# Supplementary material for: Selective Concurrence of the Long Non-Coding RNA MALAT1 and the Polycomb Repressive Complex 2 to Promoter Regions of Active Genes in MCF7 Breast Cancer Cells
Source: Curr Issues Mol Biol. 2023 May 30;45(6):4735–48. doi: 10.3390/cimb45060301 (PMC10297253; doi:10.3390/cimb45060301)
Supplement: Supplementary file 1 [file cimb-45-00301-s001.zip]

Archive with 5 entries (5 files):
- Supplementary Figure S1.zip
- Supplementary Table S1.xlsx
- Supplementary Table S2.xlsx
- Supplementary Table S3.xlsx
- Supplementary Table S4.xlsx
