# Supplementary material for: Selective Concurrence of the Long Non-Coding RNA MALAT1 and the Polycomb Repressive Complex 2 to Promoter Regions of Active Genes in MCF7 Breast Cancer Cells
Source: Curr Issues Mol Biol. 2023 May 30;45(6):4735–48. doi: 10.3390/cimb45060301 (PMC10297253; doi:10.3390/cimb45060301)
Supplement: Supplementary file 1 [file cimb-45-00301-s001.zip › Supplementary Table S1.xlsx]

## Sheet: Sheet1
Supplementary Table S1. Quality control data of the raw ChIP-seq SRA files used in this study from MCF7 breast cancer cells.
SAMstat (raw unfiltered BAM)
	MALAT1				SUZ12
	rep1	rep2	ctl1		rep1	rep2	ctl1
Total Reads	111076610	111639566	79918158		84632174	73761878	74249076
Total Reads (QC-failed)	0	0	0		0	0	0
Duplicate Reads	0	0	0		0	0	0
Duplicate Reads (QC-failed)	0	0	0		0	0	0
Mapped Reads	97407604	102981306	79277635		82467185	72148235	73318182
Mapped Reads (QC-failed)	0	0	0		0	0	0
% Mapped Reads	87.7	92.2	99.2		97.4	97.8	98.7
Paired Reads	111076610	111639566	79918158		84632174	73761878	74249076
Paired Reads (QC-failed)	0	0	0		0	0	0
Read1	55538305	55819783	39959079		42316087	36880939	37124538
Read1 (QC-failed)	0	0	0		0	0	0
Read2	55538305	55819783	39959079		42316087	36880939	37124538
Read2 (QC-failed)	0	0	0		0	0	0
Properly Paired Reads	96958618	102512160	78735594		81093746	71039076	72662652
Properly Paired Reads (QC-failed)	0	0	0		0	0	0
% Properly Paired Reads	87.3	91.8	98.5		95.8	96.3	97.9
With itself	97161004	102721234	79132236		81711288	71509168	72928014
SAMstat (filtered/deduped BAM)
	MALAT1				SUZ12
	rep1	rep2	ctl1		rep1	rep2	ctl1
Total Reads	51716294	53199030	69413930		66225906	58465756	59478104
Total Reads (QC-failed)	0	0	0		0	0	0
Duplicate Reads	0	0	0		0	0	0
Duplicate Reads (QC-failed)	0	0	0		0	0	0
Mapped Reads	51716294	53199030	69413930		66225906	58465756	59478104
Mapped Reads (QC-failed)	0	0	0		0	0	0
% Mapped Reads	100	100	100		100	100	100
Paired Reads	51716294	53199030	69413930		66225906	58465756	59478104
Paired Reads (QC-failed)	0	0	0		0	0	0
Read1	25858147	26599515	34706965		33112953	29232878	29739052
Read1 (QC-failed)	0	0	0		0	0	0
Read2	25858147	26599515	34706965		33112953	29232878	29739052
Read2 (QC-failed)	0	0	0		0	0	0
Properly Paired Reads	51716294	53199030	69413930		66225906	58465756	59478104
Properly Paired Reads (QC-failed)	0	0	0		0	0	0
% Properly Paired Reads	100	100	100		100	100	100
With itself	51716294	53199030	69413930		66225906	58465756	59478104		Filtered and duplicates removed
Library complexity (filtered non-mito BAM)
	MALAT1				SUZ12				NRF (non redundant fraction)
	rep1	rep2	ctl1		rep1	rep2	ctl1		PBC1 (PCR Bottleneck coefficient 1)
Total Fragments	44448300	47262159	34678592		33914699	29769780	31260543		PBC2 (PCR Bottleneck coefficient 2)
Distinct Fragments	25689144	26522389	34140648		33038344	29212396	29641722		PBC1 is the primary measure. Provisionally
Positions with Two Read	6896024	7119064	521487		835719	538816	1482898		0-0.5 is severe bottlenecking
NRF = Distinct/Total	0.577956	0.561176	0.984488		0.97416	0.981277	0.948215		0.5-0.8 is moderate bottlenecking
PBC1 = OneRead/Distinct	0.549919	0.533754	0.984486		0.974097	0.98124	0.947725		0.8-0.9 is mild bottlenecking
PBC2 = OneRead/TwoRead	2.04856	1.98853	64.4522		38.5088	53.1988	18.9441		0.9-1.0 is no bottlenecking
Reproducibility QC and peak detection statistics
	MALAT1				MALAT1
	overlap				overlap
Nt	18325				24890
N1	18587				29154
N2	15841				18639
Np	24508				26916				N1: Replicate 1 self-consistent peaks (comparing two pseudoreplicates generated by subsampling Rep1 reads)
N optimal	24508				26916				N2: Replicate 2 self-consistent peaks (comparing two pseudoreplicates generated by subsampling Rep2 reads)
N conservative	18325				24890				Ni: Replicate i self-consistent peaks (comparing two pseudoreplicates generated by subsampling RepX reads)
Optimal Set	pooled-pr1_vs_pooled-pr2				pooled-pr1_vs_pooled-pr2				Nt: True Replicate consistent peaks (comparing true replicates Rep1 vs Rep2)
Conservative Set	rep1_vs_rep2				rep1_vs_rep2				Np: Pooled-pseudoreplicate consistent peaks (comparing two pseudoreplicates generated by subsampling pooled reads from Rep1 and Rep2)
Rescue Ratio	1.33741				1.0814				Self-consistency Ratio: max(N1,N2) / min (N1,N2)
Self Consistency Ratio	1.17335				1.56414				Rescue Ratio: max(Np,Nt) / min (Np,Nt)
Reproducibility Test	pass				pass				Reproducibility Test: If Self-consistency Ratio >2 AND Rescue Ratio > 2, then 'Fail' else 'Pass'
Peak region size
	MALAT1				SUZ12
	rep1	rep2	overlap_opt		rep1	rep2	overlap_opt
Min size	135	140	138		195	210	203
25 percentile	147	150	209		218	228	267
50 percentile (median)	187	186	302		270	274	344
75 percentile	267	255	494		367	354	483
Max size	28324	24894	29924		5136	3282	3928
Mean	264.504	249.852	498.159		328.055	316.266	415.07
