# Supplementary material for: Selective Concurrence of the Long Non-Coding RNA MALAT1 and the Polycomb Repressive Complex 2 to Promoter Regions of Active Genes in MCF7 Breast Cancer Cells
Source: Curr Issues Mol Biol. 2023 May 30;45(6):4735–48. doi: 10.3390/cimb45060301 (PMC10297253; doi:10.3390/cimb45060301)
Supplement: Supplementary file 1 [file cimb-45-00301-s001.zip › Supplementary Table S2.xlsx]

## Sheet: gene-list_intersect_malat1-vs-s
Supplementary Table S2. The complete list of genes containing overlapped peaks of MALAT1 and SUZ12 in MCF7 cells
seqnames	start	end	width	strand	V4	V5	V6	V7	V8	V9	V10	annotation	geneChr	geneStart	geneEnd	geneLength	geneStrand	geneId	transcriptId	distanceToTSS	ENSEMBL	SYMBOL	GENENAME
chr1	1063839	1064274	436	*	Peak_2130	88	.	4.43881	8.8481	5.42642	296	Promoter (<=1kb)	1	1064495	1066274	1780	1	100288175	ENST00000433695.1	-221	ENSG00000217801	LOC100288175	uncharacterized LOC100288175
chr1	106781127	106781436	310	*	Peak_4971	68	.	2.10278	6.87625	3.65135	136	Distal Intergenic	1	106818224	106851312	33089	1	105378889	ENST00000659929.1	-36788	NA	LINC01661	long intergenic non-protein coding RNA 1661
chr1	106781757	106781809	53	*	Peak_50532	28	.	1.54724	2.87045	0.44794	312	Distal Intergenic	1	106818224	106851312	33089	1	105378889	ENST00000659929.1	-36415	NA	LINC01661	long intergenic non-protein coding RNA 1661
chr1	106860490	106860796	307	*	Peak_3430	76	.	2.36112	7.65652	4.34487	195	Intron (ENST00000415910.3/105378889, intron 5 of 5)	1	106818261	106865316	47056	1	105378889	ENST00000415910.3	42229	NA	LINC01661	long intergenic non-protein coding RNA 1661
chr1	1079504	1079824	321	*	Peak_139	260	.	6.49308	26.0681	21.8976	336	Distal Intergenic	1	1082146	1084072	1927	2	54991	ENST00000464905.1	4248	ENSG00000131591	C1orf159	chromosome 1 open reading frame 159
chr1	108668875	108669053	179	*	Peak_16751	47	.	2.78933	4.75456	1.81937	150	Distal Intergenic	1	108648295	108661526	13232	2	113802	ENST00000370032.9	-7349	ENSG00000162639	HENMT1	HEN methyltransferase 1
chr1	108746796	108746960	165	*	Peak_9764	57	.	2.88339	5.71953	2.64457	175	Promoter (<=1kb)	1	108746682	108753201	6520	1	6814	ENST00000469338.1	114	ENSG00000116266	STXBP3	syntaxin binding protein 3
chr1	114498425	114498780	356	*	Peak_701	130	.	3.00637	13.0648	9.36494	1097	Intron (ENST00000358465.7/51592, intron 1 of 19)	1	114397608	114511160	113553	2	51592	ENST00000369543.6	12380	ENSG00000197323	TRIM33	tripartite motif containing 33
chr1	114509834	114510402	569	*	Peak_366	172	.	3.04119	17.2101	13.3194	1505	Promoter (<=1kb)	1	114397608	114511160	113553	2	51592	ENST00000369543.6	758	ENSG00000197323	TRIM33	tripartite motif containing 33
chr1	145793535	145793641	107	*	Peak_32439	38	.	2.23294	3.82424	1.10145	28	Intron (ENST00000582693.5/27246, intron 1 of 8)	1	145746389	145773843	27455	2	27246	ENST00000539368.2	-19692	ENSG00000265491	RNF115	ring finger protein 115
chr1	145846065	145846342	278	*	Peak_40	551	.	7.94279	55.1176	50.4453	2448	Promoter (<=1kb)	1	145846105	145847697	1593	1	200035	ENST00000444015.2	0	ENSG00000186364	NUDT17	nudix hydrolase 17
chr1	145856339	145856407	69	*	Peak_24860	42	.	2.2784	4.23425	1.4149	99	Promoter (1-2kb)	1	145848522	145854664	6143	2	10401	ENST00000475261.1	-1675	ENSG00000131788	PIAS3	protein inhibitor of activated STAT 3
chr1	145957114	145957172	59	*	Peak_9434	58	.	2.66605	5.81194	2.72874	383	Promoter (<=1kb)	1	145933423	145958017	24595	2	128077	ENST00000604000.4	845	ENSG00000271601	LIX1L	limb and CNS expressed 1 like
chr1	145996543	145996836	294	*	Peak_181	237	.	4.13554	23.7382	19.627	169	Promoter (<=1kb)	1	145992435	145996579	4145	2	10628	ENST00000582401.6	0	ENSG00000265972	TXNIP	thioredoxin interacting protein
chr1	146052031	146052337	307	*	Peak_89	343	.	4.64744	34.3703	30.025	1320	Promoter (<=1kb)	1	146050441	146052244	1804	2	101954276	ENST00000659152.1	0	ENSG00000201558	RNVU1-6	RNA, variant U1 small nuclear 6
chr1	149847024	149847447	424	*	Peak_499	148	.	3.88515	14.8798	11.09	772	Exon (ENST00000564237.2/337873, exon 1 of 1)	1	149850193	149850772	580	2	337873	ENST00000498492.2	3325	ENSG00000261716	H2BC20P	H2B clustered histone 20, pseudogene
chr1	149882130	149882480	351	*	Peak_869	120	.	3.33226	12.0057	8.36956	2446	Distal Intergenic	1	149884459	149886652	2194	2	8349	ENST00000369155.3	4172	ENSG00000184678	H2BC21	H2B clustered histone 21
chr1	149915974	149916074	101	*	Peak_52576	26	.	1.90278	2.64745	0.2921	43	Promoter (1-2kb)	1	149905472	149917841	12370	2	9900	ENST00000369145.1	1767	ENSG00000159164	SV2A	synaptic vesicle glycoprotein 2A
chr1	149936492	149936713	222	*	Peak_34105	37	.	2.19196	3.72091	1.0199	250	Promoter (<=1kb)	1	149928651	149936825	8175	2	10903	ENST00000466496.5	112	ENSG00000014914	MTMR11	myotubularin related protein 11
chr1	150261327	150261376	50	*	Peak_11027	54	.	2.49937	5.44734	2.40166	215	Promoter (1-2kb)	1	150263044	150264891	1848	1	23632	ENST00000607082.1	-1668	ENSG00000118298	CA14	carbonic anhydrase 14
chr1	150321761	150321961	201	*	Peak_4748	69	.	2.56781	6.99823	3.76048	260	Promoter (<=1kb)	1	150321533	150353233	31701	1	9129	ENST00000324862.7	228	ENSG00000117360	PRPF3	pre-mRNA processing factor 3
chr1	150412999	150413001	3	*	Peak_5145	67	.	2.98621	6.77999	3.56271	71	Intron (ENST00000492220.1/23248, intron 2 of 10)	1	150364711	150473556	108846	1	23248	ENST00000369068.4	48288	ENSG00000163125	RPRD2	regulation of nuclear pre-mRNA domain containing 2
chr1	150812374	150812459	86	*	Peak_33194	37	.	2.29021	3.77682	1.06362	223	Promoter (2-3kb)	1	150796257	150809577	13321	2	1513	ENST00000677330.1	-2797	ENSG00000143387	CTSK	cathepsin K
chr1	150962396	150963144	749	*	Peak_221	213	.	4.31444	21.3731	17.3285	7074	Promoter (<=1kb)	1	150962974	150963848	875	1	9869	ENST00000533529.1	0	ENSG00000143379	SETDB1	SET domain bifurcated histone lysine methyltransferase 1
chr1	151036737	151036799	63	*	Peak_23941	42	.	2.23001	4.28305	1.45117	45	Promoter (<=1kb)	1	151036615	151047586	10972	1	149428	ENST00000295294.11	122	ENSG00000163141	BNIPL	BCL2 interacting protein like
chr1	151199043	151199378	336	*	Peak_50126	29	.	1.70405	2.9184	0.48239	892	Promoter (<=1kb)	1	151198725	151227361	28637	1	8394	ENST00000454769.2	318	ENSG00000143398	PIP5K1A	phosphatidylinositol-4-phosphate 5-kinase type 1 alpha
chr1	151199628	151200088	461	*	Peak_50126	29	.	1.70405	2.9184	0.48239	892	Promoter (<=1kb)	1	151198725	151227361	28637	1	8394	ENST00000454769.2	903	ENSG00000143398	PIP5K1A	phosphatidylinositol-4-phosphate 5-kinase type 1 alpha
chr1	151206295	151206500	206	*	Peak_11440	53	.	2.86033	5.36074	2.3251	107	Intron (ENST00000447555.5/8394, intron 1 of 3)	1	151213517	151231801	18285	1	8394	ENST00000418435.1	-7017	ENSG00000143398	PIP5K1A	phosphatidylinositol-4-phosphate 5-kinase type 1 alpha
chr1	151255140	151255318	179	*	Peak_45075	31	.	1.95909	3.16092	0.62889	113	Promoter (<=1kb)	1	151254769	151267232	12464	1	5710	ENST00000476855.5	371	ENSG00000159352	PSMD4	proteasome 26S subunit ubiquitin receptor, non-ATPase 4
chr1	151396749	151397100	352	*	Peak_32733	38	.	2.2271	3.80654	1.08754	275	Promoter (2-3kb)	1	151399560	151401052	1493	1	5692	ENST00000495288.5	-2460	ENSG00000159377	PSMB4	proteasome 20S subunit beta 4
chr1	152036160	152036423	264	*	Peak_6721	63	.	2.56251	6.37124	3.21306	488	Promoter (<=1kb)	1	152032506	152037004	4499	2	6282	ENST00000271638.3	581	ENSG00000163191	S100A11	S100 calcium binding protein A11
chr1	153958073	153958899	827	*	Peak_244	204	.	4.1687	20.4095	16.3965	1061	Promoter (<=1kb)	1	153947669	153958615	10947	2	200186	ENST00000303569.10	0	ENSG00000160741	CRTC2	CREB regulated transcription coactivator 2
chr1	154005343	154005531	189	*	Peak_10077	56	.	3.32213	5.65605	2.58719	79	Intron (ENST00000368559.7/91181, intron 35 of 39)	1	153990921	153992146	1226	1	6232	ENST00000477151.2	14422	ENSG00000177954	RPS27	ribosomal protein S27
chr1	155007185	155007194	10	*	Peak_6830	63	.	3.22871	6.32356	3.16869	147	Intron (ENST00000417934.6/51043, intron 1 of 4)	1	155002845	155014719	11875	1	51043	ENST00000483226.1	4340	ENSG00000160685	ZBTB7B	zinc finger and BTB domain containing 7B
chr1	155262140	155262421	282	*	Peak_2785	81	.	3.40606	8.16952	4.80935	289	Promoter (<=1kb)	1	155255981	155262360	6380	2	10067	ENST00000302631.8	0	ENSG00000116521	SCAMP3	secretory carrier membrane protein 3
chr1	16203560	16203738	179	*	Peak_32819	38	.	2.64476	3.80221	1.0845	161	Promoter (2-3kb)	1	16204900	16206526	1627	2	128272	ENST00000478210.1	2788	ENSG00000142632	ARHGEF19	Rho guanine nucleotide exchange factor 19
chr1	16635465	16635557	93	*	Peak_41060	34	.	2.17006	3.42986	0.83174	28	Intron (ENST00000639456.1/84809, intron 3 of 12)	1	16618256	16631109	12854	2	84809	ENST00000639594.1	-4356	ENSG00000215908	CROCCP2	CROCC pseudogene 2
chr1	174022288	174022536	249	*	Peak_33372	37	.	2.50578	3.75727	1.04634	70	Promoter (<=1kb)	1	173931084	174022357	91274	2	149041	ENST00000367696.7	0	ENSG00000135870	RC3H1	ring finger and CCCH-type domains 1
chr1	185654361	185654556	196	*	Peak_10823	54	.	3.09965	5.49532	2.4448	126	Intron (ENST00000658071.1/ENST00000658071.1, intron 1 of 2)	1	185558372	185628944	70573	2	101929093	ENST00000667796.1	-25417	ENSG00000228309	LINC01350	long intergenic non-protein coding RNA 1350
chr1	197915836	197916055	220	*	Peak_321	183	.	4.79749	18.3822	14.4414	96	Promoter (<=1kb)	1	197915837	197932266	16430	1	56956	ENST00000561173.5	0	ENSG00000143355	LHX9	LIM homeobox 9
chr1	200738971	200739460	490	*	Peak_532	145	.	4.4511	14.5451	10.7707	325	Promoter (<=1kb)	1	200739558	200860704	121147	1	23271	ENST00000358823.6	-98	ENSG00000118200	CAMSAP2	calmodulin regulated spectrin associated protein family member 2
chr1	201642640	201642814	175	*	Peak_3152	79	.	3.24305	7.906	4.57378	136	Intron (ENST00000367302.5/89796, intron 2 of 29)	1	201648249	201826969	178721	1	89796	ENST00000367296.8	-5435	ENSG00000134369	NAV1	neuron navigator 1
chr1	201643078	201643527	450	*	Peak_4809	69	.	3.15576	6.97928	3.74583	245	Intron (ENST00000367302.5/89796, intron 2 of 29)	1	201648249	201826969	178721	1	89796	ENST00000367296.8	-4722	ENSG00000134369	NAV1	neuron navigator 1
chr1	201651080	201651095	16	*	Peak_6724	63	.	3.00531	6.3693	3.21114	240	Promoter (2-3kb)	1	201648249	201826969	178721	1	89796	ENST00000367296.8	2831	ENSG00000134369	NAV1	neuron navigator 1
chr1	202027824	202028134	311	*	Peak_2994	80	.	3.522	8.03041	4.68684	746	Distal Intergenic	1	202013778	202015794	2017	1	1999	ENST00000475698.1	14046	ENSG00000163435	ELF3	E74 like ETS transcription factor 3
chr1	202029457	202030703	1247	*	Peak_268	195	.	5.38142	19.5318	15.5482	869	Distal Intergenic	1	202013778	202015794	2017	1	1999	ENST00000475698.1	15679	ENSG00000163435	ELF3	E74 like ETS transcription factor 3
chr1	202087363	202087490	128	*	Peak_32649	38	.	2.09905	3.81481	1.09467	18	Distal Intergenic	1	202122917	202133592	10676	1	9283	ENST00000367282.6	-35427	ENSG00000170075	GPR37L1	G protein-coupled receptor 37 like 1
chr1	202087547	202087657	111	*	Peak_412	162	.	4.46668	16.2503	12.3978	676	Distal Intergenic	1	202122917	202133592	10676	1	9283	ENST00000367282.6	-35260	ENSG00000170075	GPR37L1	G protein-coupled receptor 37 like 1
chr1	202087838	202088125	288	*	Peak_412	162	.	4.46668	16.2503	12.3978	676	Distal Intergenic	1	202122917	202133592	10676	1	9283	ENST00000367282.6	-34792	ENSG00000170075	GPR37L1	G protein-coupled receptor 37 like 1
chr1	202091337	202091538	202	*	Peak_20951	45	.	2.17284	4.5468	1.67241	80	Distal Intergenic	1	202122917	202133592	10676	1	9283	ENST00000367282.6	-31379	ENSG00000170075	GPR37L1	G protein-coupled receptor 37 like 1
chr1	202091796	202091961	166	*	Peak_14768	50	.	2.36714	5.05207	2.0808	83	Distal Intergenic	1	202122917	202133592	10676	1	9283	ENST00000367282.6	-30956	ENSG00000170075	GPR37L1	G protein-coupled receptor 37 like 1
chr1	202107480	202107541	62	*	Peak_6928	62	.	2.83317	6.29517	3.14343	51	Distal Intergenic	1	202122917	202133592	10676	1	9283	ENST00000367282.6	-15376	ENSG00000170075	GPR37L1	G protein-coupled receptor 37 like 1
chr1	204385901	204386016	116	*	Peak_22323	44	.	2.19806	4.42143	1.56741	76	Intron (ENST00000443515.1/ENST00000443515.1, intron 1 of 2)	1	204273626	204377665	104040	2	22874	ENST00000564627.2	-8236	ENSG00000143850	PLEKHA6	pleckstrin homology domain containing A6
chr1	204517215	204517220	6	*	Peak_7557	60	.	2.87389	6.05929	2.92705	283	Promoter (<=1kb)	1	204516472	204544599	28128	1	4194	ENST00000471783.1	743	ENSG00000198625	MDM4	MDM4 regulator of p53
chr1	206628565	206628765	201	*	Peak_14363	51	.	2.79106	5.10966	2.13092	113	Distal Intergenic	1	206635536	206655175	19640	1	8444	ENST00000367109.7	-6771	ENSG00000143479	DYRK3	dual specificity tyrosine phosphorylation regulated kinase 3
chr1	224012579	224012862	284	*	Peak_3472	76	.	3.45095	7.60524	4.29712	172	Distal Intergenic	1	224001907	224010116	8210	1	100287497	ENST00000572124.2	10672	NA	SEPTIN7P13	septin 7 pseudogene 13
chr1	224013021	224013541	521	*	Peak_25581	41	.	2.3495	4.17504	1.36556	260	Distal Intergenic	1	224001907	224010116	8210	1	100287497	ENST00000572124.2	11114	NA	SEPTIN7P13	septin 7 pseudogene 13
chr1	224014224	224014554	331	*	Peak_1002	113	.	4.09471	11.3145	7.71483	258	Distal Intergenic	1	224001907	224010116	8210	1	100287497	ENST00000572124.2	12317	NA	SEPTIN7P13	septin 7 pseudogene 13
chr1	225776811	225777103	293	*	Peak_1440	102	.	4.60587	10.2001	6.6824	755	Promoter (<=1kb)	1	225777813	225786969	9157	1	6726	ENST00000619790.4	-710	ENSG00000143742	SRP9	signal recognition particle 9
chr1	230751322	230751522	201	*	Peak_1775	94	.	4.56668	9.46042	5.99319	311	Intron (ENST00000366666.6/10753, intron 1 of 17)	1	230747415	230802003	54589	1	10753	ENST00000354537.1	3907	ENSG00000135773	CAPN9	calpain 9
chr1	232031120	232031330	211	*	Peak_28040	40	.	2.98401	4.06169	1.28237	101	Intron (ENST00000439617.8/27185, intron 12 of 12)	1	231925834	231945233	19400	1	104472714	ENST00000456782.1	105286	ENSG00000226758	DISC1-IT1	DISC1 intronic transcript 1
chr1	232635342	232635409	68	*	Peak_37963	34	.	2.83853	3.4871	0.83774	42	Distal Intergenic	1	232397993	232630571	232579	2	57568	ENST00000674801.1	-4771	ENSG00000116991	SIPA1L2	signal induced proliferation associated 1 like 2
chr1	248856046	248856284	239	*	Peak_20962	45	.	3.2077	4.5436	1.66943	235	Promoter (<=1kb)	1	248850384	248856086	5703	2	55657	ENST00000474351.5	0	ENSG00000171163	ZNF692	zinc finger protein 692
chr1	27532112	27532438	327	*	Peak_2876	80	.	4.29333	8.09273	4.73941	480	Distal Intergenic	1	27552773	27553545	773	2	27245	ENST00000644833.1	21107	ENSG00000126705	AHDC1	AT-hook DNA binding motif containing 1
chr1	27566165	27566206	42	*	Peak_20650	45	.	3.08354	4.57886	1.69977	133	Promoter (2-3kb)	1	27553141	27568260	15120	2	27245	ENST00000644550.1	2054	ENSG00000126705	AHDC1	AT-hook DNA binding motif containing 1
chr1	27603779	27603892	114	*	Peak_18119	46	.	3.27497	4.66694	1.75218	51	Promoter (<=1kb)	1	27553226	27603860	50635	2	27245	ENST00000644119.1	0	ENSG00000126705	AHDC1	AT-hook DNA binding motif containing 1
chr1	32292418	32292469	52	*	Peak_12249	53	.	3.42045	5.30093	2.28186	61	Promoter (<=1kb)	1	32292161	32327677	35517	1	3065	ENST00000472928.5	257	ENSG00000116478	HDAC1	histone deacetylase 1
chr1	37440665	37440797	133	*	Peak_5653	66	.	3.64042	6.60524	3.40738	98	Intron (ENST00000668045.1/728431, intron 1 of 1)	1	37350934	37474386	123453	2	728431	ENST00000668045.1	33589	ENSG00000233621	LINC01137	long intergenic non-protein coding RNA 1137
chr1	39830216	39830279	64	*	Peak_11288	54	.	3.42162	5.40088	2.36125	105	Distal Intergenic	1	39847044	39847757	714	2	54802	ENST00000467774.1	17478	ENSG00000043514	TRIT1	tRNA isopentenyltransferase 1
chr1	43388985	43389147	163	*	Peak_15274	49	.	2.87306	4.95737	1.99514	80	Promoter (<=1kb)	1	43384726	43389784	5059	2	112950	ENST00000372455.4	637	ENSG00000159479	MED8	mediator complex subunit 8
chr1	43549770	43549887	118	*	Peak_28098	40	.	2.98401	4.06169	1.28237	61	Intron (ENST00000496043.5/5792, intron 4 of 4)	1	43545076	43579284	34209	1	5792	ENST00000437607.1	4694	ENSG00000142949	PTPRF	protein tyrosine phosphatase receptor type F
chr1	43974524	43974747	224	*	Peak_5257	67	.	3.47081	6.7122	3.49909	191	Promoter (<=1kb)	1	43974487	43976823	2337	1	533	ENST00000472505.6	37	ENSG00000117410	ATP6V0B	ATPase H+ transporting V0 subunit b
chr1	43975422	43975552	131	*	Peak_40046	34	.	2.64228	3.47132	0.83774	83	Promoter (<=1kb)	1	43975837	43976541	705	1	533	ENST00000532072.1	-285	ENSG00000117410	ATP6V0B	ATPase H+ transporting V0 subunit b
chr1	43975004	43975015	12	*	Peak_40046	34	.	2.64228	3.47132	0.83774	83	Promoter (<=1kb)	1	43974979	43977114	2136	1	533	ENST00000496131.1	25	ENSG00000117410	ATP6V0B	ATPase H+ transporting V0 subunit b
chr1	53947045	53947179	135	*	Peak_7939	59	.	3.56593	5.96195	2.8389	74	Promoter (<=1kb)	1	53946358	53960468	14111	1	115353	ENST00000444987.1	687	ENSG00000116212	LRRC42	leucine rich repeat containing 42
chr1	9142792	9143140	349	*	Peak_4405	71	.	2.78494	7.18288	3.92742	205	Distal Intergenic	1	9151668	9151777	110	2	407040	ENST00000385130.1	8637	ENSG00000284357	MIR34A	microRNA 34a
chr10	100418155	100418222	68	*	Peak_38136	34	.	2.83853	3.4871	0.83774	36	Intron (ENST00000641571.1/90271, intron 3 of 5)	10	100381051	100383372	2322	1	90271	ENST00000668189.1	37104	ENSG00000235823	OLMALINC	oligodendrocyte maturation-associated long intergenic non-coding RNA
chr10	101570772	101570831	60	*	Peak_21758	44	.	3.17001	4.47413	1.61096	214	Promoter (<=1kb)	10	101570560	101596651	26092	1	25911	ENST00000470165.1	212	ENSG00000166171	DPCD	deleted in primary ciliary dyskinesia homolog (mouse)
chr10	101572554	101572882	329	*	Peak_28139	40	.	2.98401	4.06169	1.28237	259	Promoter (1-2kb)	10	101570560	101596651	26092	1	25911	ENST00000470165.1	1994	ENSG00000166171	DPCD	deleted in primary ciliary dyskinesia homolog (mouse)
chr10	102743838	102744417	580	*	Peak_106	306	.	6.67972	30.6478	26.3755	137	Promoter (<=1kb)	10	102743948	102816262	72315	1	54838	ENST00000448841.7	0	ENSG00000166272	WBP1L	WW domain binding protein 1 like
chr10	28836416	28836616	201	*	Peak_27244	41	.	2.84534	4.11507	1.32172	96	Intron (ENST00000646289.1/101929218, intron 1 of 7)	10	28846408	28881898	35491	1	283080	ENST00000375520.4	-9792	ENSG00000232624	C10orf126	chromosome 10 open reading frame 126
chr10	35469448	35469511	64	*	Peak_7504	60	.	3.34911	6.06966	2.93618	478	Intron (ENST00000490012.6/219771, intron 7 of 9)	10	35434111	35501661	67551	1	219771	ENST00000470025.1	35337	ENSG00000108100	CCNY	cyclin Y
chr10	35470146	35470339	194	*	Peak_2072	89	.	4.12773	8.91548	5.48734	148	Intron (ENST00000490012.6/219771, intron 7 of 9)	10	35434111	35501661	67551	1	219771	ENST00000470025.1	36035	ENSG00000108100	CCNY	cyclin Y
chr10	4938370	4938531	162	*	Peak_24364	42	.	2.69481	4.24476	1.41833	101	Distal Intergenic	10	4963253	4977950	14698	1	1645	ENST00000477661.1	-24722	ENSG00000187134	AKR1C1	aldo-keto reductase family 1 member C1
chr10	68950523	68950844	322	*	Peak_252	202	.	6.78128	20.2123	16.2089	2611	Distal Intergenic	10	68956170	68985068	28899	1	9188	ENST00000354185.9	-5326	ENSG00000165732	DDX21	DExD-box helicase 21
chr10	74827121	74827648	528	*	Peak_1101	110	.	4.96365	11.0053	7.42939	412	Promoter (<=1kb)	10	74827137	74842924	15788	1	23522	ENST00000604130.1	0	ENSG00000156650	KAT6B	lysine acetyltransferase 6B
chr10	75021964	75022149	186	*	Peak_486	150	.	5.2365	15.0805	11.284	188	Promoter (2-3kb)	10	75019638	75024138	4501	1	23522	ENST00000649305.1	2326	ENSG00000156650	KAT6B	lysine acetyltransferase 6B
chr10	78044173	78044750	578	*	Peak_16	928	.	17.0379	92.8379	87.7944	2570	Intron (ENST00000440692.6/6229, intron 4 of 4)	10	78035566	78040697	5132	1	6229	ENST00000645195.1	8607	ENSG00000138326	RPS24	ribosomal protein S24
chr10	8060371	8060628	258	*	Peak_219	214	.	5.96671	21.4471	17.4012	1542	Promoter (1-2kb)	10	8058399	8074064	15666	1	2625	ENST00000461472.1	1972	ENSG00000107485	GATA3	GATA binding protein 3
chr10	8061253	8061730	478	*	Peak_219	214	.	5.96671	21.4471	17.4012	1542	Promoter (2-3kb)	10	8058399	8074064	15666	1	2625	ENST00000461472.1	2854	ENSG00000107485	GATA3	GATA binding protein 3
chr11	118790408	118790865	458	*	Peak_10170	56	.	3.19784	5.63861	2.57247	249	Promoter (<=1kb)	11	118781120	118790359	9240	2	1656	ENST00000531971.1	-49	ENSG00000110367	DDX6	DEAD-box helicase 6
chr11	118838993	118839174	182	*	Peak_14332	51	.	3.11178	5.11228	2.13299	110	Distal Intergenic	11	118883892	118897787	13896	1	643	ENST00000292174.5	-44718	ENSG00000160683	CXCR5	C-X-C motif chemokine receptor 5
chr11	118924770	118925119	350	*	Peak_35962	35	.	2.31651	3.59698	0.92099	48	Promoter (<=1kb)	11	118925164	118958554	33391	1	7379	ENST00000534788.1	-45	ENSG00000110375	UPK2	uroplakin 2
chr11	119137834	119138385	552	*	Peak_15613	49	.	2.72281	4.92931	1.9733	487	Distal Intergenic	11	119132839	119133898	1060	1	25988	ENST00000532860.1	4995	ENSG00000172273	HINFP	histone H4 transcription factor
chr11	1732133	1732150	18	*	Peak_2719	82	.	3.63998	8.23007	4.86406	3149	Distal Intergenic	11	1735213	1749102	13890	2	402778	ENST00000482459.1	16952	ENSG00000244242	IFITM10	interferon induced transmembrane protein 10
chr11	1736269	1736655	387	*	Peak_2719	82	.	3.63998	8.23007	4.86406	3149	Intron (ENST00000340134.5/402778, intron 2 of 2)	11	1735213	1749102	13890	2	402778	ENST00000482459.1	12447	ENSG00000244242	IFITM10	interferon induced transmembrane protein 10
chr11	1741213	1741619	407	*	Peak_1714	96	.	4.17293	9.61211	6.13724	87	Intron (ENST00000340134.5/402778, intron 2 of 2)	11	1735213	1749102	13890	2	402778	ENST00000482459.1	7483	ENSG00000244242	IFITM10	interferon induced transmembrane protein 10
chr11	1742205	1742692	488	*	Peak_1475	100	.	4.29262	10.0789	6.56823	353	Intron (ENST00000340134.5/402778, intron 2 of 2)	11	1735213	1749102	13890	2	402778	ENST00000482459.1	6410	ENSG00000244242	IFITM10	interferon induced transmembrane protein 10
chr11	1743480	1743566	87	*	Peak_619	137	.	4.22785	13.7765	10.0438	257	Intron (ENST00000340134.5/402778, intron 2 of 2)	11	1735213	1749102	13890	2	402778	ENST00000482459.1	5536	ENSG00000244242	IFITM10	interferon induced transmembrane protein 10
chr11	1750061	1750722	662	*	Peak_7	1000	.	27.3287	141.464	136.206	3233	Promoter (<=1kb)	11	1732406	1750595	18190	2	402778	ENST00000340134.5	0	ENSG00000244242	IFITM10	interferon induced transmembrane protein 10
chr11	45900698	45901066	369	*	Peak_14926	50	.	3.03451	5.0226	2.05435	329	Promoter (<=1kb)	11	45901933	45902743	811	1	9479	ENST00000497090.1	-867	ENSG00000121653	MAPK8IP1	mitogen-activated protein kinase 8 interacting protein 1
chr11	47014005	47014071	67	*	Peak_15529	49	.	2.74727	4.93736	1.97976	44	Intron (ENST00000533124.5/79096, intron 1 of 2)	11	47051923	47157922	106000	1	79096	ENST00000527268.5	-37852	ENSG00000149179	C11orf49	chromosome 11 open reading frame 49
chr11	62552980	62552992	13	*	Peak_15276	49	.	2.87306	4.95737	1.99514	52	Intron (ENST00000530285.5/79026, intron 1 of 4)	11	62533984	62556235	22252	2	79026	ENST00000530285.5	3243	ENSG00000124942	AHNAK	AHNAK nucleoprotein
chr11	62889311	62889693	383	*	Peak_26	707	.	12.9972	70.7145	65.8445	3404	Promoter (1-2kb)	11	62887870	62888520	651	1	6520	ENST00000542793.1	1441	ENSG00000168003	SLC3A2	solute carrier family 3 member 2
chr11	62892971	62893312	342	*	Peak_10132	56	.	2.61709	5.64714	2.5798	81	Distal Intergenic	11	62887870	62888520	651	1	6520	ENST00000542793.1	5101	ENSG00000168003	SLC3A2	solute carrier family 3 member 2
chr11	64252305	64252579	275	*	Peak_9226	58	.	3.07288	5.83711	2.74794	285	Promoter (<=1kb)	11	64251575	64267923	16349	1	5331	ENST00000325234.5	730	ENSG00000149782	PLCB3	phospholipase C beta 3
chr11	64810390	64810538	149	*	Peak_25259	41	.	2.82822	4.19291	1.37868	109	Promoter (<=1kb)	11	64803510	64810485	6976	2	4221	ENST00000377316.6	0	ENSG00000133895	MEN1	menin 1
chr11	64823769	64824108	340	*	Peak_31	673	.	11.5379	67.3518	62.5177	8330	3' UTR	11	64830392	64832482	2091	2	55561	ENST00000491280.1	8374	ENSG00000171219	CDC42BPG	CDC42 binding protein kinase gamma
chr11	64841998	64842371	374	*	Peak_10295	56	.	3.01325	5.6098	2.54668	485	Promoter (2-3kb)	11	64823052	64844653	21602	2	55561	ENST00000342711.6	2282	ENSG00000171219	CDC42BPG	CDC42 binding protein kinase gamma
chr11	64997051	64997269	219	*	Peak_29721	40	.	2.39002	4.02702	1.26822	76	Promoter (<=1kb)	11	64989486	64997018	7533	2	116071	ENST00000534177.1	-33	ENSG00000168062	BATF2	basic leucine zipper ATF-like transcription factor 2
chr11	65016349	65016465	117	*	Peak_20927	45	.	2.72821	4.5522	1.67736	233	Promoter (2-3kb)	11	65018505	65018570	66	1	102466756	ENST00000610949.1	-2040	ENSG00000278851	MIR6879	microRNA 6879
chr11	65078494	65078542	49	*	Peak_1532	99	.	4.06608	9.91681	6.41559	290	Promoter (<=1kb)	11	65066300	65079389	13090	2	113130	ENST00000529290.5	847	ENSG00000146670	CDCA5	cell division cycle associated 5
chr11	65353880	65354500	621	*	Peak_194	230	.	6.93008	23.0841	18.993	1018	Promoter (<=1kb)	11	65354751	65357613	2863	1	220359	ENST00000309880.6	-251	ENSG00000173825	TIGD3	tigger transposable element derived 3
chr11	65355552	65355828	277	*	Peak_1162	108	.	4.20709	10.8899	7.32279	2589	Promoter (<=1kb)	11	65354751	65357613	2863	1	220359	ENST00000309880.6	801	ENSG00000173825	TIGD3	tigger transposable element derived 3
chr11	65416663	65416949	287	*	Peak_2	1000	.	42.5162	587.759	581.714	10925	Distal Intergenic	11	65422798	65445540	22743	1	283131	ENST00000501122.2	-5849	ENSG00000245532	NEAT1	nuclear paraspeckle assembly transcript 1
chr11	65419268	65419513	246	*	Peak_2	1000	.	42.5162	587.759	581.714	10925	Distal Intergenic	11	65422798	65445540	22743	1	283131	ENST00000501122.2	-3285	ENSG00000245532	NEAT1	nuclear paraspeckle assembly transcript 1
chr11	65421370	65421621	252	*	Peak_2	1000	.	42.5162	587.759	581.714	10925	Promoter (1-2kb)	11	65422798	65445540	22743	1	283131	ENST00000501122.2	-1177	ENSG00000245532	NEAT1	nuclear paraspeckle assembly transcript 1
chr11	65422674	65423235	562	*	Peak_2	1000	.	42.5162	587.759	581.714	10925	Promoter (<=1kb)	11	65422798	65445540	22743	1	283131	ENST00000501122.2	0	ENSG00000245532	NEAT1	nuclear paraspeckle assembly transcript 1
chr11	65423644	65424082	439	*	Peak_2	1000	.	42.5162	587.759	581.714	10925	Promoter (<=1kb)	11	65423960	65424118	159	1	283131	ENST00000613347.1	0	ENSG00000245532	NEAT1	nuclear paraspeckle assembly transcript 1
chr11	65424308	65425597	1290	*	Peak_2	1000	.	42.5162	587.759	581.714	10925	Promoter (<=1kb)	11	65423960	65424118	159	1	283131	ENST00000613347.1	348	ENSG00000245532	NEAT1	nuclear paraspeckle assembly transcript 1
chr11	65425818	65426524	707	*	Peak_2	1000	.	42.5162	587.759	581.714	10925	Promoter (1-2kb)	11	65423960	65424118	159	1	283131	ENST00000613347.1	1858	ENSG00000245532	NEAT1	nuclear paraspeckle assembly transcript 1
chr11	65427064	65428774	1711	*	Peak_2	1000	.	42.5162	587.759	581.714	10925	Exon (ENST00000501122.2/283131, exon 1 of 1)	11	65423960	65424118	159	1	283131	ENST00000613347.1	3104	ENSG00000245532	NEAT1	nuclear paraspeckle assembly transcript 1
chr11	65429298	65429630	333	*	Peak_2	1000	.	42.5162	587.759	581.714	10925	Exon (ENST00000501122.2/283131, exon 1 of 1)	11	65423960	65424118	159	1	283131	ENST00000613347.1	5338	ENSG00000245532	NEAT1	nuclear paraspeckle assembly transcript 1
chr11	65429742	65429951	210	*	Peak_2	1000	.	42.5162	587.759	581.714	10925	Exon (ENST00000501122.2/283131, exon 1 of 1)	11	65423960	65424118	159	1	283131	ENST00000613347.1	5782	ENSG00000245532	NEAT1	nuclear paraspeckle assembly transcript 1
chr11	65430856	65431166	311	*	Peak_2	1000	.	42.5162	587.759	581.714	10925	Exon (ENST00000501122.2/283131, exon 1 of 1)	11	65423960	65424118	159	1	283131	ENST00000613347.1	6896	ENSG00000245532	NEAT1	nuclear paraspeckle assembly transcript 1
chr11	65431495	65431981	487	*	Peak_2	1000	.	42.5162	587.759	581.714	10925	Exon (ENST00000501122.2/283131, exon 1 of 1)	11	65423960	65424118	159	1	283131	ENST00000613347.1	7535	ENSG00000245532	NEAT1	nuclear paraspeckle assembly transcript 1
chr11	65434530	65434923	394	*	Peak_2	1000	.	42.5162	587.759	581.714	10925	Exon (ENST00000501122.2/283131, exon 1 of 1)	11	65444458	65444557	100	1	693197	ENST00000384994.1	-9535	ENSG00000283791	MIR612	microRNA 612
chr11	65436770	65437027	258	*	Peak_2	1000	.	42.5162	587.759	581.714	10925	Exon (ENST00000501122.2/283131, exon 1 of 1)	11	65444458	65444557	100	1	693197	ENST00000384994.1	-7431	ENSG00000283791	MIR612	microRNA 612
chr11	65440337	65440928	592	*	Peak_75	393	.	8.34859	39.3905	34.9597	7336	Exon (ENST00000501122.2/283131, exon 1 of 1)	11	65444458	65444557	100	1	693197	ENST00000384994.1	-3530	ENSG00000283791	MIR612	microRNA 612
chr11	65443733	65444397	665	*	Peak_75	393	.	8.34859	39.3905	34.9597	7336	Promoter (<=1kb)	11	65444458	65444557	100	1	693197	ENST00000384994.1	-61	ENSG00000283791	MIR612	microRNA 612
chr11	65447149	65447521	373	*	Peak_75	393	.	8.34859	39.3905	34.9597	7336	Promoter (2-3kb)	11	65444458	65444557	100	1	693197	ENST00000384994.1	2691	ENSG00000283791	MIR612	microRNA 612
chr11	65447801	65448614	814	*	Peak_75	393	.	8.34859	39.3905	34.9597	7336	Distal Intergenic	11	65444458	65444557	100	1	693197	ENST00000384994.1	3343	ENSG00000283791	MIR612	microRNA 612
chr11	65455280	65455751	472	*	Peak_211	219	.	6.31126	21.932	17.8732	4698	Promoter (<=1kb)	11	65455313	65466720	11408	1	101927789	ENST00000309775.8	0	NA	LOC101927789	FAU, ubiquitin like and ribosomal protein S30 fusion pseudogene
chr11	65468889	65469392	504	*	Peak_70	397	.	8.77233	39.7123	35.2735	12457	Distal Intergenic	11	65455313	65466720	11408	1	101927789	ENST00000309775.8	13576	NA	LOC101927789	FAU, ubiquitin like and ribosomal protein S30 fusion pseudogene
chr11	65477266	65478191	926	*	Peak_131	270	.	5.84463	27.0938	22.9003	1322	Distal Intergenic	11	65497688	65506431	8744	1	378938	ENST00000619449.2	-19497	ENSG00000251562	MALAT1	metastasis associated lung adenocarcinoma transcript 1
chr11	65487949	65488257	309	*	Peak_145	255	.	5.79874	25.5383	21.3793	3006	Exon (ENST00000665037.1/ENST00000665037.1, exon 1 of 2)	11	65497688	65506431	8744	1	378938	ENST00000619449.2	-9431	ENSG00000251562	MALAT1	metastasis associated lung adenocarcinoma transcript 1
chr11	65491702	65491759	58	*	Peak_145	255	.	5.79874	25.5383	21.3793	3006	Distal Intergenic	11	65497688	65506431	8744	1	378938	ENST00000619449.2	-5929	ENSG00000251562	MALAT1	metastasis associated lung adenocarcinoma transcript 1
chr11	65491863	65491948	86	*	Peak_1	1000	.	123.466	1903.35	1893.86	8593	Distal Intergenic	11	65497688	65506431	8744	1	378938	ENST00000619449.2	-5740	ENSG00000251562	MALAT1	metastasis associated lung adenocarcinoma transcript 1
chr11	65493870	65494399	530	*	Peak_1	1000	.	123.466	1903.35	1893.86	8593	Distal Intergenic	11	65497688	65506431	8744	1	378938	ENST00000619449.2	-3289	ENSG00000251562	MALAT1	metastasis associated lung adenocarcinoma transcript 1
chr11	65497186	65497490	305	*	Peak_1	1000	.	123.466	1903.35	1893.86	8593	Promoter (<=1kb)	11	65497688	65506431	8744	1	378938	ENST00000619449.2	-198	ENSG00000251562	MALAT1	metastasis associated lung adenocarcinoma transcript 1
chr11	65499015	65500676	1662	*	Peak_1	1000	.	123.466	1903.35	1893.86	8593	Promoter (1-2kb)	11	65501848	65503609	1762	1	378938	ENST00000508832.2	-1172	ENSG00000251562	MALAT1	metastasis associated lung adenocarcinoma transcript 1
chr11	65503764	65504848	1085	*	Peak_1	1000	.	123.466	1903.35	1893.86	8593	Promoter (<=1kb)	11	65502914	65503008	95	1	378938	ENST00000618249.1	850	ENSG00000251562	MALAT1	metastasis associated lung adenocarcinoma transcript 1
chr11	65505076	65505733	658	*	Peak_1	1000	.	123.466	1903.35	1893.86	8593	Promoter (<=1kb)	11	65506117	65506173	57	1	109136578	ENST00000611300.1	-384	ENSG00000274072	MASCRNA	MALAT1-associated small cytoplasmic RNA
chr11	65506172	65509493	3322	*	Peak_1	1000	.	123.466	1903.35	1893.86	8593	Promoter (<=1kb)	11	65506117	65506173	57	1	109136578	ENST00000611300.1	55	ENSG00000274072	MASCRNA	MALAT1-associated small cytoplasmic RNA
chr11	65509755	65510079	325	*	Peak_1	1000	.	123.466	1903.35	1893.86	8593	Distal Intergenic	11	65506117	65506173	57	1	109136578	ENST00000611300.1	3638	ENSG00000274072	MASCRNA	MALAT1-associated small cytoplasmic RNA
chr11	65510791	65511233	443	*	Peak_1	1000	.	123.466	1903.35	1893.86	8593	Distal Intergenic	11	65506117	65506173	57	1	109136578	ENST00000611300.1	4674	ENSG00000274072	MASCRNA	MALAT1-associated small cytoplasmic RNA
chr11	65501631	65503633	2003	*	Peak_1	1000	.	123.466	1903.35	1893.86	8593	Promoter (<=1kb)	11	65501848	65503609	1762	1	378938	ENST00000508832.2	0	ENSG00000251562	MALAT1	metastasis associated lung adenocarcinoma transcript 1
chr11	65516467	65516863	397	*	Peak_113	290	.	7.87636	29.0253	24.7879	938	Distal Intergenic	11	65525077	65538704	13628	1	57410	ENST00000525364.5	-8214	ENSG00000142186	SCYL1	SCY1 like pseudokinase 1
chr11	65524447	65524705	259	*	Peak_2629	83	.	2.81242	8.34325	4.97047	623	Promoter (<=1kb)	11	65525077	65538704	13628	1	57410	ENST00000525364.5	-372	ENSG00000142186	SCYL1	SCY1 like pseudokinase 1
chr11	65525477	65526026	550	*	Peak_712	129	.	4.2483	12.989	9.29373	1271	Promoter (<=1kb)	11	65525413	65538675	13263	1	57410	ENST00000527009.5	64	ENSG00000142186	SCYL1	SCY1 like pseudokinase 1
chr11	65537392	65537710	319	*	Peak_246	203	.	5.89725	20.3981	16.3854	552	Promoter (<=1kb)	11	65537831	65538704	874	1	57410	ENST00000534462.1	-121	ENSG00000142186	SCYL1	SCY1 like pseudokinase 1
chr11	65542567	65543060	494	*	Peak_186	235	.	6.25863	23.5229	19.4196	1791	Promoter (<=1kb)	11	65538817	65542038	3222	2	4054	ENST00000529582.5	-529	ENSG00000168056	LTBP3	latent transforming growth factor beta binding protein 3
chr11	65545858	65546305	448	*	Peak_186	235	.	6.25863	23.5229	19.4196	1791	Promoter (<=1kb)	11	65542407	65545770	3364	2	4054	ENST00000525443.1	-88	ENSG00000168056	LTBP3	latent transforming growth factor beta binding protein 3
chr11	65551660	65551903	244	*	Peak_7659	60	.	2.74647	6.0158	2.88649	124	Promoter (<=1kb)	11	65547970	65551779	3810	2	4054	ENST00000528966.5	0	ENSG00000168056	LTBP3	latent transforming growth factor beta binding protein 3
chr11	65588839	65589407	569	*	Peak_620	137	.	4.22785	13.7765	10.0438	898	Promoter (1-2kb)	11	65591195	65592478	1284	1	254102	ENST00000529596.1	-1788	ENSG00000173442	EHBP1L1	EH domain binding protein 1 like 1
chr11	65662341	65662358	18	*	Peak_7559	60	.	2.87389	6.05929	2.92705	123	Promoter (<=1kb)	11	65660189	65662428	2240	2	5970	ENST00000527874.1	70	ENSG00000173039	RELA	RELA proto-oncogene, NF-kB subunit
chr11	65712645	65713193	549	*	Peak_1134	109	.	3.85949	10.9774	7.40592	1419	Promoter (<=1kb)	11	65712805	65714673	1869	1	10524	ENST00000534681.1	0	ENSG00000172977	KAT5	lysine acetyltransferase 5
chr11	65720150	65720253	104	*	Peak_1354	104	.	3.54042	10.4007	6.86958	972	Promoter (<=1kb)	11	65718536	65720468	1933	2	84153	ENST00000533698.5	215	ENSG00000172922	RNASEH2C	ribonuclease H2 subunit C
chr11	65769729	65769795	67	*	Peak_5155	67	.	3.2712	6.77347	3.55665	219	Intron (ENST00000534505.1/ENST00000534505.1, intron 1 of 1)	11	65773898	65780976	7079	2	91056	ENST00000532090.3	11181	ENSG00000254470	AP5B1	adaptor related protein complex 5 subunit beta 1
chr11	65851125	65851720	596	*	Peak_148	254	.	5.38386	25.4061	21.2512	5195	Exon (ENST00000526972.5/254122, exon 5 of 5)	11	65855418	65856473	1056	2	1072	ENST00000530413.1	4753	ENSG00000172757	CFL1	cofilin 1
chr11	65859805	65859936	132	*	Peak_2701	82	.	3.51147	8.24839	4.8807	260	Promoter (<=1kb)	11	65860062	65866440	6379	1	80198	ENST00000533035.5	-126	ENSG00000172732	MUS81	MUS81 structure-specific endonuclease subunit
chr11	65867927	65868432	506	*	Peak_3817	74	.	3.38281	7.42123	4.13476	495	Promoter (<=1kb)	11	65866447	65868007	1561	2	30008	ENST00000526911.1	0	ENSG00000172638	EFEMP2	EGF containing fibulin extracellular matrix protein 2
chr11	65962421	65963039	619	*	Peak_110	293	.	7.11566	29.3575	25.1141	7524	Promoter (<=1kb)	11	65961734	65980137	18404	1	9092	ENST00000312397.10	687	ENSG00000175467	SART1	spliceosome associated factor 1, recruiter of U4/U6.U5 tri-snRNP
chr11	66069427	66069697	271	*	Peak_2796	81	.	3.47923	8.15669	4.79722	197	Promoter (<=1kb)	11	66070272	66244744	174473	1	55690	ENST00000320580.9	-575	ENSG00000175115	PACS1	phosphofurin acidic cluster sorting protein 1
chr11	66200828	66200846	19	*	Peak_6105	64	.	3.29296	6.48668	3.30451	115	Intron (ENST00000320580.9/55690, intron 2 of 23)	11	66216198	66220677	4480	1	55690	ENST00000531298.5	-15352	ENSG00000175115	PACS1	phosphofurin acidic cluster sorting protein 1
chr11	66256825	66256980	156	*	Peak_2611	83	.	3.64768	8.37896	5.0045	335	Promoter (<=1kb)	11	66257294	66261829	4536	1	64837	ENST00000531240.5	-314	ENSG00000174996	KLC2	kinesin light chain 2
chr11	66280928	66281464	537	*	Peak_938	116	.	4.47889	11.6377	8.02167	948	Promoter (1-2kb)	11	66282594	66283750	1157	1	254263	ENST00000531936.1	-1130	ENSG00000174871	CNIH2	cornichon family AMPA receptor auxiliary protein 2
chr11	66281607	66282086	480	*	Peak_938	116	.	4.47889	11.6377	8.02167	948	Promoter (<=1kb)	11	66282594	66283750	1157	1	254263	ENST00000531936.1	-508	ENSG00000174871	CNIH2	cornichon family AMPA receptor auxiliary protein 2
chr11	66348161	66348320	160	*	Peak_14387	51	.	2.03031	5.10066	2.12243	83	Promoter (<=1kb)	11	66347950	66363760	15811	1	102724064	ENST00000531602.1	211	ENSG00000255468	LOC102724064	uncharacterized LOC102724064
chr11	66357815	66358346	532	*	Peak_152	251	.	5.91865	25.1721	21.0278	3894	Promoter (1-2kb)	11	66360163	66364190	4028	1	102724064	ENST00000649789.1	-1817	ENSG00000255468	LOC102724064	uncharacterized LOC102724064
chr11	66365916	66366093	178	*	Peak_1984	90	.	3.63005	9.08383	5.64684	440	3' UTR	11	66362523	66371647	9125	2	3177	ENST00000541567.5	5554	ENSG00000174669	SLC29A2	solute carrier family 29 member 2
chr11	66371459	66371614	156	*	Peak_21183	45	.	2.71697	4.52539	1.65398	37	Promoter (<=1kb)	11	66362523	66371647	9125	2	3177	ENST00000541567.5	33	ENSG00000174669	SLC29A2	solute carrier family 29 member 2
chr11	66372391	66372480	90	*	Peak_20486	45	.	2.74525	4.59277	1.71152	55	Promoter (<=1kb)	11	66362523	66372214	9692	2	3177	ENST00000546034.1	-177	ENSG00000174669	SLC29A2	solute carrier family 29 member 2
chr11	66372723	66373031	309	*	Peak_17963	46	.	2.88101	4.67517	1.75994	78	Promoter (<=1kb)	11	66362523	66372214	9692	2	3177	ENST00000546034.1	-509	ENSG00000174669	SLC29A2	solute carrier family 29 member 2
chr11	66746531	66746817	287	*	Peak_6769	63	.	3.00016	6.35456	3.19767	219	Promoter (1-2kb)	11	66748394	66843324	94931	1	79703	ENST00000525449.6	-1577	ENSG00000173715	C11orf80	chromosome 11 open reading frame 80
chr11	66874548	66874624	77	*	Peak_15762	49	.	2.399	4.90017	1.94669	167	Promoter (2-3kb)	11	66860448	66872039	11592	2	5091	ENST00000628663.1	-2509	ENSG00000173599	PC	pyruvate carboxylase
chr11	67076996	67077251	256	*	Peak_127	274	.	6.15674	27.4936	23.2882	2414	Distal Intergenic	11	67056889	67071691	14803	1	29984	ENST00000532559.1	20107	ENSG00000173156	RHOD	ras homolog family member D
chr11	67078299	67078544	246	*	Peak_865	120	.	3.24244	12.0151	8.37846	634	Distal Intergenic	11	67056889	67071691	14803	1	29984	ENST00000532559.1	21410	ENSG00000173156	RHOD	ras homolog family member D
chr11	67078647	67079211	565	*	Peak_865	120	.	3.24244	12.0151	8.37846	634	Distal Intergenic	11	67056889	67071691	14803	1	29984	ENST00000532559.1	21758	ENSG00000173156	RHOD	ras homolog family member D
chr11	67288015	67288461	447	*	Peak_117	285	.	5.80489	28.5666	24.3375	1948	Promoter (<=1kb)	11	67289300	67291651	2352	1	338692	ENST00000512101.5	-839	ENSG00000172932	ANKRD13D	ankyrin repeat domain 13D
chr11	67304005	67304071	67	*	Peak_4888	69	.	3.20329	6.92797	3.69931	96	Promoter (<=1kb)	11	67304123	67309543	5421	1	54961	ENST00000532181.5	-52	ENSG00000172830	SSH3	slingshot protein phosphatase 3
chr11	67346837	67347129	293	*	Peak_9684	57	.	2.7704	5.74768	2.67053	163	Intron (ENST00000622583.4/100130987, intron 2 of 3)	11	67351548	67353078	1531	2	57804	ENST00000533429.1	5949	ENSG00000175482	POLD4	DNA polymerase delta 4, accessory subunit
chr11	67436501	67436608	108	*	Peak_1058	112	.	4.26808	11.2316	7.64347	383	Promoter (1-2kb)	11	67435510	67437682	2173	2	5790	ENST00000326294.4	1074	ENSG00000213402	PTPRCAP	protein tyrosine phosphatase receptor type C associated protein
chr11	67442916	67443171	256	*	Peak_25414	41	.	2.57382	4.18051	1.36844	22	Promoter (<=1kb)	11	67438082	67443456	5375	2	57175	ENST00000537042.5	285	ENSG00000172725	CORO1B	coronin 1B
chr11	68490208	68490371	164	*	Peak_16708	47	.	2.79364	4.76505	1.82903	61	Intron (ENST00000530427.5/55291, intron 1 of 4)	11	68519506	68615310	95805	1	55291	ENST00000527403.6	-29135	ENSG00000110075	PPP6R3	protein phosphatase 6 regulatory subunit 3
chr11	68893946	68894066	121	*	Peak_16589	47	.	2.93042	4.78773	1.84983	187	Intron (ENST00000450904.6/219927, intron 4 of 6)	11	68892492	68903778	11287	2	219927	ENST00000567045.5	9712	ENSG00000197345	MRPL21	mitochondrial ribosomal protein L21
chr11	69733391	69733578	188	*	Peak_13158	52	.	3.14395	5.26629	2.26374	120	Distal Intergenic	11	69698238	69704022	5785	2	9965	ENST00000294312.4	-29369	ENSG00000162344	FGF19	fibroblast growth factor 19
chr11	70315833	70316049	217	*	Peak_2125	88	.	3.55409	8.85777	5.4356	945	Intron (ENST00000253925.12/8500, intron 2 of 27)	11	70326344	70384403	58060	1	8500	ENST00000526262.5	-10295	ENSG00000131626	PPFIA1	PTPRF interacting protein alpha 1
chr11	70396546	70396699	154	*	Peak_7381	61	.	3.05759	6.11882	2.98151	561	Promoter (1-2kb)	11	70398404	70436584	38181	1	2017	ENST00000346329.7	-1705	ENSG00000085733	CTTN	cortactin
chr11	71353597	71353679	83	*	Peak_20883	45	.	2.70809	4.55567	1.6801	111	Distal Intergenic	11	71405746	71423354	17609	2	399923	ENST00000331301.8	69675	ENSG00000172900	ACTE1P	actin epsilon 1, pseudogene
chr11	72001661	72002213	553	*	Peak_302	188	.	5.10774	18.8225	14.8665	1912	Promoter (1-2kb)	11	71999927	72002527	2601	1	10068	ENST00000393707.4	1734	ENSG00000137496	IL18BP	interleukin 18 binding protein
chr11	72046605	72046680	76	*	Peak_22642	43	.	2.61621	4.37859	1.52913	98	Intron (ENST00000351960.10/4926, intron 2 of 24)	11	72019556	72042142	22587	2	4926	ENST00000543009.5	-4463	ENSG00000137497	NUMA1	nuclear mitotic apparatus protein 1
chr11	72081341	72081498	158	*	Peak_11656	53	.	2.61596	5.3281	2.29877	232	Promoter (<=1kb)	11	72080861	72095565	14705	1	220074	ENST00000642478.1	480	ENSG00000184154	LRTOMT	leucine rich transmembrane and O-methyltransferase domain containing
chr11	72082130	72082818	689	*	Peak_53343	25	.	1.7096	2.56429	0.23512	7	Promoter (<=1kb)	11	72083772	72094970	11199	1	220074	ENST00000542846.5	-954	ENSG00000184154	LRTOMT	leucine rich transmembrane and O-methyltransferase domain containing
chr11	72092108	72092441	334	*	Peak_11428	53	.	2.27206	5.36498	2.32881	28	Promoter (2-3kb)	11	72094990	72095839	850	1	220074	ENST00000440313.2	-2549	ENSG00000184154	LRTOMT	leucine rich transmembrane and O-methyltransferase domain containing
chr11	72242393	72242654	262	*	Peak_40079	34	.	2.50792	3.46711	0.83774	22	Promoter (1-2kb)	11	72239077	72244176	5100	2	401	ENST00000298231.5	1522	ENSG00000165462	PHOX2A	paired like homeobox 2A
chr11	72568167	72568342	176	*	Peak_41898	33	.	2.45869	3.36269	0.77793	67	Promoter (2-3kb)	11	72570660	72573229	2570	1	101928555	ENST00000450804.3	-2318	ENSG00000227467	LINC01537	long intergenic non-protein coding RNA 1537
chr11	72573717	72573791	75	*	Peak_48200	30	.	2.19256	3.01855	0.53726	86	Distal Intergenic	11	72570660	72573229	2570	1	101928555	ENST00000450804.3	3057	ENSG00000227467	LINC01537	long intergenic non-protein coding RNA 1537
chr11	72672087	72672148	62	*	Peak_30093	40	.	2.50063	4.00176	1.24783	64	Promoter (2-3kb)	11	72577211	72674408	97198	2	5138	ENST00000418754.6	2260	ENSG00000186642	PDE2A	phosphodiesterase 2A
chr11	72674482	72674708	227	*	Peak_3112	79	.	3.6818	7.95868	4.62383	310	Promoter (<=1kb)	11	72596629	72674591	77963	2	5138	ENST00000540380.5	0	ENSG00000186642	PDE2A	phosphodiesterase 2A
chr11	72679458	72679595	138	*	Peak_11529	53	.	2.77147	5.34426	2.31035	702	Distal Intergenic	11	72596629	72674591	77963	2	5138	ENST00000540380.5	-4867	ENSG00000186642	PDE2A	phosphodiesterase 2A
chr11	72679659	72679722	64	*	Peak_44524	31	.	2.16948	3.18684	0.64535	22	Distal Intergenic	11	72596629	72674591	77963	2	5138	ENST00000540380.5	-5068	ENSG00000186642	PDE2A	phosphodiesterase 2A
chr11	72725277	72725460	184	*	Peak_3271	77	.	2.77429	7.76376	4.43987	101	Promoter (2-3kb)	11	72685075	72722358	37284	2	116985	ENST00000334211.12	-2919	ENSG00000186635	ARAP1	ArfGAP with RhoGAP domain, ankyrin repeat and PH domain 1
chr11	72813355	72813428	74	*	Peak_4808	69	.	3.05028	6.97983	3.74624	308	Promoter (<=1kb)	11	72814406	72843674	29269	1	89849	ENST00000534905.5	-978	ENSG00000168010	ATG16L2	autophagy related 16 like 2
chr11	73546988	73547183	196	*	Peak_21506	44	.	2.67734	4.47987	1.61313	360	Intron (ENST00000356467.5/23201, intron 1 of 7)	11	73412252	73598097	185846	2	23201	ENST00000632101.1	50914	ENSG00000054965	FAM168A	family with sequence similarity 168 member A
chr11	73984006	73984174	169	*	Peak_6451	64	.	3.01958	6.41011	3.24119	425	Promoter (1-2kb)	11	73981148	73982843	1696	2	7351	ENST00000539330.1	-1163	ENSG00000175567	UCP2	uncoupling protein 2
chr11	75562871	75563025	155	*	Peak_31653	38	.	2.44067	3.88655	1.15253	57	Promoter (<=1kb)	11	75562864	75568960	6097	1	871	ENST00000525611.5	7	ENSG00000149257	SERPINH1	serpin family H member 1
chr11	76781804	76782142	339	*	Peak_385	168	.	4.81412	16.8549	12.9785	612	Promoter (<=1kb)	11	76782251	76796068	13818	1	25987	ENST00000533752.1	-109	ENSG00000182704	TSKU	tsukushi, small leucine rich proteoglycan
chr11	76782683	76783036	354	*	Peak_385	168	.	4.81412	16.8549	12.9785	612	Promoter (<=1kb)	11	76782630	76783059	430	2	101928837	ENST00000526585.1	23	ENSG00000255100	TSKU-AS1	TSKU antisense RNA 1
chr11	76806822	76807175	354	*	Peak_96	319	.	7.38058	31.9104	27.6108	1762	Distal Intergenic	11	76791752	76798144	6393	1	25987	ENST00000527881.1	15070	ENSG00000182704	TSKU	tsukushi, small leucine rich proteoglycan
chr11	85951493	85951859	367	*	Peak_621	137	.	4.30136	13.7765	10.0438	2122	Distal Intergenic	11	85958811	85977005	18195	2	8301	ENST00000526548.3	25146	ENSG00000073921	PICALM	phosphatidylinositol binding clathrin assembly protein
chr12	113422901	113423103	203	*	Peak_7552	60	.	3.30248	6.06218	2.92975	126	Promoter (<=1kb)	12	113422453	113428070	5618	1	113675	ENST00000547802.1	448	ENSG00000139410	SDSL	serine dehydratase like
chr12	118061697	118062003	307	*	Peak_6521	64	.	3.1674	6.40804	3.24119	453	Promoter (<=1kb)	12	118034121	118062174	28054	2	55884	ENST00000441406.6	171	ENSG00000176871	WSB2	WD repeat and SOCS box containing 2
chr12	120219824	120220107	284	*	Peak_1389	103	.	4.0563	10.309	6.7841	795	Promoter (<=1kb)	12	120210448	120219378	8931	2	5829	ENST00000637624.1	-446	ENSG00000089159	PXN	paxillin
chr12	122895389	122895593	205	*	Peak_639	136	.	5.15631	13.6204	9.89434	1829	Promoter (<=1kb)	12	122865330	122896124	30795	2	79720	ENST00000267202.7	531	ENSG00000139722	VPS37B	VPS37B subunit of ESCRT-I
chr12	124002396	124002788	393	*	Peak_2448	85	.	3.99222	8.59206	5.2035	84	Intron (ENST00000537532.5/144348, intron 3 of 4)	12	123997706	124011824	14119	1	144348	ENST00000539501.1	4690	ENSG00000179195	ZNF664	zinc finger protein 664
chr12	131856636	131856913	278	*	Peak_35196	36	.	2.5926	3.6454	0.95882	19	Distal Intergenic	12	131849835	131851332	1498	1	4326	ENST00000535271.1	6801	ENSG00000198598	MMP17	matrix metallopeptidase 17
chr12	131929262	131929581	320	*	Peak_1040	112	.	5.16621	11.2352	7.64347	130	Promoter (<=1kb)	12	131929276	131943859	14584	1	80324	ENST00000542167.2	0	ENSG00000177192	PUS1	pseudouridine synthase 1
chr12	132760945	132760948	4	*	Peak_20003	46	.	3.03904	4.63165	1.74306	119	Promoter (<=1kb)	12	132725668	132761813	36146	2	23141	ENST00000539605.5	865	ENSG00000176915	ANKLE2	ankyrin repeat and LEM domain containing 2
chr12	48685902	48686440	539	*	Peak_10137	56	.	2.61709	5.64714	2.5798	47	Distal Intergenic	12	48679761	48682238	2478	2	54934	ENST00000550870.1	-3664	ENSG00000139620	KANSL2	KAT8 regulatory NSL complex subunit 2
chr12	48815388	48815613	226	*	Peak_10379	55	.	3.33203	5.58039	2.51938	100	Promoter (<=1kb)	12	48815587	48828219	12633	1	784	ENST00000536187.6	0	ENSG00000167535	CACNB3	calcium voltage-gated channel auxiliary subunit beta 3
chr12	48956711	48956934	224	*	Peak_55033	22	.	1.88637	2.27412	0.10037	30	Promoter (<=1kb)	12	48939732	48957069	17338	2	377	ENST00000541236.5	135	ENSG00000134287	ARF3	ADP ribosylation factor 3
chr12	49347269	49347426	158	*	Peak_44665	31	.	2.38478	3.18257	0.64278	37	Promoter (<=1kb)	12	49347038	49351914	4877	1	79962	ENST00000395069.3	231	ENSG00000178401	DNAJC22	DnaJ heat shock protein family (Hsp40) member C22
chr12	50752659	50752861	203	*	Peak_2360	86	.	3.86878	8.69713	5.29872	633	Distal Intergenic	12	50763710	50814192	50483	1	466	ENST00000552510.5	-10849	ENSG00000123268	ATF1	activating transcription factor 1
chr12	51082867	51082875	9	*	Peak_33620	37	.	2.28334	3.75708	1.04634	821	Promoter (<=1kb)	12	51073975	51083110	9136	2	81566	ENST00000552899.5	235	ENSG00000110925	CSRNP2	cysteine and serine rich nuclear protein 2
chr12	52894425	52894983	559	*	Peak_6940	62	.	2.952	6.29151	3.14021	135	Distal Intergenic	12	52898469	52901867	3399	2	3856	ENST00000547031.5	6884	ENSG00000170421	KRT8	keratin 8
chr12	52895387	52895387	1	*	Peak_14470	50	.	2.31852	5.09094	2.11409	407	Distal Intergenic	12	52898469	52901867	3399	2	3856	ENST00000547031.5	6480	ENSG00000170421	KRT8	keratin 8
chr12	52899323	52899788	466	*	Peak_411	162	.	3.94485	16.2507	12.398	2967	Promoter (2-3kb)	12	52898469	52901867	3399	2	3856	ENST00000547031.5	2079	ENSG00000170421	KRT8	keratin 8
chr12	52900003	52900211	209	*	Peak_411	162	.	3.94485	16.2507	12.398	2967	Promoter (1-2kb)	12	52898469	52901867	3399	2	3856	ENST00000547031.5	1656	ENSG00000170421	KRT8	keratin 8
chr12	52900735	52901438	704	*	Peak_411	162	.	3.94485	16.2507	12.398	2967	Promoter (<=1kb)	12	52898469	52901867	3399	2	3856	ENST00000547031.5	429	ENSG00000170421	KRT8	keratin 8
chr12	52945229	52945518	290	*	Peak_1617	97	.	3.68911	9.76985	6.28263	313	Intron (ENST00000552551.5/3856, intron 1 of 8)	12	52948871	52952900	4030	1	3875	ENST00000388837.6	-3353	ENSG00000111057	KRT18	keratin 18
chr12	52949633	52950172	540	*	Peak_32	663	.	9.47386	66.3123	61.4902	1014	Promoter (<=1kb)	12	52897187	52949842	52656	2	3856	ENST00000552551.5	0	ENSG00000170421	KRT8	keratin 8
chr12	53038749	53039212	464	*	Peak_3537	75	.	3.2495	7.58945	4.28553	756	Promoter (1-2kb)	12	53037726	53040352	2627	1	1975	ENST00000549592.1	1023	ENSG00000063046	EIF4B	eukaryotic translation initiation factor 4B
chr12	53220545	53220805	261	*	Peak_490	150	.	5.21395	15.0188	11.2243	391	Promoter (<=1kb)	12	53211393	53220413	9021	2	5916	ENST00000543726.1	-132	ENSG00000172819	RARG	retinoic acid receptor gamma
chr12	53221219	53221524	306	*	Peak_490	150	.	5.21395	15.0188	11.2243	391	Promoter (<=1kb)	12	53211393	53220413	9021	2	5916	ENST00000543726.1	-806	ENSG00000172819	RARG	retinoic acid receptor gamma
chr12	53222117	53222467	351	*	Peak_3272	77	.	2.77429	7.76376	4.43987	1783	Promoter (1-2kb)	12	53211393	53220413	9021	2	5916	ENST00000543726.1	-1704	ENSG00000172819	RARG	retinoic acid receptor gamma
chr12	53228531	53228803	273	*	Peak_6904	63	.	3.09855	6.31123	3.15857	612	Intron (ENST00000394426.5/5916, intron 2 of 8)	12	53227635	53232188	4554	2	5916	ENST00000549859.1	3385	ENSG00000172819	RARG	retinoic acid receptor gamma
chr12	53243742	53243927	186	*	Peak_40621	34	.	2.35796	3.44155	0.83725	99	Distal Intergenic	12	53251586	53254405	2820	1	84975	ENST00000534842.1	-7659	ENSG00000182544	MFSD5	major facilitator superfamily domain containing 5
chr12	54358702	54358854	153	*	Peak_10629	55	.	2.68031	5.53144	2.47607	1213	Intron (ENST00000550474.5/102724050, intron 1 of 3)	12	54353792	54466985	113194	1	102724050	ENST00000552785.1	4910	ENSG00000258137	LOC102724050	uncharacterized LOC102724050
chr12	54562155	54562325	171	*	Peak_21530	44	.	2.84913	4.47955	1.61287	66	Promoter (<=1kb)	12	54561501	54579239	17739	1	5153	ENST00000542335.5	654	ENSG00000123360	PDE1B	phosphodiesterase 1B
chr12	56158321	56158828	508	*	Peak_63	419	.	6.86492	41.9984	37.5201	918	Promoter (<=1kb)	12	56158346	56161575	3230	1	4637	ENST00000548580.5	0	ENSG00000092841	MYL6	myosin light chain 6
chr12	57093759	57093986	228	*	Peak_340	176	.	5.79242	17.6293	13.7183	1979	Promoter (1-2kb)	12	57092149	57093146	998	1	4665	ENST00000554839.1	1610	ENSG00000166886	NAB2	NGFI-A binding protein 2
chr12	57220807	57220944	138	*	Peak_17326	47	.	2.92341	4.70182	1.77582	290	Promoter (<=1kb)	12	57219869	57225419	5551	1	11247	ENST00000555154.1	938	ENSG00000182379	NXPH4	neurexophilin 4
chr12	57239423	57239760	338	*	Peak_53075	26	.	1.95253	2.61504	0.26946	11	Promoter (<=1kb)	12	57234905	57240692	5788	2	56901	ENST00000393825.5	932	ENSG00000185633	NDUFA4L2	NDUFA4 mitochondrial complex associated like 2
chr12	57239918	57240113	196	*	Peak_14785	50	.	3.0816	5.04716	2.07638	59	Promoter (<=1kb)	12	57234905	57240692	5788	2	56901	ENST00000393825.5	579	ENSG00000185633	NDUFA4L2	NDUFA4 mitochondrial complex associated like 2
chr12	57603742	57603963	222	*	Peak_24151	42	.	2.89428	4.26687	1.43765	62	Promoter (<=1kb)	12	57604622	57609800	5179	1	196403	ENST00000548804.5	-659	ENSG00000178498	DTX3	deltex E3 ubiquitin ligase 3
chr12	6563567	6563795	229	*	Peak_2149	88	.	4.43881	8.8481	5.42642	333	Promoter (<=1kb)	12	6560936	6563754	2819	2	4839	ENST00000542919.1	0	ENSG00000111641	NOP2	NOP2 nucleolar protein
chr12	66336790	66336822	33	*	Peak_24434	42	.	2.6003	4.24476	1.41833	96	Intron (ENST00000247815.9/92797, intron 12 of 12)	12	66322740	66324519	1780	1	92797	ENST00000536862.1	14050	ENSG00000127311	HELB	DNA helicase B
chr12	6699283	6699380	98	*	Peak_12867	52	.	2.88385	5.28566	2.27675	50	Promoter (<=1kb)	12	6697295	6699989	2695	2	196500	ENST00000545917.5	609	ENSG00000139200	PIANP	PILR alpha associated neural protein
chr12	6699436	6699796	361	*	Peak_3941	73	.	4.14785	7.35915	4.07655	319	Promoter (<=1kb)	12	6697295	6699989	2695	2	196500	ENST00000545917.5	193	ENSG00000139200	PIANP	PILR alpha associated neural protein
chr12	6753332	6753488	157	*	Peak_16503	47	.	2.99432	4.79011	1.85066	134	Promoter (<=1kb)	12	6747996	6753141	5146	2	8079	ENST00000203630.10	-191	ENSG00000089693	MLF2	myeloid leukemia factor 2
chr12	6926448	6926717	270	*	Peak_12322	53	.	3.42045	5.30093	2.28186	170	Promoter (1-2kb)	12	6927959	6942321	14363	1	1822	ENST00000396684.3	-1242	ENSG00000111676	ATN1	atrophin 1
chr12	6927017	6927189	173	*	Peak_28284	40	.	2.98401	4.06169	1.28237	63	Promoter (<=1kb)	12	6927959	6942321	14363	1	1822	ENST00000396684.3	-770	ENSG00000111676	ATN1	atrophin 1
chr12	6927344	6927483	140	*	Peak_38353	34	.	2.83853	3.4871	0.83774	70	Promoter (<=1kb)	12	6927959	6942321	14363	1	1822	ENST00000396684.3	-476	ENSG00000111676	ATN1	atrophin 1
chr12	6948318	6948544	227	*	Peak_74	394	.	10.4802	39.4511	35.0182	1716	Promoter (1-2kb)	12	6946710	6955267	8558	1	5777	ENST00000538318.5	1608	ENSG00000111679	PTPN6	protein tyrosine phosphatase non-receptor type 6
chr12	75390914	75391096	183	*	Peak_144	256	.	5.21088	25.6258	21.4654	126	Promoter (<=1kb)	12	75391089	75432688	41600	1	144321	ENST00000550916.6	0	ENSG00000180481	GLIPR1L2	GLIPR1 like 2
chr14	102046210	102046263	54	*	Peak_31832	38	.	2.57449	3.87688	1.14555	125	Promoter (1-2kb)	14	102047661	102048729	1069	1	1778	ENST00000556229.1	-1398	ENSG00000197102	DYNC1H1	dynein cytoplasmic 1 heavy chain 1
chr14	103345616	103345694	79	*	Peak_10843	54	.	2.9644	5.48809	2.43821	308	Distal Intergenic	14	103340404	103341356	953	1	1983	ENST00000558800.1	5212	ENSG00000100664	EIF5	eukaryotic translation initiation factor 5
chr14	103520986	103521192	207	*	Peak_48813	29	.	2.01869	2.97636	0.50493	283	Promoter (<=1kb)	14	103519992	103521101	1110	2	1152	ENST00000555039.1	0	ENSG00000166165	CKB	creatine kinase B
chr14	104804022	104804039	18	*	Peak_3667	75	.	3.12515	7.53378	4.238	389	Promoter (2-3kb)	14	104801101	104804712	3612	1	100128927	ENST00000342537.8	2921	ENSG00000179627	ZBTB42	zinc finger and BTB domain containing 42
chr14	104804216	104804302	87	*	Peak_1609	97	.	3.17089	9.78053	6.2917	1356	3' UTR	14	104801101	104804712	3612	1	100128927	ENST00000342537.8	3115	ENSG00000179627	ZBTB42	zinc finger and BTB domain containing 42
chr14	104805279	104805728	450	*	Peak_1609	97	.	3.17089	9.78053	6.2917	1356	Distal Intergenic	14	104801101	104804712	3612	1	100128927	ENST00000342537.8	4178	ENSG00000179627	ZBTB42	zinc finger and BTB domain containing 42
chr14	104806376	104806532	157	*	Peak_1609	97	.	3.17089	9.78053	6.2917	1356	Distal Intergenic	14	104801101	104804712	3612	1	100128927	ENST00000342537.8	5275	ENSG00000179627	ZBTB42	zinc finger and BTB domain containing 42
chr14	104806710	104806878	169	*	Peak_3100	79	.	3.591	7.97807	4.64226	322	Distal Intergenic	14	104801101	104804712	3612	1	100128927	ENST00000342537.8	5609	ENSG00000179627	ZBTB42	zinc finger and BTB domain containing 42
chr14	104824296	104824421	126	*	Peak_17844	46	.	2.26972	4.69003	1.77242	113	Distal Intergenic	14	104821201	104823718	2518	1	196872	ENST00000555578.1	3095	ENSG00000258701	LINC00638	long intergenic non-protein coding RNA 638
chr14	104825091	104825095	5	*	Peak_9693	57	.	2.50093	5.74182	2.66511	56	Distal Intergenic	14	104821201	104823718	2518	1	196872	ENST00000555578.1	3890	ENSG00000258701	LINC00638	long intergenic non-protein coding RNA 638
chr14	104827194	104827892	699	*	Peak_1873	92	.	3.77597	9.25814	5.80655	636	Distal Intergenic	14	104821201	104823718	2518	1	196872	ENST00000555578.1	5993	ENSG00000258701	LINC00638	long intergenic non-protein coding RNA 638
chr14	104862521	104862635	115	*	Peak_515	146	.	4.38547	14.6891	10.9062	549	Promoter (2-3kb)	14	104865268	104896747	31480	1	283638	ENST00000414716.8	-2633	ENSG00000099814	CEP170B	centrosomal protein 170B
chr14	105526009	105526021	13	*	Peak_7325	61	.	3.60618	6.14621	3.00718	106	Promoter (<=1kb)	14	105526583	105530198	3616	1	80757	ENST00000392519.7	-562	ENSG00000184986	TMEM121	transmembrane protein 121
chr14	20343252	20343318	67	*	Peak_2048	89	.	3.54217	8.9425	5.51152	204	Promoter (<=1kb)	14	20343075	20343407	333	2	85495	ENST00000516869.1	89	ENSG00000277209	RPPH1	ribonuclease P RNA component H1
chr14	22983563	22983595	33	*	Peak_4664	70	.	3.33373	7.04329	3.80152	377	Promoter (1-2kb)	14	22971177	22982551	11375	2	84962	ENST00000262713.7	-1012	ENSG00000129474	AJUBA	ajuba LIM protein
chr14	23320836	23320887	52	*	Peak_21918	44	.	1.91002	4.4516	1.59164	298	Promoter (<=1kb)	14	23321289	23326185	4897	1	8106	ENST00000216727.8	-402	ENSG00000100836	PABPN1	poly(A) binding protein nuclear 1
chr14	23322160	23322366	207	*	Peak_5351	66	.	3.11217	6.6728	3.46322	164	Promoter (<=1kb)	14	23322022	23324378	2357	1	8106	ENST00000557702.5	138	ENSG00000100836	PABPN1	poly(A) binding protein nuclear 1
chr14	23548266	23548397	132	*	Peak_13921	51	.	2.79274	5.17886	2.19185	48	Promoter (<=1kb)	14	23534586	23548454	13869	2	85446	ENST00000555334.1	57	ENSG00000136367	ZFHX2	zinc finger homeobox 2
chr14	23551617	23551825	209	*	Peak_6455	64	.	3.01958	6.41011	3.24119	112	Promoter (<=1kb)	14	23520857	23551765	30909	2	85446	ENST00000419474.5	0	ENSG00000136367	ZFHX2	zinc finger homeobox 2
chr14	23556223	23556357	135	*	Peak_503	148	.	4.67363	14.8223	11.0347	873	Promoter (<=1kb)	14	23556271	23558859	2589	1	79178	ENST00000556015.5	0	ENSG00000259431	THTPA	thiamine triphosphatase
chr14	23562925	23563001	77	*	Peak_8678	59	.	2.93638	5.94361	2.83868	288	Promoter (<=1kb)	14	23561409	23563000	1592	2	8906	ENST00000556966.1	0	ENSG00000213983	AP1G2	adaptor related protein complex 1 subunit gamma 2
chr14	23695281	23695849	569	*	Peak_153	251	.	4.60978	25.1341	20.9912	670	Distal Intergenic	14	23639339	23645295	5957	1	10202	ENST00000553600.1	55942	ENSG00000100867	DHRS2	dehydrogenase/reductase 2
chr14	24174628	24174874	247	*	Peak_6691	63	.	3.48953	6.38506	3.22597	780	Promoter (<=1kb)	14	24175318	24177918	2601	1	9985	ENST00000619111.1	-444	ENSG00000100918	REC8	REC8 meiotic recombination protein
chr14	24188689	24188728	40	*	Peak_4797	69	.	3.05164	6.98403	3.74939	321	Promoter (<=1kb)	14	24187561	24188787	1227	2	79711	ENST00000625289.1	59	ENSG00000196497	IPO4	importin 4
chr14	31825715	31825856	142	*	Peak_22864	43	.	2.93957	4.35832	1.51153	91	Intron (ENST00000550649.5/80224, intron 3 of 5)	14	31843744	31861218	17475	1	80224	ENST00000552888.1	-17888	ENSG00000151413	NUBPL	nucleotide binding protein like
chr14	39180582	39180963	382	*	Peak_35	622	.	9.17313	62.2677	57.4959	3761	Promoter (1-2kb)	14	39179090	39182750	3661	1	5411	ENST00000557680.1	1492	ENSG00000100941	PNN	pinin, desmosome associated protein
chr14	39263565	39263730	166	*	Peak_27876	40	.	2.66197	4.07102	1.29046	93	Promoter (1-2kb)	14	39265284	39293311	28028	1	4253	ENST00000554392.5	-1554	ENSG00000150527	MIA2	MIA SH3 domain ER export factor 2
chr14	69779094	69779429	336	*	Peak_215	217	.	5.98873	21.7997	17.7453	1344	Exon (ENST00000216540.5/6554, exon 3 of 5)	14	69770881	69771915	1035	1	6430	ENST00000554929.1	8213	ENSG00000100650	SRSF5	serine and arginine rich splicing factor 5
chr14	69783522	69783746	225	*	Peak_215	217	.	5.98873	21.7997	17.7453	1344	Intron (ENST00000216540.5/6554, intron 2 of 4)	14	69770881	69771915	1035	1	6430	ENST00000554929.1	12641	ENSG00000100650	SRSF5	serine and arginine rich splicing factor 5
chr14	73943073	73943182	110	*	Peak_33058	37	.	2.3887	3.78766	1.07306	103	Intron (ENST00000286544.5/145483, intron 3 of 8)	14	73913067	73938114	25048	2	145483	ENST00000555916.1	-4959	ENSG00000156050	FAM161B	FAM161 centrosomal protein B
chr14	75981640	75981764	125	*	Peak_6529	64	.	3.1674	6.40804	3.24119	74	Promoter (<=1kb)	14	75958097	75981995	23899	2	7043	ENST00000238682.8	231	ENSG00000119699	TGFB3	transforming growth factor beta 3
chr15	100633448	100633605	158	*	Peak_5315	66	.	3.24007	6.69095	3.48035	72	Intron (ENST00000332783.12/140460, intron 5 of 5)	15	100609547	100612512	2966	1	140460	ENST00000561192.1	23901	ENSG00000183475	ASB7	ankyrin repeat and SOCS box containing 7
chr15	100633784	100633807	24	*	Peak_1505	100	.	3.7639	10.0007	6.49388	944	Intron (ENST00000332783.12/140460, intron 5 of 5)	15	100609547	100612512	2966	1	140460	ENST00000561192.1	24237	ENSG00000183475	ASB7	ankyrin repeat and SOCS box containing 7
chr15	43800023	43800201	179	*	Peak_2532	84	.	4.18486	8.45975	5.07842	97	Promoter (<=1kb)	15	43794162	43800097	5936	2	619189	ENST00000457418.5	0	ENSG00000184716	SERINC4	serine incorporator 4
chr15	43800291	43800401	111	*	Peak_12872	52	.	2.97837	5.28566	2.27675	438	Promoter (<=1kb)	15	43800311	43801590	1280	1	25764	ENST00000498605.1	0	ENSG00000242028	HYPK	huntingtin interacting protein K
chr15	50356582	50356654	73	*	Peak_7626	60	.	2.35247	6.03041	2.90022	165	Promoter (1-2kb)	15	50285882	50355408	69527	2	2553	ENST00000359031.8	-1174	ENSG00000104064	GABPB1	GA binding protein transcription factor subunit beta 1
chr15	50356758	50356902	145	*	Peak_172	242	.	5.40528	24.2173	20.0962	994	Promoter (1-2kb)	15	50285882	50355408	69527	2	2553	ENST00000359031.8	-1350	ENSG00000104064	GABPB1	GA binding protein transcription factor subunit beta 1
chr15	52575357	52575496	140	*	Peak_22382	44	.	2.44371	4.41908	1.56605	86	Distal Intergenic	15	52551809	52569883	18075	2	10776	ENST00000561971.1	-5474	ENSG00000128989	ARPP19	cAMP regulated phosphoprotein 19
chr15	59067326	59067391	66	*	Peak_38427	34	.	2.83853	3.4871	0.83774	70	Intron (ENST00000348370.9/54778, intron 6 of 13)	15	59080944	59084364	3421	1	54778	ENST00000558977.1	-13553	ENSG00000157450	RNF111	ring finger protein 111
chr15	63048032	63048296	265	*	Peak_334	178	.	5.48755	17.8371	13.9151	903	Promoter (<=1kb)	15	63048169	63071021	22853	1	7168	ENST00000651704.1	0	ENSG00000140416	TPM1	tropomyosin 1
chr15	63512312	63512507	196	*	Peak_17342	47	.	2.92341	4.70182	1.77582	180	Promoter (2-3kb)	15	63515446	63556742	41297	1	9960	ENST00000559771.5	-2939	ENSG00000140455	USP3	ubiquitin specific peptidase 3
chr15	64702782	64703125	344	*	Peak_3195	78	.	3.64449	7.8626	4.53285	609	Promoter (<=1kb)	15	64690167	64703194	13028	2	4947	ENST00000560837.5	69	ENSG00000180304	OAZ2	ornithine decarboxylase antizyme 2
chr15	64840564	64840693	130	*	Peak_2527	84	.	3.8804	8.46235	5.08086	145	Promoter (1-2kb)	15	64841883	64868000	26118	1	80301	ENST00000616065.4	-1190	ENSG00000241839	PLEKHO2	pleckstrin homology domain containing O2
chr15	64954407	64955227	821	*	Peak_88	347	.	8.98825	34.7149	30.3636	735	Intron (ENST00000319580.13/348094, intron 14 of 14)	15	64934113	64943756	9644	1	348094	ENST00000611260.1	20294	ENSG00000166839	ANKDD1A	ankyrin repeat and death domain containing 1A
chr15	65185434	65185504	71	*	Peak_7266	61	.	3.16691	6.16536	3.02389	94	Promoter (<=1kb)	15	65156686	65185342	28657	2	10845	ENST00000558958.1	-92	ENSG00000166855	CLPX	caseinolytic mitochondrial matrix peptidase chaperone subunit X
chr15	67195775	67196052	278	*	Peak_165	244	.	5.59143	24.4532	20.3245	7865	Distal Intergenic	15	67186662	67191521	4860	1	4088	ENST00000558763.1	9113	ENSG00000166949	SMAD3	SMAD family member 3
chr15	69431097	69431336	240	*	Peak_15888	48	.	2.83848	4.87387	1.92306	135	Intron (ENST00000260363.9/9493, intron 10 of 22)	15	69425875	69438360	12486	1	9493	ENST00000559456.1	5222	ENSG00000137807	KIF23	kinesin family member 23
chr15	72195828	72195979	152	*	Peak_3668	75	.	3.19866	7.53378	4.238	907	Promoter (1-2kb)	15	72159806	72197787	37982	2	196996	ENST00000309731.12	1808	ENSG00000175318	GRAMD2A	GRAM domain containing 2A
chr15	72360485	72360575	91	*	Peak_10845	54	.	2.77765	5.4872	2.43742	166	Promoter (<=1kb)	15	72345283	72360453	15171	2	3073	ENST00000568777.5	-32	ENSG00000213614	HEXA	hexosaminidase subunit alpha
chr15	72762591	72762758	168	*	Peak_21222	45	.	2.67173	4.52036	1.64942	91	Intron (ENST00000567941.5/83440, intron 3 of 6)	15	72751372	72758610	7239	2	83440	ENST00000562621.1	-3981	ENSG00000159322	ADPGK	ADP dependent glucokinase
chr15	74810443	74810692	250	*	Peak_589	139	.	4.81963	13.9126	10.1671	879	Promoter (2-3kb)	15	74812716	74819899	7184	1	79748	ENST00000470711.6	-2024	ENSG00000140506	LMAN1L	lectin, mannose binding 1 like
chr15	75337354	75337534	181	*	Peak_22802	43	.	2.42527	4.36584	1.51834	99	Promoter (<=1kb)	15	75338061	75339575	1515	1	54939	ENST00000568877.5	-527	ENSG00000140365	COMMD4	COMM domain containing 4
chr15	75348735	75349032	298	*	Peak_10711	55	.	2.94394	5.50768	2.45511	192	Promoter (<=1kb)	15	75348935	75354292	5358	1	79661	ENST00000564738.5	0	ENSG00000140398	NEIL1	nei like DNA glycosylase 1
chr15	76280182	76280235	54	*	Peak_35565	36	.	2.43894	3.6374	0.95587	331	Intron (ENST00000557943.6/2108, intron 8 of 11)	15	76274133	76283841	9709	2	2108	ENST00000558803.1	3606	ENSG00000140374	ETFA	electron transfer flavoprotein subunit alpha
chr15	78928965	78929254	290	*	Peak_892	119	.	4.11729	11.9677	8.33734	904	Promoter (<=1kb)	15	78921770	78928116	6347	2	1512	ENST00000676486.1	-849	ENSG00000103811	CTSH	cathepsin H
chr15	83188985	83189207	223	*	Peak_21125	45	.	2.38985	4.5303	1.6582	88	Intron (ENST00000565495.1/ENST00000565495.1, intron 1 of 1)	15	83163770	83207450	43681	2	50810	ENST00000568129.1	18243	ENSG00000166503	HDGFL3	HDGF like 3
chr15	84733883	84734051	169	*	Peak_3596	75	.	3.07728	7.55824	4.25707	774	Intron (ENST00000648837.1/ENST00000648837.1, intron 1 of 1)	15	84748592	84806445	57854	1	9640	ENST00000560079.7	-14541	ENSG00000166716	ZNF592	zinc finger protein 592
chr15	84734587	84734798	212	*	Peak_19903	46	.	2.26535	4.64558	1.75218	87	Intron (ENST00000648837.1/ENST00000648837.1, intron 1 of 1)	15	84748592	84806445	57854	1	9640	ENST00000560079.7	-13794	ENSG00000166716	ZNF592	zinc finger protein 592
chr15	84737044	84737247	204	*	Peak_9957	56	.	2.64491	5.68417	2.6132	292	Intron (ENST00000648837.1/ENST00000648837.1, intron 1 of 1)	15	84748592	84806445	57854	1	9640	ENST00000560079.7	-11345	ENSG00000166716	ZNF592	zinc finger protein 592
chr15	84818121	84818143	23	*	Peak_27890	40	.	2.32355	4.07008	1.28978	178	Promoter (<=1kb)	15	84817356	84873479	56124	1	57538	ENST00000258888.6	765	ENSG00000136383	ALPK3	alpha kinase 3
chr15	88968041	88968079	39	*	Peak_13766	52	.	3.00821	5.20782	2.21738	115	Distal Intergenic	15	88898715	88913381	14667	2	4240	ENST00000566497.5	-54660	ENSG00000140545	MFGE8	milk fat globule EGF and factor V/VIII domain containing
chr15	89450677	89450869	193	*	Peak_7781	59	.	2.8473	5.97966	2.85459	165	Distal Intergenic	15	89471445	89479430	7986	2	51458	ENST00000558360.1	28561	ENSG00000140519	RHCG	Rh family C glycoprotein
chr15	89843669	89843909	241	*	Peak_2861	81	.	3.14345	8.10064	4.74544	319	Promoter (1-2kb)	15	89835566	89845774	10209	2	10239	ENST00000560771.5	1865	ENSG00000157823	AP3S2	adaptor related protein complex 3 subunit sigma 2
chr15	89858828	89859047	220	*	Peak_7090	62	.	2.61954	6.22951	3.0826	307	Intron (ENST00000336418.9/10239, intron 4 of 5)	15	89837618	89852656	15039	2	10239	ENST00000558186.1	-6172	ENSG00000157823	AP3S2	adaptor related protein complex 3 subunit sigma 2
chr15	89859111	89859508	398	*	Peak_889	119	.	4.17741	11.9912	8.35867	180	Intron (ENST00000336418.9/10239, intron 4 of 5)	15	89837618	89852656	15039	2	10239	ENST00000558186.1	-6455	ENSG00000157823	AP3S2	adaptor related protein complex 3 subunit sigma 2
chr15	90202251	90202278	28	*	Peak_26288	41	.	2.5472	4.15574	1.35372	133	Promoter (<=1kb)	15	90201536	90221392	19857	1	10509	ENST00000558051.2	715	ENSG00000185033	SEMA4B	semaphorin 4B
chr15	90646137	90646922	786	*	Peak_1524	99	.	3.54845	9.94043	6.4382	327	Intron (ENST00000559531.1/101926895, intron 2 of 3)	15	90637852	90638517	666	1	64784	ENST00000558167.1	8285	ENSG00000140577	CRTC3	CREB regulated transcription coactivator 3
chr15	90762482	90762765	284	*	Peak_14705	50	.	2.6668	5.05318	2.0808	61	Promoter (<=1kb)	15	90762396	90811327	48932	1	641	ENST00000560136.5	86	ENSG00000197299	BLM	BLM RecQ like helicase
chr15	96331501	96331675	175	*	Peak_3465	76	.	2.97797	7.60861	4.29946	207	Promoter (<=1kb)	15	96330700	96340258	9559	1	7026	ENST00000394166.8	801	ENSG00000185551	NR2F2	nuclear receptor subfamily 2 group F member 2
chr16	10520261	10520821	561	*	Peak_575	140	.	4.50822	14.0966	10.3432	368	Intron (ENST00000566787.1/106144584, intron 1 of 1)	16	10514842	10528202	13361	2	106144584	ENST00000566787.1	7381	ENSG00000260468	LINC01290	long intergenic non-protein coding RNA 1290
chr16	10753038	10753247	210	*	Peak_9003	58	.	2.93688	5.86828	2.77248	68	Intron (ENST00000574334.5/4682, intron 3 of 5)	16	10757873	10769351	11479	1	4682	ENST00000571175.5	-4626	ENSG00000103274	NUBP1	nucleotide binding protein 1
chr16	14420460	14420537	78	*	Peak_43052	32	.	2.31675	3.2932	0.72523	224	Distal Intergenic	16	14363109	14370266	7158	2	105447648	ENST00000566054.1	-50194	ENSG00000260009	LINC02130	long intergenic non-protein coding RNA 2130
chr16	1651136	1652022	887	*	Peak_409	163	.	4.92173	16.3077	12.4527	1357	Intron (ENST00000397412.8/57585, intron 6 of 20)	16	1662462	1668063	5602	1	57585	ENST00000492778.5	-10440	ENSG00000007545	CRAMP1	cramped chromatin regulator homolog 1
chr16	1960420	1960502	83	*	Peak_3280	77	.	3.87292	7.76037	4.43745	78	Promoter (<=1kb)	16	1959558	1961840	2283	1	4716	ENST00000570172.1	862	ENSG00000140990	NDUFB10	NADH:ubiquinone oxidoreductase subunit B10
chr16	21503105	21503296	192	*	Peak_16799	47	.	2.78933	4.75456	1.81937	257	Promoter (1-2kb)	16	21447078	21501886	54809	2	100271836	ENST00000522480.5	-1219	ENSG00000180747	SMG1P3	SMG1 pseudogene 3
chr16	23377761	23377886	126	*	Peak_4491	71	.	3.44432	7.11836	3.86762	156	Intron (ENST00000343070.7/6338, intron 10 of 12)	16	23391843	23393292	1450	2	91949	ENST00000563164.1	15406	ENSG00000168434	COG7	component of oligomeric golgi complex 7
chr16	27524925	27525163	239	*	Peak_14434	50	.	3.10418	5.0959	2.11849	615	Intron (ENST00000356183.9/2975, intron 6 of 36)	16	27461097	27502916	41820	2	2975	ENST00000569653.1	-22009	ENSG00000077235	GTF3C1	general transcription factor IIIC subunit 1
chr16	2856566	2856816	251	*	Peak_1618	97	.	4.70773	9.7634	6.27634	272	Promoter (<=1kb)	16	2855817	2857169	1353	2	64063	ENST00000570950.1	353	ENSG00000005001	PRSS22	serine protease 22
chr16	28881159	28881212	54	*	Peak_3626	75	.	3.35039	7.5446	4.24504	758	Promoter (1-2kb)	16	28880053	28904464	24412	1	487	ENST00000536376.5	1106	ENSG00000196296	ATP2A1	ATPase sarcoplasmic/endoplasmic reticulum Ca2+ transporting 1
chr16	28881292	28881555	264	*	Peak_584	139	.	5.18944	13.9929	10.2452	1343	Promoter (1-2kb)	16	28880053	28904464	24412	1	487	ENST00000536376.5	1239	ENSG00000196296	ATP2A1	ATPase sarcoplasmic/endoplasmic reticulum Ca2+ transporting 1
chr16	28883802	28883972	171	*	Peak_584	139	.	5.18944	13.9929	10.2452	1343	Intron (ENST00000675058.1/440352, intron 1 of 5)	16	28887663	28900618	12956	1	487	ENST00000564732.1	-3691	ENSG00000196296	ATP2A1	ATPase sarcoplasmic/endoplasmic reticulum Ca2+ transporting 1
chr16	28884121	28884363	243	*	Peak_7674	60	.	3.01739	6.01185	2.88338	156	Intron (ENST00000675058.1/440352, intron 1 of 5)	16	28887663	28900618	12956	1	487	ENST00000564732.1	-3300	ENSG00000196296	ATP2A1	ATPase sarcoplasmic/endoplasmic reticulum Ca2+ transporting 1
chr16	29811489	29811969	481	*	Peak_4506	70	.	2.85768	7.09779	3.84807	2774	Promoter (<=1kb)	16	29811547	29813439	1893	1	112476	ENST00000637596.1	0	ENSG00000167371	PRRT2	proline rich transmembrane protein 2
chr16	29814911	29815350	440	*	Peak_1401	102	.	3.37629	10.263	6.74018	191	Promoter (<=1kb)	16	29814435	29814730	296	1	112476	ENST00000636902.1	476	ENSG00000167371	PRRT2	proline rich transmembrane protein 2
chr16	29821681	29822011	331	*	Peak_20604	45	.	2.57539	4.583	1.70317	48	Promoter (<=1kb)	16	29821325	29833857	12533	1	9961	ENST00000570234.5	356	ENSG00000013364	MVP	major vault protein
chr16	29897530	29897667	138	*	Peak_51567	27	.	2.09504	2.79513	0.39534	94	Promoter (<=1kb)	16	29888540	29897928	9389	2	26470	ENST00000562159.1	261	ENSG00000174938	SEZ6L2	seizure related 6 homolog like 2
chr16	29966271	29966339	69	*	Peak_43065	32	.	2.41126	3.2932	0.72523	71	Promoter (2-3kb)	16	29963416	29973047	9632	1	124446	ENST00000569481.1	2855	ENSG00000149932	TMEM219	transmembrane protein 219
chr16	29989458	29989646	189	*	Peak_5239	67	.	2.99513	6.728	3.51413	105	Promoter (<=1kb)	16	29989910	29991710	1801	1	9344	ENST00000570844.1	-264	ENSG00000149930	TAOK2	TAO kinase 2
chr16	30074166	30074428	263	*	Peak_3363	77	.	3.59352	7.73054	4.41432	309	Promoter (1-2kb)	16	30075978	30084779	8802	1	5531	ENST00000563732.5	-1550	ENSG00000149923	PPP4C	protein phosphatase 4 catalytic subunit
chr16	3023558	3024589	1032	*	Peak_9950	56	.	2.27719	5.68615	2.61507	1490	Promoter (<=1kb)	16	3022625	3023942	1318	2	54985	ENST00000248089.8	0	ENSG00000103145	HCFC1R1	host cell factor C1 regulator 1
chr16	30380014	30380207	194	*	Peak_10635	55	.	2.68031	5.53144	2.47607	61	Promoter (1-2kb)	16	30378314	30399927	21614	1	197407	ENST00000622647.3	1700	ENSG00000180035	ZNF48	zinc finger protein 48
chr16	30399033	30399229	197	*	Peak_2720	82	.	3.63998	8.23007	4.86406	599	3' UTR	16	30395420	30400108	4689	1	197407	ENST00000613509.2	3613	ENSG00000180035	ZNF48	zinc finger protein 48
chr16	3046238	3046331	94	*	Peak_40437	34	.	2.66947	3.44413	0.83756	75	Promoter (<=1kb)	16	3046561	3060726	14166	1	64386	ENST00000336577.9	-230	ENSG00000008516	MMP25	matrix metallopeptidase 25
chr16	30775224	30775689	466	*	Peak_25	713	.	13.3553	71.3082	66.4311	3204	3' UTR	16	30769339	30773982	4644	1	9810	ENST00000567365.2	5885	ENSG00000103549	RNF40	ring finger protein 40
chr16	30923370	30923554	185	*	Peak_629	137	.	3.57571	13.751	10.0206	88	Promoter (<=1kb)	16	30923572	30948783	25212	1	54620	ENST00000338343.10	-18	ENSG00000099364	FBXL19	F-box and leucine rich repeat protein 19
chr16	30985042	30985212	171	*	Peak_29265	40	.	2.65595	4.05773	1.28237	223	Promoter (<=1kb)	16	30985207	30989146	3940	1	80270	ENST00000262520.10	0	ENSG00000099377	HSD3B7	hydroxy-delta-5-steroid dehydrogenase, 3 beta- and steroid delta-isomerase 7
chr16	31082409	31082503	95	*	Peak_5003	68	.	3.64511	6.84873	3.62523	314	3' UTR	16	31086015	31088728	2714	2	339105	ENST00000492427.2	6225	ENSG00000151006	PRSS53	serine protease 53
chr16	31108352	31108478	127	*	Peak_3654	75	.	3.72268	7.54271	4.24504	860	Promoter (<=1kb)	16	31108386	31112791	4406	1	10295	ENST00000219794.11	0	ENSG00000103507	BCKDK	branched chain keto acid dehydrogenase kinase
chr16	3375727	3376028	302	*	Peak_7341	61	.	3.38112	6.14206	3.00357	117	Intron (ENST00000576906.1/ENST00000576906.1, intron 1 of 1)	16	3370979	3372668	1690	2	100463285	ENST00000399974.5	-3059	ENSG00000232196	MTRNR2L4	MT-RNR2 like 4
chr16	3721452	3721716	265	*	Peak_10874	54	.	3.46034	5.47689	2.42763	250	Distal Intergenic	16	3678366	3717553	39188	2	10131	ENST00000576106.5	-3899	ENSG00000126602	TRAP1	TNF receptor associated protein 1
chr16	4678303	4678516	214	*	Peak_1746	95	.	3.92353	9.529	6.05769	178	Promoter (1-2kb)	16	4680173	4683932	3760	1	23295	ENST00000592256.5	-1657	ENSG00000102858	MGRN1	mahogunin ring finger 1
chr16	527345	527597	253	*	Peak_55748	21	.	1.77503	2.14348	0.02331	63	Promoter (<=1kb)	16	525155	527407	2253	2	64493	ENST00000622160.1	0	NA	LINC00235	long intergenic non-protein coding RNA 235
chr16	53052930	53053140	211	*	Peak_4243	72	.	3.90506	7.28745	4.02281	120	Promoter (<=1kb)	16	53035690	53052873	17184	2	105371267	ENST00000562178.1	-57	ENSG00000277639	LOC105371267	p53-regulated lncRNA 1
chr16	67177721	67178047	327	*	Peak_328	180	.	5.39664	18.051	14.1241	3978	Promoter (1-2kb)	16	67176650	67179328	2679	2	653319	ENST00000563918.5	1281	ENSG00000196123	KIAA0895L	KIAA0895 like
chr16	67236073	67236443	371	*	Peak_1815	93	.	3.87603	9.39811	5.9375	161	Promoter (<=1kb)	16	67233948	67236616	2669	2	29109	ENST00000568595.1	173	ENSG00000135723	FHOD1	formin homology 2 domain containing 1
chr16	67538258	67538509	252	*	Peak_7154	61	.	3.17908	6.19662	3.05188	745	Promoter (<=1kb)	16	67538464	67541578	3115	1	79567	ENST00000566815.5	0	ENSG00000039523	RIPOR1	RHO family interacting cell polarization regulator 1
chr16	67544549	67544825	277	*	Peak_9723	57	.	2.86162	5.72989	2.65384	604	Promoter (<=1kb)	16	67544394	67545797	1404	1	79567	ENST00000568959.1	155	ENSG00000039523	RIPOR1	RHO family interacting cell polarization regulator 1
chr16	690428	690668	241	*	Peak_2096	88	.	3.82902	8.87152	5.4455	613	Promoter (<=1kb)	16	684734	690444	5711	2	84219	ENST00000248142.7	0	ENSG00000127580	WDR24	WD repeat domain 24
chr16	69131602	69132154	553	*	Peak_1173	108	.	4.35087	10.8455	7.2813	408	Promoter (<=1kb)	16	69118010	69132151	14142	2	113455421	ENST00000306585.9	0	ENSG00000286140	DERPC	DERPC proline and glycine rich nuclear protein
chr16	70374695	70374819	125	*	Peak_11016	54	.	3.22799	5.45118	2.40517	79	Distal Intergenic	16	70364543	70373070	8528	1	55308	ENST00000562140.2	10152	ENSG00000168872	DDX19A	DEAD-box helicase 19A
chr16	71754060	71754327	268	*	Peak_3130	79	.	3.22135	7.93569	4.60223	189	Promoter (1-2kb)	16	71753570	71756055	2486	2	164	ENST00000569044.1	1728	ENSG00000166747	AP1G1	adaptor related protein complex 1 subunit gamma 1
chr16	73059108	73059266	159	*	Peak_7589	60	.	3.1907	6.04527	2.91395	44	Promoter (<=1kb)	16	72782885	73059698	276814	2	463	ENST00000397992.5	432	ENSG00000140836	ZFHX3	zinc finger homeobox 3
chr16	73059528	73059593	66	*	Peak_466	153	.	5.42824	15.3616	11.5504	1594	Promoter (<=1kb)	16	72782885	73059698	276814	2	463	ENST00000397992.5	105	ENSG00000140836	ZFHX3	zinc finger homeobox 3
chr16	75623114	75623652	539	*	Peak_60	447	.	8.93172	44.7727	40.2526	2567	Promoter (<=1kb)	16	75600002	75623300	23299	2	23536	ENST00000307921.7	0	ENSG00000065457	ADAT1	adenosine deaminase tRNA specific 1
chr16	83920868	83920895	28	*	Peak_7603	60	.	2.75474	6.04258	2.91179	203	3' UTR	16	83931311	83957650	26340	1	29948	ENST00000566667.2	-10416	ENSG00000140961	OSGIN1	oxidative stress induced growth inhibitor 1
chr16	83967973	83968126	154	*	Peak_7111	62	.	3.26185	6.21699	3.07094	222	Promoter (<=1kb)	16	83968632	84002776	34145	1	54550	ENST00000305202.8	-506	ENSG00000103154	NECAB2	N-terminal EF-hand calcium binding protein 2
chr16	85681312	85681564	253	*	Peak_1763	94	.	2.87438	9.49879	6.03041	322	Intron (ENST00000253462.8/51659, intron 3 of 4)	16	85678570	85688025	9456	2	51659	ENST00000595355.5	6461	ENSG00000131153	GINS2	GINS complex subunit 2
chr16	87746199	87746362	164	*	Peak_21786	44	.	2.46244	4.47301	1.61073	104	Intron (ENST00000567298.5/54758, intron 5 of 16)	16	87707813	87743044	35232	2	54758	ENST00000566349.5	-3155	ENSG00000104731	KLHDC4	kelch domain containing 4
chr16	88635139	88635515	377	*	Peak_4172	73	.	3.4855	7.33222	4.06452	550	Distal Intergenic	16	88638572	88640468	1897	1	27189	ENST00000244241.5	-3057	ENSG00000124391	IL17C	interleukin 17C
chr16	88988158	88988308	151	*	Peak_14568	50	.	2.89162	5.07221	2.09662	94	Intron (ENST00000562040.1/ENST00000562040.1, intron 1 of 2)	16	88874858	88977207	102350	2	863	ENST00000268679.9	-10951	ENSG00000129993	CBFA2T3	CBFA2/RUNX1 partner transcriptional co-repressor 3
chr16	89130847	89131088	242	*	Peak_14949	50	.	2.77858	5.01777	2.04977	160	Intron (ENST00000317447.9/197322, intron 7 of 10)	16	89136548	89155846	19299	1	197322	ENST00000537116.5	-5460	ENSG00000176715	ACSF3	acyl-CoA synthetase family member 3
chr16	89296359	89296445	87	*	Peak_20346	46	.	2.41567	4.6105	1.72605	178	Promoter (<=1kb)	16	89296128	89298316	2189	1	105371414	ENST00000564394.2	231	ENSG00000260279	LOC105371414	uncharacterized LOC105371414
chr16	89624354	89624582	229	*	Peak_32352	38	.	2.51986	3.83144	1.10705	39	Promoter (1-2kb)	16	89626458	89636179	9722	1	1800	ENST00000561484.1	-1876	ENSG00000015413	DPEP1	dipeptidase 1
chr16	89687539	89687825	287	*	Peak_27662	40	.	2.17846	4.08592	1.30237	353	Promoter (<=1kb)	16	89686972	89693495	6524	1	8558	ENST00000504473.5	567	ENSG00000185324	CDK10	cyclin dependent kinase 10
chr16	89712247	89712471	225	*	Peak_370	170	.	4.74115	17.0674	13.1801	2703	Promoter (<=1kb)	16	89711856	89718165	6310	1	100128881	ENST00000562866.1	391	ENSG00000261373	VPS9D1-AS1	VPS9D1 antisense RNA 1
chr16	89731215	89731466	252	*	Peak_945	116	.	3.7389	11.6241	8.00881	1350	Promoter (<=1kb)	16	89731526	89738570	7045	1	92822	ENST00000564004.5	-60	ENSG00000158805	ZNF276	zinc finger protein 276
chr17	1461342	1461569	228	*	Peak_4647	70	.	3.99147	7.04858	3.80587	127	Promoter (1-2kb)	17	1423397	1463162	39766	2	1398	ENST00000572145.1	1593	ENSG00000167193	CRK	CRK proto-oncogene, adaptor protein
chr17	2388646	2388900	255	*	Peak_1309	104	.	5.02074	10.4202	6.87894	550	Promoter (<=1kb)	17	2387564	2388298	735	2	4335	ENST00000573384.1	-348	ENSG00000070444	MNT	MAX network transcriptional repressor
chr17	28643296	28643514	219	*	Peak_29757	40	.	2.39002	4.02702	1.26822	208	Promoter (<=1kb)	17	28642063	28643280	1218	2	9703	ENST00000582901.1	-16	ENSG00000007202	KIAA0100	KIAA0100
chr17	28644205	28644558	354	*	Peak_640	136	.	5.04545	13.6204	9.89434	594	Promoter (<=1kb)	17	28639316	28645111	5796	2	9703	ENST00000577417.5	553	ENSG00000007202	KIAA0100	KIAA0100
chr17	28710123	28710669	547	*	Peak_6544	64	.	3.26192	6.40804	3.24119	1091	Promoter (<=1kb)	17	28703281	28710104	6824	2	147011	ENST00000674362.1	-19	ENSG00000167525	PROCA1	protein interacting with cyclin A1
chr17	28897263	28897593	331	*	Peak_5055	68	.	3.52094	6.82901	3.60742	102	Promoter (<=1kb)	17	28880578	28897588	17011	2	2319	ENST00000586827.6	0	ENSG00000132589	FLOT2	flotillin 2
chr17	28903499	28903866	368	*	Peak_76	393	.	6.12051	39.3394	34.91	875	Promoter (<=1kb)	17	28897781	28903079	5299	2	147015	ENST00000378895.9	-420	ENSG00000167536	DHRS13	dehydrogenase/reductase 13
chr17	40288204	40288322	119	*	Peak_18611	46	.	3.27497	4.66694	1.75218	279	Promoter (<=1kb)	17	40287933	40302236	14304	1	990	ENST00000649662.1	271	ENSG00000094804	CDC6	cell division cycle 6
chr17	40321108	40321423	316	*	Peak_11829	53	.	3.37577	5.31046	2.28281	363	Promoter (1-2kb)	17	40322991	40331168	8178	1	5914	ENST00000582914.1	-1568	ENSG00000131759	RARA	retinoic acid receptor alpha
chr17	40358282	40358680	399	*	Peak_90	342	.	7.56821	34.2015	29.8585	1223	Distal Intergenic	17	40360652	40364737	4086	2	125111	ENST00000578689.2	6057	ENSG00000183153	GJD3	gap junction protein delta 3
chr17	41521646	41521678	33	*	Peak_6202	64	.	3.47476	6.46191	3.28203	487	Promoter (<=1kb)	17	41513746	41521719	7974	2	3866	ENST00000393976.6	41	ENSG00000171346	KRT15	keratin 15
chr17	41521820	41522015	196	*	Peak_53893	24	.	1.83518	2.46164	0.16298	2	Promoter (<=1kb)	17	41516104	41521901	5798	2	3866	ENST00000497016.5	0	ENSG00000171346	KRT15	keratin 15
chr17	44202752	44203126	375	*	Peak_2723	82	.	3.63998	8.23007	4.86406	589	Promoter (2-3kb)	17	44194240	44200113	5874	2	56970	ENST00000593073.5	-2639	ENSG00000087152	ATXN7L3	ataxin 7 like 3
chr17	44203790	44204045	256	*	Peak_6735	63	.	3.00531	6.3693	3.21114	263	Intron (ENST00000586560.1/ENST00000586560.1, intron 1 of 1)	17	44194240	44200113	5874	2	56970	ENST00000593073.5	-3677	ENSG00000087152	ATXN7L3	ataxin 7 like 3
chr17	44316259	44316299	41	*	Peak_443	157	.	5.804	15.7728	11.9407	449	Promoter (<=1kb)	17	44316555	44318670	2116	1	10900	ENST00000588564.1	-256	ENSG00000108309	RUNDC3A	RUN domain containing 3A
chr17	45148233	45148809	577	*	Peak_39	552	.	7.71098	55.2086	50.5348	331	Promoter (<=1kb)	17	45148475	45152099	3625	1	10614	ENST00000332499.4	0	ENSG00000186834	HEXIM1	HEXIM P-TEFb complex subunit 1
chr17	4532088	4532234	147	*	Peak_730	127	.	4.90827	12.7692	9.08616	395	Promoter (<=1kb)	17	4533032	4537798	4767	1	124976	ENST00000571386.1	-798	ENSG00000183018	SPNS2	sphingolipid transporter 2
chr17	4532297	4532332	36	*	Peak_1954	90	.	4.13638	9.09299	5.65161	97	Promoter (<=1kb)	17	4533032	4537798	4767	1	124976	ENST00000571386.1	-700	ENSG00000183018	SPNS2	sphingolipid transporter 2
chr17	47066796	47067244	449	*	Peak_1428	102	.	4.01805	10.202	6.6824	417	Intron (ENST00000668245.1/ENST00000668245.1, intron 1 of 5)	17	47120610	47123895	3286	2	996	ENST00000570740.1	56651	ENSG00000004897	CDC27	cell division cycle 27
chr17	47067312	47067613	302	*	Peak_20499	45	.	2.18385	4.59066	1.70959	210	Exon (ENST00000656035.1/ENST00000656035.1, exon 1 of 5)	17	47120610	47123895	3286	2	996	ENST00000570740.1	56282	ENSG00000004897	CDC27	cell division cycle 27
chr17	47811502	47811527	26	*	Peak_2409	86	.	3.15841	8.66882	5.27532	615	Promoter (2-3kb)	17	47808216	47809115	900	2	114881	ENST00000578461.1	-2387	ENSG00000006025	OSBPL7	oxysterol binding protein like 7
chr17	47833163	47833449	287	*	Peak_44401	31	.	1.87509	3.19714	0.65364	50	Promoter (<=1kb)	17	47832171	47835248	3078	1	90506	ENST00000584809.1	992	ENSG00000141294	LRRC46	leucine rich repeat containing 46
chr17	47873846	47874189	344	*	Peak_3786	74	.	2.97895	7.44766	4.15956	295	Distal Intergenic	17	47844908	47855874	10967	2	80320	ENST00000342234.3	-17972	ENSG00000189120	SP6	Sp6 transcription factor
chr17	48004036	48004235	200	*	Peak_31822	38	.	2.42318	3.87822	1.14683	154	Distal Intergenic	17	47981107	47981774	668	1	80279	ENST00000578996.1	22929	ENSG00000108465	CDK5RAP3	CDK5 regulatory subunit associated protein 3
chr17	48039192	48039514	323	*	Peak_27664	40	.	2.23359	4.08592	1.30237	214	Promoter (1-2kb)	17	48033892	48038030	4139	2	51226	ENST00000580174.1	-1162	ENSG00000005243	COPZ2	COPI coat complex subunit zeta 2
chr17	4940482	4940529	48	*	Peak_16134	48	.	3.14048	4.83894	1.8924	298	Promoter (<=1kb)	17	4940487	4945172	4686	1	26001	ENST00000576229.5	0	ENSG00000108523	RNF167	ring finger protein 167
chr17	4941523	4941808	286	*	Peak_770	125	.	5.1101	12.5582	8.89033	328	Promoter (<=1kb)	17	4940976	4943038	2063	1	26001	ENST00000572554.1	547	ENSG00000108523	RNF167	ring finger protein 167
chr17	4975023	4975596	574	*	Peak_149	253	.	6.85356	25.3875	21.2333	1697	Promoter (1-2kb)	17	4974048	4977200	3153	2	23125	ENST00000575192.1	1604	ENSG00000108509	CAMTA2	calmodulin binding transcription activator 2
chr17	49850445	49850513	69	*	Peak_33752	37	.	2.38813	3.75257	1.04634	191	Promoter (2-3kb)	17	49844057	49848017	3961	2	255061	ENST00000608380.1	-2428	ENSG00000176358	TAC4	tachykinin precursor 4
chr17	49960749	49961020	272	*	Peak_25882	41	.	2.81314	4.1611	1.35372	214	Distal Intergenic	17	49968970	49973191	4222	1	1748	ENST00000503410.1	-7950	ENSG00000108813	DLX4	distal-less homeobox 4
chr17	50123724	50123935	212	*	Peak_16815	47	.	2.78933	4.75456	1.81937	39	Promoter (<=1kb)	17	50116003	50123598	7596	2	201191	ENST00000503734.1	-126	ENSG00000167100	SAMD14	sterile alpha motif domain containing 14
chr17	5037450	5037513	64	*	Peak_38635	34	.	2.69305	3.4871	0.83774	119	Promoter (2-3kb)	17	5032605	5035432	2828	2	55065	ENST00000424747.1	-2018	ENSG00000132517	SLC52A1	solute carrier family 52 member 1
chr17	50646758	50646769	12	*	Peak_34032	37	.	2.47425	3.72229	1.02013	157	Intron (ENST00000513511.5/8714, intron 2 of 7)	17	50658143	50663855	5713	1	8714	ENST00000515585.1	-11374	ENSG00000108846	ABCC3	ATP binding cassette subfamily C member 3
chr17	51165221	51165425	205	*	Peak_10637	55	.	2.61415	5.53144	2.47607	93	Promoter (<=1kb)	17	51165435	51171744	6310	1	4831	ENST00000514264.6	-10	ENSG00000243678	NME2	NME/NM23 nucleoside diphosphate kinase 2
chr17	5379417	5379615	199	*	Peak_48250	30	.	2.19256	3.01855	0.53726	106	Promoter (2-3kb)	17	5377211	5381721	4511	1	9135	ENST00000572250.1	2206	ENSG00000029725	RABEP1	rabaptin, RAB GTPase binding effector protein 1
chr17	55750811	55750993	183	*	Peak_11557	53	.	2.77147	5.34426	2.31035	92	Promoter (<=1kb)	17	55751051	55777374	26324	1	58488	ENST00000268896.10	-58	ENSG00000141179	PCTP	phosphatidylcholine transfer protein
chr17	57042934	57043088	155	*	Peak_15441	49	.	2.61056	4.94366	1.98411	72	Promoter (2-3kb)	17	57045478	57046797	1320	1	376412	ENST00000567452.1	-2390	ENSG00000261192	RNF126P1	ring finger protein 126 pseudogene 1
chr17	57135984	57136065	82	*	Peak_6027	65	.	2.8788	6.51537	3.3297	101	Distal Intergenic	17	57116133	57121342	5210	1	8165	ENST00000572560.1	19851	ENSG00000121057	AKAP1	A-kinase anchoring protein 1
chr17	57182968	57183116	149	*	Peak_25116	42	.	2.54997	4.20817	1.392	128	Distal Intergenic	17	57116133	57121342	5210	1	8165	ENST00000572560.1	66835	ENSG00000121057	AKAP1	A-kinase anchoring protein 1
chr17	57282163	57282243	81	*	Peak_12781	52	.	2.44318	5.29007	2.28059	189	Intron (ENST00000416426.6/124540, intron 5 of 13)	17	57285844	57680297	394454	1	124540	ENST00000442934.6	-3601	ENSG00000153944	MSI2	musashi RNA binding protein 2
chr17	57989065	57989314	250	*	Peak_2009	90	.	2.56415	9.03089	5.59609	117	Promoter (<=1kb)	17	57982910	57988259	5350	2	7716	ENST00000583932.1	-806	ENSG00000136451	VEZF1	vascular endothelial zinc finger 1
chr17	57993788	57994045	258	*	Peak_49292	29	.	1.81017	2.94646	0.48342	162	Exon (ENST00000585065.1/ENST00000585065.1, exon 1 of 2)	17	57982910	57988259	5350	2	7716	ENST00000583932.1	-5529	ENSG00000136451	VEZF1	vascular endothelial zinc finger 1
chr17	58475771	58476170	400	*	Peak_4934	69	.	3.13033	6.90426	3.67735	265	Exon (ENST00000581726.1/ENST00000581726.1, exon 1 of 1)	17	58420167	58488408	68242	2	124535	ENST00000323777.8	12238	ENSG00000176160	HSF5	heat shock transcription factor 5
chr17	58881466	58881622	157	*	Peak_9648	57	.	1.93511	5.74961	2.67185	109	Intron (ENST00000308249.4/22843, intron 1 of 6)	17	58755854	58985179	229326	1	22843	ENST00000308249.4	125612	ENSG00000175175	PPM1E	protein phosphatase, Mg2+/Mn2+ dependent 1E
chr17	59045311	59045406	96	*	Peak_14981	50	.	1.63898	5.01381	2.04634	119	Intron (ENST00000393066.7/4591, intron 16 of 24)	17	58982638	59015617	32980	2	4591	ENST00000585287.5	-29694	ENSG00000108395	TRIM37	tripartite motif containing 37
chr17	59057303	59057793	491	*	Peak_243	205	.	2.58865	20.5179	16.5028	407	Intron (ENST00000393066.7/4591, intron 12 of 24)	17	59064152	59079807	15656	2	4591	ENST00000582852.1	22014	ENSG00000108395	TRIM37	tripartite motif containing 37
chr17	59058292	59058742	451	*	Peak_243	205	.	2.58865	20.5179	16.5028	407	Intron (ENST00000393066.7/4591, intron 12 of 24)	17	59064152	59079807	15656	2	4591	ENST00000582852.1	21065	ENSG00000108395	TRIM37	tripartite motif containing 37
chr17	59121195	59121400	206	*	Peak_936	116	.	2.25796	11.6731	8.05625	191	Intron (ENST00000330137.12/348235, intron 2 of 3)	17	58982651	59106921	124271	2	4591	ENST00000393066.7	-14274	ENSG00000108395	TRIM37	tripartite motif containing 37
chr17	59842553	59842938	386	*	Peak_1376	103	.	1.75444	10.3382	6.81099	218	Promoter (1-2kb)	17	59841266	59841337	72	1	406991	ENST00000362134.1	1287	ENSG00000284190	MIR21	microRNA 21
chr17	59843633	59844793	1161	*	Peak_775	125	.	1.87274	12.5353	8.86813	278	Promoter (2-3kb)	17	59841266	59841337	72	1	406991	ENST00000362134.1	2367	ENSG00000284190	MIR21	microRNA 21
chr17	59844899	59845242	344	*	Peak_775	125	.	1.87274	12.5353	8.86813	278	Distal Intergenic	17	59841266	59841337	72	1	406991	ENST00000362134.1	3633	ENSG00000284190	MIR21	microRNA 21
chr17	59902379	59902588	210	*	Peak_42255	33	.	1.42704	3.33396	0.75517	48	Intron (ENST00000393021.7/6198, intron 2 of 15)	17	59906988	59914668	7681	1	6198	ENST00000592726.1	-4400	ENSG00000108443	RPS6KB1	ribosomal protein S6 kinase B1
chr17	59903044	59903291	248	*	Peak_5127	67	.	1.76165	6.79085	3.57299	265	Intron (ENST00000393021.7/6198, intron 2 of 15)	17	59906988	59914668	7681	1	6198	ENST00000592726.1	-3697	ENSG00000108443	RPS6KB1	ribosomal protein S6 kinase B1
chr17	59922613	59922868	256	*	Peak_22563	43	.	1.60427	4.39082	1.54026	180	Intron (ENST00000393021.7/6198, intron 5 of 15)	17	59931320	59934522	3203	1	6198	ENST00000587622.1	-8452	ENSG00000108443	RPS6KB1	ribosomal protein S6 kinase B1
chr17	59951832	59951834	3	*	Peak_2667	82	.	1.83628	8.29061	4.92026	121	Intron (ENST00000591035.1/101927755, intron 2 of 3)	17	59945191	59946941	1751	1	6198	ENST00000475155.1	6641	ENSG00000108443	RPS6KB1	ribosomal protein S6 kinase B1
chr17	60087643	60087667	25	*	Peak_11232	54	.	1.60714	5.41613	2.37585	94	Promoter (<=1kb)	17	60083566	60088256	4691	2	645638	ENST00000588180.5	589	ENSG00000261040	WFDC21P	WAP four-disulfide core domain 21, pseudogene
chr17	60087815	60088034	220	*	Peak_11232	54	.	1.60714	5.41613	2.37585	94	Promoter (<=1kb)	17	60083566	60088256	4691	2	645638	ENST00000588180.5	222	ENSG00000261040	WFDC21P	WAP four-disulfide core domain 21, pseudogene
chr17	60129399	60129575	177	*	Peak_10829	54	.	1.71471	5.49386	2.44373	256	Intron (ENST00000656205.1/ENST00000656205.1, intron 1 of 1)	17	60149942	60156952	7011	1	762	ENST00000585705.5	-20367	ENSG00000167434	CA4	carbonic anhydrase 4
chr17	60144335	60144841	507	*	Peak_13439	52	.	1.61822	5.26023	2.26374	92	Distal Intergenic	17	60149942	60156952	7011	1	762	ENST00000585705.5	-5101	ENSG00000167434	CA4	carbonic anhydrase 4
chr17	60146233	60146595	363	*	Peak_4847	69	.	1.75461	6.95911	3.72804	129	Distal Intergenic	17	60149942	60156952	7011	1	762	ENST00000585705.5	-3347	ENSG00000167434	CA4	carbonic anhydrase 4
chr17	60162456	60162670	215	*	Peak_2696	82	.	1.78067	8.26108	4.89294	238	Intron (ENST00000586876.1/762, intron 5 of 5)	17	60158108	60158964	857	1	762	ENST00000587265.1	4348	ENSG00000167434	CA4	carbonic anhydrase 4
chr17	60164258	60164545	288	*	Peak_669	134	.	2.10273	13.4335	9.71899	174	Intron (ENST00000586876.1/762, intron 5 of 5)	17	60158108	60158964	857	1	762	ENST00000587265.1	6150	ENSG00000167434	CA4	carbonic anhydrase 4
chr17	60172327	60172979	653	*	Peak_749	126	.	2.01121	12.6756	8.9995	128	Distal Intergenic	17	60179111	60181673	2563	2	84669	ENST00000593071.1	8694	ENSG00000170832	USP32	ubiquitin specific peptidase 32
chr17	60173043	60173184	142	*	Peak_44822	31	.	1.4355	3.16896	0.63278	104	Distal Intergenic	17	60179111	60181673	2563	2	84669	ENST00000593071.1	8489	ENSG00000170832	USP32	ubiquitin specific peptidase 32
chr17	60197421	60197632	212	*	Peak_5843	65	.	1.81962	6.59576	3.4042	87	Intron (ENST00000300896.9/84669, intron 27 of 33)	17	60207729	60208813	1085	2	84669	ENST00000585720.1	11181	ENSG00000170832	USP32	ubiquitin specific peptidase 32
chr17	60240323	60240480	158	*	Peak_228	211	.	2.47279	21.1791	17.1446	866	Intron (ENST00000300896.9/84669, intron 11 of 33)	17	60231516	60231646	131	2	677681	ENST00000516768.1	-8677	ENSG00000252577	SCARNA20	small Cajal body-specific RNA 20
chr17	60330319	60330678	360	*	Peak_588	139	.	2.13898	13.9421	10.1954	246	Intron (ENST00000300896.9/84669, intron 2 of 33)	17	60301599	60305228	3630	2	84669	ENST00000586881.1	-25091	ENSG00000170832	USP32	ubiquitin specific peptidase 32
chr17	60348104	60348351	248	*	Peak_34901	36	.	1.50272	3.67446	0.98376	141	Intron (ENST00000300896.9/84669, intron 1 of 33)	17	60301599	60305228	3630	2	84669	ENST00000586881.1	-42876	ENSG00000170832	USP32	ubiquitin specific peptidase 32
chr17	60392163	60392509	347	*	Peak_66	411	.	3.00522	41.1697	36.7067	90	Promoter (<=1kb)	17	60392429	60425871	33443	1	124773	ENST00000461535.1	0	ENSG00000141371	C17orf64	chromosome 17 open reading frame 64
chr17	60410498	60410716	219	*	Peak_9529	57	.	1.69699	5.78089	2.70002	130	Intron (ENST00000461535.1/124773, intron 1 of 1)	17	60421742	60426794	5053	1	124773	ENST00000474834.5	-11026	ENSG00000141371	C17orf64	chromosome 17 open reading frame 64
chr17	60448217	60448441	225	*	Peak_14328	51	.	1.61419	5.11377	2.13439	289	Intron (ENST00000083182.8/10513, intron 12 of 12)	17	60422535	60426408	3874	1	124773	ENST00000464714.1	25682	ENSG00000141371	C17orf64	chromosome 17 open reading frame 64
chr17	60456610	60456959	350	*	Peak_540	145	.	2.27757	14.5307	10.7591	74	Intron (ENST00000083182.8/10513, intron 9 of 12)	17	60422535	60426408	3874	1	124773	ENST00000464714.1	34075	ENSG00000141371	C17orf64	chromosome 17 open reading frame 64
chr17	60655577	60655805	229	*	Peak_31613	38	.	1.54246	3.88736	1.15324	122	Intron (ENST00000629650.2/8493, intron 4 of 5)	17	60677453	60747282	69830	1	54828	ENST00000588168.5	-21648	ENSG00000141376	BCAS3	BCAS3 microtubule associated cell migration factor
chr17	60698837	60699047	211	*	Peak_19825	46	.	1.59404	4.65537	1.75218	245	Intron (ENST00000588168.5/54828, intron 4 of 5)	17	60679458	61392831	713374	1	54828	ENST00000588462.5	19379	ENSG00000141376	BCAS3	BCAS3 microtubule associated cell migration factor
chr17	60700973	60701147	175	*	Peak_3535	75	.	1.78826	7.59252	4.28857	926	Intron (ENST00000588168.5/54828, intron 4 of 5)	17	60679458	61392831	713374	1	54828	ENST00000588462.5	21515	ENSG00000141376	BCAS3	BCAS3 microtubule associated cell migration factor
chr17	60703451	60703581	131	*	Peak_1913	91	.	1.96415	9.16349	5.7185	96	Intron (ENST00000588168.5/54828, intron 4 of 5)	17	60679458	61392831	713374	1	54828	ENST00000588462.5	23993	ENSG00000141376	BCAS3	BCAS3 microtubule associated cell migration factor
chr17	61213652	61213731	80	*	Peak_4278	72	.	1.68843	7.28176	4.01986	623	Intron (ENST00000407086.8/54828, intron 22 of 23)	17	61245216	61392831	147616	1	54828	ENST00000592702.5	-31485	ENSG00000141376	BCAS3	BCAS3 microtubule associated cell migration factor
chr17	61268973	61269259	287	*	Peak_11242	54	.	1.59704	5.40629	2.36628	39	Intron (ENST00000407086.8/54828, intron 22 of 23)	17	61245260	61392273	147014	1	54828	ENST00000588569.1	23713	ENSG00000141376	BCAS3	BCAS3 microtubule associated cell migration factor
chr17	61269773	61270094	322	*	Peak_3771	74	.	1.7465	7.46296	4.17431	287	Intron (ENST00000407086.8/54828, intron 22 of 23)	17	61245260	61392273	147014	1	54828	ENST00000588569.1	24513	ENSG00000141376	BCAS3	BCAS3 microtubule associated cell migration factor
chr17	61273122	61273270	149	*	Peak_32052	38	.	1.46407	3.85996	1.13153	23	Intron (ENST00000407086.8/54828, intron 22 of 23)	17	61245260	61392273	147014	1	54828	ENST00000588569.1	27862	ENSG00000141376	BCAS3	BCAS3 microtubule associated cell migration factor
chr17	61324701	61324969	269	*	Peak_9524	57	.	1.578	5.78308	2.70207	311	Intron (ENST00000407086.8/54828, intron 22 of 23)	17	61393456	61394062	607	2	103689912	ENST00000592377.1	69093	ENSG00000267280	TBX2-AS1	TBX2 antisense RNA 1
chr17	61326784	61326885	102	*	Peak_1743	95	.	1.84585	9.53396	6.06251	106	Intron (ENST00000407086.8/54828, intron 22 of 23)	17	61393456	61394062	607	2	103689912	ENST00000592377.1	67177	ENSG00000267280	TBX2-AS1	TBX2 antisense RNA 1
chr17	61344591	61344632	42	*	Peak_22005	44	.	1.45667	4.44343	1.58471	104	Intron (ENST00000407086.8/54828, intron 22 of 23)	17	61393456	61394062	607	2	103689912	ENST00000592377.1	49430	ENSG00000267280	TBX2-AS1	TBX2 antisense RNA 1
chr17	61345309	61345526	218	*	Peak_6958	62	.	1.5403	6.28559	3.13479	213	Intron (ENST00000407086.8/54828, intron 22 of 23)	17	61393456	61394062	607	2	103689912	ENST00000592377.1	48536	ENSG00000267280	TBX2-AS1	TBX2 antisense RNA 1
chr17	61348160	61348273	114	*	Peak_3783	74	.	1.64327	7.4539	4.16572	477	Intron (ENST00000407086.8/54828, intron 22 of 23)	17	61393456	61394062	607	2	103689912	ENST00000592377.1	45789	ENSG00000267280	TBX2-AS1	TBX2 antisense RNA 1
chr17	61348374	61348681	308	*	Peak_48166	30	.	1.30799	3.0199	0.53846	55	Intron (ENST00000407086.8/54828, intron 22 of 23)	17	61393456	61394062	607	2	103689912	ENST00000592377.1	45381	ENSG00000267280	TBX2-AS1	TBX2 antisense RNA 1
chr17	61349208	61349264	57	*	Peak_33358	37	.	1.37955	3.76167	1.05061	192	Intron (ENST00000407086.8/54828, intron 22 of 23)	17	61393456	61394062	607	2	103689912	ENST00000592377.1	44798	ENSG00000267280	TBX2-AS1	TBX2 antisense RNA 1
chr17	61398902	61399042	141	*	Peak_4678	70	.	1.75058	7.03513	3.7938	146	Promoter (<=1kb)	17	61393458	61399370	5913	2	103689912	ENST00000589814.5	328	ENSG00000267280	TBX2-AS1	TBX2 antisense RNA 1
chr17	61400930	61401041	112	*	Peak_35881	36	.	1.42306	3.60055	0.92348	463	Promoter (<=1kb)	17	61400365	61409124	8760	1	6909	ENST00000477081.1	565	ENSG00000121068	TBX2	T-box transcription factor 2
chr17	61401204	61401538	335	*	Peak_35881	36	.	1.42306	3.60055	0.92348	463	Promoter (<=1kb)	17	61400365	61409124	8760	1	6909	ENST00000477081.1	839	ENSG00000121068	TBX2	T-box transcription factor 2
chr17	61402693	61402921	229	*	Peak_596	138	.	2.09018	13.8394	10.096	123	Promoter (2-3kb)	17	61400365	61409124	8760	1	6909	ENST00000477081.1	2328	ENSG00000121068	TBX2	T-box transcription factor 2
chr17	61548988	61549120	133	*	Peak_9504	57	.	1.57889	5.79422	2.71274	110	Distal Intergenic	17	61590421	61591219	799	2	342538	ENST00000521764.3	42099	ENSG00000253506	NACA2	nascent polypeptide associated complex subunit alpha 2
chr17	61551724	61551911	188	*	Peak_743	126	.	1.89849	12.6867	9.00837	113	Distal Intergenic	17	61590421	61591219	799	2	342538	ENST00000521764.3	39308	ENSG00000253506	NACA2	nascent polypeptide associated complex subunit alpha 2
chr17	61600818	61600928	111	*	Peak_37592	35	.	1.35194	3.51384	0.86011	19	Distal Intergenic	17	61590421	61591219	799	2	342538	ENST00000521764.3	-9599	ENSG00000253506	NACA2	nascent polypeptide associated complex subunit alpha 2
chr17	61601197	61601411	215	*	Peak_37592	35	.	1.35194	3.51384	0.86011	19	Distal Intergenic	17	61590421	61591219	799	2	342538	ENST00000521764.3	-9978	ENSG00000253506	NACA2	nascent polypeptide associated complex subunit alpha 2
chr17	61680134	61680189	56	*	Peak_32735	38	.	1.4457	3.80511	1.08613	14	3' UTR	17	61590421	61591219	799	2	342538	ENST00000521764.3	-88915	ENSG00000253506	NACA2	nascent polypeptide associated complex subunit alpha 2
chr17	61689238	61689652	415	*	Peak_15873	48	.	1.51174	4.8755	1.92445	240	Intron (ENST00000259008.7/83990, intron 18 of 19)	17	61739057	61776480	37424	2	83990	ENST00000584322.1	86828	ENSG00000136492	BRIP1	BRCA1 interacting helicase 1
chr17	61754227	61754527	301	*	Peak_33201	37	.	1.39018	3.77672	1.06362	558	Intron (ENST00000259008.7/83990, intron 14 of 19)	17	61739057	61776480	37424	2	83990	ENST00000584322.1	21953	ENSG00000136492	BRIP1	BRCA1 interacting helicase 1
chr17	61806875	61806963	89	*	Peak_2771	81	.	1.67123	8.18776	4.82644	92	Intron (ENST00000259008.7/83990, intron 7 of 19)	17	61776401	61793673	17273	2	83990	ENST00000579028.1	-13202	ENSG00000136492	BRIP1	BRCA1 interacting helicase 1
chr17	61880532	61880788	257	*	Peak_3681	75	.	1.6349	7.531	4.23719	420	Intron (ENST00000617492.4/57508, intron 17 of 24)	17	61872023	61885005	12983	2	57508	ENST00000583822.5	4217	ENSG00000108506	INTS2	integrator complex subunit 2
chr17	61883685	61883968	284	*	Peak_4317	72	.	1.64147	7.24406	3.98463	169	Promoter (1-2kb)	17	61872023	61885005	12983	2	57508	ENST00000583822.5	1037	ENSG00000108506	INTS2	integrator complex subunit 2
chr17	61887777	61887875	99	*	Peak_17019	47	.	1.49342	4.74075	1.81042	206	Promoter (2-3kb)	17	61877981	61885290	7310	2	57508	ENST00000584967.1	-2487	ENSG00000108506	INTS2	integrator complex subunit 2
chr17	61905585	61905614	30	*	Peak_2664	82	.	1.73736	8.29626	4.92589	198	Intron (ENST00000617492.4/57508, intron 8 of 24)	17	61891577	61894186	2610	2	57508	ENST00000578805.1	-11399	ENSG00000108506	INTS2	integrator complex subunit 2
chr17	61939998	61939999	2	*	Peak_16247	48	.	2.25769	4.83012	1.88629	190	Distal Intergenic	17	61865370	61928016	62647	2	57508	ENST00000444766.7	-11982	ENSG00000108506	INTS2	integrator complex subunit 2
chr17	62310182	62310323	142	*	Peak_22399	44	.	2.14874	4.41353	1.56077	73	Distal Intergenic	17	62265255	62275655	10401	2	440452	ENST00000339120.4	-34527	ENSG00000188755	TBC1D3P2	TBC1 domain family member 3 pseudogene 2
chr17	62619447	62619459	13	*	Peak_51592	27	.	1.57161	2.79008	0.39479	165	Distal Intergenic	17	62627670	62693597	65928	1	9902	ENST00000303375.10	-8211	ENSG00000011028	MRC2	mannose receptor C type 2
chr17	62962369	62962498	130	*	Peak_22132	44	.	1.45329	4.43886	1.5813	250	Intron (ENST00000650312.1/ENST00000650312.1, intron 1 of 5)	17	62944215	62944312	98	1	693218	ENST00000384821.1	18154	ENSG00000207552	MIR633	microRNA 633
chr17	63600609	63600655	47	*	Peak_22391	44	.	1.96869	4.41766	1.56476	124	Promoter (<=1kb)	17	63600882	63608364	7483	1	51204	ENST00000581120.1	-227	ENSG00000136463	TACO1	translational activator of cytochrome c oxidase I
chr17	63600835	63601005	171	*	Peak_34376	36	.	1.7434	3.69866	1.00115	16	Promoter (<=1kb)	17	63600882	63608364	7483	1	51204	ENST00000581120.1	0	ENSG00000136463	TACO1	translational activator of cytochrome c oxidase I
chr17	63775637	63775744	108	*	Peak_41039	34	.	1.89526	3.43092	0.83264	251	Promoter (<=1kb)	17	63766119	63776351	10233	2	57003	ENST00000580986.1	607	ENSG00000108588	CCDC47	coiled-coil domain containing 47
chr17	63800872	63801314	443	*	Peak_6722	63	.	2.51371	6.37124	3.21306	188	Promoter (<=1kb)	17	63800177	63806542	6366	1	11325	ENST00000577978.1	695	ENSG00000198231	DDX42	DEAD-box helicase 42
chr17	63840279	63840905	627	*	Peak_55494	22	.	1.54913	2.25837	0.09342	1270	Promoter (1-2kb)	17	63832502	63838728	6227	2	6603	ENST00000323347.14	-1551	ENSG00000108604	SMARCD2	SWI/SNF related, matrix associated, actin dependent regulator of chromatin, subfamily d, member 2
chr17	63842057	63842090	34	*	Peak_13106	52	.	2.30097	5.27031	2.26746	126	Promoter (<=1kb)	17	63832604	63842466	9863	2	6603	ENST00000225742.13	376	ENSG00000108604	SMARCD2	SWI/SNF related, matrix associated, actin dependent regulator of chromatin, subfamily d, member 2
chr17	64496982	64497538	557	*	Peak_25196	42	.	1.72665	4.20196	1.387	231	Promoter (<=1kb)	17	64477785	64497054	19270	2	11232	ENST00000539111.7	0	ENSG00000256525	POLG2	DNA polymerase gamma 2, accessory subunit
chr17	64769881	64769953	73	*	Peak_37629	35	.	2.01089	3.5118	0.85881	199	Intron (ENST00000578492.5/109286553, intron 2 of 11)	17	64761912	64762710	799	2	109286553	ENST00000579209.1	-7171	ENSG00000215769	ARHGAP27P1-BPTFP1-KPNA2P3	ARHGAP27P1-BPTFP1-KPNA2P3 readthrough, transcribed pseudogene
chr17	64780510	64780965	456	*	Peak_1130	109	.	3.56745	10.9897	7.41783	376	Promoter (<=1kb)	17	64780759	64780824	66	1	102464831	ENST00000617359.1	0	ENSG00000278581	MIR6080	microRNA 6080
chr17	65401061	65401213	153	*	Peak_25130	42	.	2.34946	4.20769	1.392	110	Distal Intergenic	17	65457541	65458408	868	1	105827617	ENST00000579474.1	-56328	ENSG00000263520	LINC02563	long intergenic non-protein coding RNA 2563
chr17	65573952	65574128	177	*	Peak_17989	46	.	2.41135	4.67028	1.75542	44	Intron (ENST00000577662.1/8313, intron 3 of 6)	17	65528563	65561648	33086	2	8313	ENST00000307078.10	-12304	ENSG00000168646	AXIN2	axin 2
chr17	6560495	6560714	220	*	Peak_3324	77	.	3.6953	7.73977	4.41894	320	Distal Intergenic	17	6451263	6556555	105293	2	83394	ENST00000262483.13	-3940	ENSG00000091622	PITPNM3	PITPNM family member 3
chr17	65750876	65751059	184	*	Peak_31985	38	.	2.17357	3.86598	1.13669	88	Promoter (<=1kb)	17	65743115	65751104	7990	2	201134	ENST00000582760.1	45	ENSG00000154240	CEP112	centrosomal protein 112
chr17	67026716	67026813	98	*	Peak_91	334	.	5.95705	33.4101	29.0823	562	Intron (ENST00000262138.4/27092, intron 3 of 3)	17	67044554	67056797	12244	1	786	ENST00000226021.5	-17741	ENSG00000108878	CACNG1	calcium voltage-gated channel auxiliary subunit gamma 1
chr17	67026994	67027296	303	*	Peak_91	334	.	5.95705	33.4101	29.0823	562	Intron (ENST00000262138.4/27092, intron 3 of 3)	17	67044554	67056797	12244	1	786	ENST00000226021.5	-17258	ENSG00000108878	CACNG1	calcium voltage-gated channel auxiliary subunit gamma 1
chr17	67029913	67030501	589	*	Peak_91	334	.	5.95705	33.4101	29.0823	562	Exon (ENST00000262138.4/27092, exon 4 of 4)	17	67044554	67056797	12244	1	786	ENST00000226021.5	-14053	ENSG00000108878	CACNG1	calcium voltage-gated channel auxiliary subunit gamma 1
chr17	67034309	67034523	215	*	Peak_91	334	.	5.95705	33.4101	29.0823	562	Distal Intergenic	17	67044554	67056797	12244	1	786	ENST00000226021.5	-10031	ENSG00000108878	CACNG1	calcium voltage-gated channel auxiliary subunit gamma 1
chr17	67034594	67034598	5	*	Peak_232	210	.	4.45422	21.0872	17.0568	413	Distal Intergenic	17	67044554	67056797	12244	1	786	ENST00000226021.5	-9956	ENSG00000108878	CACNG1	calcium voltage-gated channel auxiliary subunit gamma 1
chr17	67036523	67036808	286	*	Peak_1829	93	.	3.05002	9.37038	5.9125	356	Distal Intergenic	17	67044554	67056797	12244	1	786	ENST00000226021.5	-7746	ENSG00000108878	CACNG1	calcium voltage-gated channel auxiliary subunit gamma 1
chr17	67216467	67216678	212	*	Peak_7756	59	.	2.41242	5.99175	2.86597	160	Intron (ENST00000358691.10/9931, intron 4 of 32)	17	67077929	67239468	161540	2	9931	ENST00000579953.5	22790	ENSG00000198265	HELZ	helicase with zinc finger
chr17	67956769	67957011	243	*	Peak_11239	54	.	2.67877	5.41295	2.37282	697	Exon (ENST00000625089.1/ENST00000625089.1, exon 1 of 1)	17	67964344	67982569	18226	1	2186	ENST00000583990.1	-7333	ENSG00000171634	BPTF	bromodomain PHD finger transcription factor
chr17	67964551	67964828	278	*	Peak_22326	44	.	2.19806	4.42143	1.56741	78	Promoter (<=1kb)	17	67965023	67982551	17529	1	2186	ENST00000578307.1	-195	ENSG00000171634	BPTF	bromodomain PHD finger transcription factor
chr17	67993962	67994326	365	*	Peak_1159	108	.	3.23233	10.8929	7.32552	292	Promoter (<=1kb)	17	67991130	67993649	2520	2	284018	ENST00000334461.7	-313	ENSG00000186665	C17orf58	chromosome 17 open reading frame 58
chr17	67995177	67995641	465	*	Peak_9951	56	.	2.27719	5.68615	2.61507	132	Promoter (<=1kb)	17	67991099	67996469	5371	2	284018	ENST00000580729.3	828	ENSG00000186665	C17orf58	chromosome 17 open reading frame 58
chr17	67995865	67996185	321	*	Peak_9951	56	.	2.27719	5.68615	2.61507	132	Promoter (<=1kb)	17	67991099	67996469	5371	2	284018	ENST00000580729.3	284	ENSG00000186665	C17orf58	chromosome 17 open reading frame 58
chr17	67997223	67997326	104	*	Peak_7241	61	.	2.88827	6.17656	3.03415	147	Promoter (<=1kb)	17	67991099	67996469	5371	2	284018	ENST00000580729.3	-754	ENSG00000186665	C17orf58	chromosome 17 open reading frame 58
chr17	67997458	67997769	312	*	Peak_6132	64	.	3.01466	6.47594	3.29492	852	Promoter (<=1kb)	17	67991099	67996469	5371	2	284018	ENST00000580729.3	-989	ENSG00000186665	C17orf58	chromosome 17 open reading frame 58
chr17	68050408	68050417	10	*	Peak_1081	111	.	3.63251	11.1012	7.52046	113	Distal Intergenic	17	68045468	68046629	1162	1	3838	ENST00000582898.1	4940	ENSG00000182481	KPNA2	karyopherin subunit alpha 2
chr17	68512290	68512502	213	*	Peak_2526	84	.	2.42127	8.46262	5.08111	82	Promoter (<=1kb)	17	68512379	68533423	21045	1	5573	ENST00000392711.5	0	ENSG00000108946	PRKAR1A	protein kinase cAMP-dependent type I regulatory subunit alpha
chr17	69326442	69326679	238	*	Peak_814	122	.	3.40923	12.2449	8.59119	642	Promoter (<=1kb)	17	69306763	69327090	20328	2	23461	ENST00000587607.5	411	ENSG00000154265	ABCA5	ATP binding cassette subfamily A member 5
chr17	7239288	7239797	510	*	Peak_81	373	.	9.26563	37.3762	32.9754	365	Promoter (<=1kb)	17	7235029	7239439	4411	2	79142	ENST00000571362.5	0	ENSG00000040633	PHF23	PHD finger protein 23
chr17	7252810	7252830	21	*	Peak_44304	32	.	2.38583	3.20716	0.66144	10	Promoter (<=1kb)	17	7252770	7258968	6199	1	23587	ENST00000571146.2	40	ENSG00000170291	ELP5	elongator acetyltransferase complex subunit 5
chr17	74390071	74390616	546	*	Peak_10084	56	.	3.32213	5.65605	2.58719	424	Distal Intergenic	17	74367458	74372600	5143	1	350383	ENST00000335666.4	22613	ENSG00000257008	GPR142	G protein-coupled receptor 142
chr17	74536923	74536968	46	*	Peak_25551	41	.	3.01083	4.1776	1.36764	57	Distal Intergenic	17	74521174	74531475	10302	2	124599	ENST00000392621.6	-5448	ENSG00000178789	CD300LB	CD300 molecule like family member b
chr17	74734773	74734999	227	*	Peak_15750	49	.	2.98156	4.90349	1.94974	123	Promoter (1-2kb)	17	74736598	74746192	9595	1	326624	ENST00000528438.5	-1599	ENSG00000172794	RAB37	RAB37, member RAS oncogene family
chr17	75238676	75238921	246	*	Peak_25480	41	.	2.69026	4.1804	1.36844	150	Promoter (<=1kb)	17	75238357	75238985	629	2	23163	ENST00000578208.1	64	ENSG00000125447	GGA3	golgi associated, gamma adaptin ear containing, ARF binding protein 3
chr17	75413270	75413528	259	*	Peak_19907	46	.	2.33464	4.64299	1.75218	129	Distal Intergenic	17	75406069	75406162	94	1	100500841	ENST00000578455.1	7201	ENSG00000264511	MIR3678	microRNA 3678
chr17	75413638	75413731	94	*	Peak_19907	46	.	2.33464	4.64299	1.75218	129	Distal Intergenic	17	75406069	75406162	94	1	100500841	ENST00000578455.1	7569	ENSG00000264511	MIR3678	microRNA 3678
chr17	75464832	75465093	262	*	Peak_22403	44	.	2.34173	4.40982	1.55711	153	Intron (ENST00000577380.5/9772, intron 1 of 4)	17	75459707	75486392	26686	1	9772	ENST00000581519.5	5125	ENSG00000177728	TMEM94	transmembrane protein 94
chr17	75465244	75465277	34	*	Peak_13782	52	.	2.29258	5.20724	2.21699	62	Intron (ENST00000577380.5/9772, intron 1 of 4)	17	75459707	75486392	26686	1	9772	ENST00000581519.5	5537	ENSG00000177728	TMEM94	transmembrane protein 94
chr17	75549714	75549796	83	*	Peak_10274	56	.	2.12699	5.61541	2.55187	256	Intron (ENST00000580578.5/3993, intron 2 of 5)	17	75546148	75559345	13198	1	3993	ENST00000583658.1	3566	ENSG00000073350	LLGL2	LLGL scribble cell polarity complex component 2
chr17	75567352	75567815	464	*	Peak_2282	87	.	2.99885	8.76434	5.35823	664	Promoter (<=1kb)	17	75567920	75575207	7288	1	3993	ENST00000577500.5	-105	ENSG00000073350	LLGL2	LLGL scribble cell polarity complex component 2
chr17	75567880	75567882	3	*	Peak_16984	47	.	2.07717	4.74413	1.81331	109	Promoter (<=1kb)	17	75567920	75575207	7288	1	3993	ENST00000577500.5	-38	ENSG00000073350	LLGL2	LLGL scribble cell polarity complex component 2
chr17	75577302	75577781	480	*	Peak_2954	80	.	2.94192	8.07381	4.72793	207	Distal Intergenic	17	75574154	75575207	1054	1	3993	ENST00000577211.1	3148	ENSG00000073350	LLGL2	LLGL scribble cell polarity complex component 2
chr17	75590552	75590801	250	*	Peak_15590	49	.	2.12152	4.93094	1.97439	554	Promoter (<=1kb)	17	75590777	75592491	1715	1	80022	ENST00000582561.2	0	ENSG00000266714	MYO15B	myosin XVB
chr17	7560942	7561147	206	*	Peak_28459	40	.	2.98401	4.06169	1.28237	117	Promoter (<=1kb)	17	7561919	7571969	10051	1	26168	ENST00000321337.12	-772	ENSG00000161956	SENP3	SUMO specific peptidase 3
chr17	75610048	75610088	41	*	Peak_5854	65	.	2.81362	6.58614	3.39483	302	Promoter (<=1kb)	17	75610699	75626484	15786	1	80022	ENST00000642007.1	-611	ENSG00000266714	MYO15B	myosin XVB
chr17	75634360	75634401	42	*	Peak_14497	50	.	2.32505	5.08529	2.10885	193	Promoter (<=1kb)	17	75626845	75634223	7379	2	9400	ENST00000443199.6	-137	ENSG00000108469	RECQL5	RecQ like helicase 5
chr17	75710044	75710296	253	*	Peak_13948	51	.	2.49254	5.17798	2.19153	552	Distal Intergenic	17	75706185	75706756	572	1	29115	ENST00000579005.1	3859	ENSG00000161526	SAP30BP	SAP30 binding protein
chr17	75732222	75732407	186	*	Peak_10611	55	.	2.49861	5.53422	2.47866	169	Promoter (<=1kb)	17	75731820	75739905	8086	1	3691	ENST00000584374.1	402	ENSG00000132470	ITGB4	integrin subunit beta 4
chr17	75758959	75759609	651	*	Peak_10275	56	.	2.12699	5.61541	2.55187	35	Promoter (<=1kb)	17	75751679	75758519	6841	2	2584	ENST00000589643.1	-440	ENSG00000108479	GALK1	galactokinase 1
chr17	75773655	75773909	255	*	Peak_46567	30	.	1.66815	3.08799	0.57939	482	Distal Intergenic	17	75778567	75779286	720	2	3021	ENST00000587560.5	5377	ENSG00000132475	H3-3B	H3.3 histone B
chr17	75774090	75774152	63	*	Peak_46567	30	.	1.66815	3.08799	0.57939	482	Distal Intergenic	17	75778567	75779286	720	2	3021	ENST00000587560.5	5134	ENSG00000132475	H3-3B	H3.3 histone B
chr17	75774322	75774761	440	*	Peak_11654	53	.	2.25073	5.32888	2.29954	246	Distal Intergenic	17	75778567	75779286	720	2	3021	ENST00000587560.5	4525	ENSG00000132475	H3-3B	H3.3 histone B
chr17	75774849	75775607	759	*	Peak_4657	70	.	2.2297	7.04678	3.80477	690	Distal Intergenic	17	75778567	75779286	720	2	3021	ENST00000587560.5	3679	ENSG00000132475	H3-3B	H3.3 histone B
chr17	7579380	7579671	292	*	Peak_92	332	.	8.6155	33.26	28.9346	337	Promoter (<=1kb)	17	7579491	7582111	2621	1	968	ENST00000380498.10	0	ENSG00000129226	CD68	CD68 molecule
chr17	7579790	7580397	608	*	Peak_92	332	.	8.6155	33.26	28.9346	337	Promoter (<=1kb)	17	7580495	7581622	1128	1	968	ENST00000584180.1	-98	ENSG00000129226	CD68	CD68 molecule
chr17	75894158	75894219	62	*	Peak_478	151	.	5.45962	15.1537	11.3528	1907	Promoter (1-2kb)	17	75889853	75896050	6198	2	201292	ENST00000648382.1	1831	ENSG00000141569	TRIM65	tripartite motif containing 65
chr17	75894362	75894401	40	*	Peak_3844	73	.	3.88908	7.38888	4.10396	543	Promoter (1-2kb)	17	75889853	75896050	6198	2	201292	ENST00000648382.1	1649	ENSG00000141569	TRIM65	tripartite motif containing 65
chr17	7684223	7684283	61	*	Peak_29825	40	.	2.799	4.02341	1.26616	340	Promoter (1-2kb)	17	7686071	7703502	17432	1	55135	ENST00000431639.6	-1788	ENSG00000141499	WRAP53	WD repeat containing antisense to TP53
chr17	77136287	77136456	170	*	Peak_43118	32	.	2.41126	3.2932	0.72523	85	Intron (ENST00000561721.6/6397, intron 3 of 4)	17	77140736	77143642	2907	1	6397	ENST00000588880.5	-4280	ENSG00000129657	SEC14L1	SEC14 like lipid binding 1
chr17	7844254	7844375	122	*	Peak_38677	34	.	2.69305	3.4871	0.83774	95	Promoter (<=1kb)	17	7844207	7844972	766	1	23135	ENST00000575521.1	47	ENSG00000132510	KDM6B	lysine demethylase 6B
chr17	7879777	7879975	199	*	Peak_8130	59	.	3.71141	5.96195	2.8389	110	Intron (ENST00000576861.5/84316, intron 2 of 4)	17	7884796	7912755	27960	1	1107	ENST00000380358.9	-4821	ENSG00000170004	CHD3	chromodomain helicase DNA binding protein 3
chr17	78864381	78864521	141	*	Peak_15083	49	.	2.91513	4.9925	2.02639	117	Intron (ENST00000585421.5/7077, intron 3 of 4)	17	78852981	78874089	21109	2	7077	ENST00000586057.5	9568	ENSG00000035862	TIMP2	TIMP metallopeptidase inhibitor 2
chr17	81254076	81254219	144	*	Peak_4418	71	.	2.96349	7.17326	3.91888	272	Promoter (1-2kb)	17	81246178	81252273	6096	2	124565	ENST00000540966.5	-1803	ENSG00000157637	SLC38A10	solute carrier family 38 member 10
chr17	81702163	81702198	36	*	Peak_818	121	.	5.17295	12.1946	8.54254	933	Promoter (<=1kb)	17	81701215	81701929	715	1	9146	ENST00000570652.2	948	ENSG00000185359	HGS	hepatocyte growth factor-regulated tyrosine kinase substrate
chr17	81703119	81703366	248	*	Peak_44851	31	.	2.50568	3.16757	0.63151	202	Promoter (<=1kb)	17	81703367	81707517	4151	1	6182	ENST00000333676.8	-1	ENSG00000262814	MRPL12	mitochondrial ribosomal protein L12
chr17	81861467	81861837	371	*	Peak_1430	102	.	4.11257	10.202	6.6824	320	Promoter (<=1kb)	17	81858814	81860624	1811	2	5034	ENST00000466567.2	-843	ENSG00000185624	P4HB	prolyl 4-hydroxylase subunit beta
chr17	81944193	81944316	124	*	Peak_38708	34	.	2.83853	3.4871	0.83774	333	Promoter (1-2kb)	17	81933356	81942412	9057	2	5831	ENST00000582198.5	-1781	ENSG00000183010	PYCR1	pyrroline-5-carboxylate reductase 1
chr17	82589869	82590142	274	*	Peak_2773	81	.	4.12686	8.18563	4.82482	449	Intron (ENST00000473637.6/3607, intron 8 of 9)	17	82593400	82601530	8131	1	3607	ENST00000571989.1	-3258	ENSG00000141568	FOXK2	forkhead box K2
chr17	83056064	83056511	448	*	Peak_16369	48	.	2.24532	4.80778	1.86605	105	Distal Intergenic	17	82943791	83051810	108020	2	146712	ENST00000320865.3	-4254	ENSG00000175711	B3GNTL1	UDP-GlcNAc:betaGal beta-1,3-N-acetylglucosaminyltransferase like 1
chr17	8376484	8376665	182	*	Peak_49842	29	.	2.25472	2.94503	0.48239	27	Promoter (<=1kb)	17	8368710	8376658	7949	2	124751	ENST00000643221.1	0	ENSG00000184619	KRBA2	KRAB-A domain containing 2
chr19	10000674	10000809	136	*	Peak_41241	34	.	2.61665	3.42118	0.82525	127	Intron (ENST00000264828.4/50509, intron 8 of 66)	19	9959561	10010504	50944	2	50509	ENST00000264828.4	9695	ENSG00000080573	COL5A3	collagen type V alpha 3 chain
chr19	10001661	10001877	217	*	Peak_40712	34	.	2.27526	3.44155	0.83725	347	Exon (ENST00000264828.4/50509, exon 7 of 67)	19	9959561	10010504	50944	2	50509	ENST00000264828.4	8627	ENSG00000080573	COL5A3	collagen type V alpha 3 chain
chr19	11137520	11137761	242	*	Peak_3584	75	.	4.03716	7.56529	4.26376	268	Intron (ENST00000585567.5/147841, intron 4 of 5)	19	11147134	11155761	8628	2	147841	ENST00000586708.1	18000	ENSG00000161888	SPC24	SPC24 component of NDC80 kinetochore complex
chr19	11139534	11139975	442	*	Peak_16182	48	.	2.68877	4.83877	1.8924	272	Intron (ENST00000585567.5/147841, intron 4 of 5)	19	11147134	11155761	8628	2	147841	ENST00000586708.1	15786	ENSG00000161888	SPC24	SPC24 component of NDC80 kinetochore complex
chr19	11206003	11206598	596	*	Peak_1432	102	.	4.01805	10.202	6.6824	3479	Promoter (2-3kb)	19	11206181	11208758	2578	2	57572	ENST00000592463.1	2160	ENSG00000130158	DOCK6	dedicator of cytokinesis 6
chr19	11210669	11211475	807	*	Peak_1613	97	.	3.33886	9.77814	6.28997	738	Promoter (1-2kb)	19	11202082	11208944	6863	2	57572	ENST00000588666.1	-1725	ENSG00000130158	DOCK6	dedicator of cytokinesis 6
chr19	11352739	11353025	287	*	Peak_311	186	.	6.15406	18.6032	14.6543	2796	Promoter (<=1kb)	19	11351962	11354943	2982	1	126075	ENST00000591691.1	777	ENSG00000183401	CCDC159	coiled-coil domain containing 159
chr19	12669006	12669200	195	*	Peak_16593	47	.	2.82764	4.78773	1.84983	111	Promoter (<=1kb)	19	12664828	12669397	4570	2	4125	ENST00000597961.1	197	ENSG00000104774	MAN2B1	mannosidase alpha class 2B member 1
chr19	12672319	12672365	47	*	Peak_15284	49	.	2.87306	4.95737	1.99514	232	Promoter (<=1kb)	19	12672273	12675564	3292	1	84292	ENST00000552700.1	46	ENSG00000123154	WDR83	WD repeat domain 83
chr19	12676339	12676881	543	*	Peak_9243	58	.	3.07288	5.83711	2.74794	351	Promoter (<=1kb)	19	12675751	12676918	1168	2	1725	ENST00000600510.1	37	ENSG00000095059	DHPS	deoxyhypusine synthase
chr19	12773584	12773726	143	*	Peak_372	170	.	5.08714	17.0669	13.1797	1387	Promoter (<=1kb)	19	12771395	12773253	1859	2	29911	ENST00000588052.5	-331	ENSG00000095066	HOOK2	hook microtubule tethering protein 2
chr19	12773937	12774106	170	*	Peak_7539	60	.	3.16512	6.06928	2.93618	283	Promoter (<=1kb)	19	12771395	12773253	1859	2	29911	ENST00000588052.5	-684	ENSG00000095066	HOOK2	hook microtubule tethering protein 2
chr19	12796399	12796497	99	*	Peak_15545	49	.	2.83731	4.93736	1.97976	383	Intron (ENST00000589765.1/ENST00000589765.1, intron 3 of 3)	19	12799556	12800247	692	2	7001	ENST00000498785.1	3750	ENSG00000167815	PRDX2	peroxiredoxin 2
chr19	12919236	12919272	37	*	Peak_7664	60	.	2.74647	6.0158	2.88649	83	Promoter (<=1kb)	19	12898786	12919293	20508	2	256126	ENST00000293695.8	21	ENSG00000161860	SYCE2	synaptonemal complex central element protein 2
chr19	12956351	12956532	182	*	Peak_52876	26	.	2.10986	2.6186	0.26946	368	Promoter (<=1kb)	19	12953119	12957223	4105	2	90480	ENST00000316939.3	691	ENSG00000179271	GADD45GIP1	GADD45G interacting protein 1
chr19	13604149	13604379	231	*	Peak_26879	41	.	2.9788	4.11731	1.32172	465	Intron (ENST00000574974.3/773, intron 2 of 5)	19	13208046	13599946	391901	2	773	ENST00000664864.1	-4203	ENSG00000141837	CACNA1A	calcium voltage-gated channel subunit alpha1 A
chr19	13604671	13605091	421	*	Peak_4007	73	.	4.00237	7.35915	4.07655	408	Intron (ENST00000574974.3/773, intron 2 of 5)	19	13208046	13599946	391901	2	773	ENST00000664864.1	-4725	ENSG00000141837	CACNA1A	calcium voltage-gated channel subunit alpha1 A
chr19	13774869	13775394	526	*	Peak_2724	82	.	3.63998	8.23007	4.86406	305	Promoter (<=1kb)	19	13774824	13778462	3639	1	28974	ENST00000593274.1	45	ENSG00000104979	C19orf53	chromosome 19 open reading frame 53
chr19	13783020	13783199	180	*	Peak_43143	32	.	2.31675	3.2932	0.72523	119	Distal Intergenic	19	13774824	13778462	3639	1	28974	ENST00000593274.1	8196	ENSG00000104979	C19orf53	chromosome 19 open reading frame 53
chr19	13989071	13989266	196	*	Peak_28526	40	.	2.98401	4.06169	1.28237	79	Intron (ENST00000254325.9/5989, intron 2 of 20)	19	13983313	14006262	22950	2	5989	ENST00000588885.1	16996	ENSG00000132005	RFX1	regulatory factor X1
chr19	14054404	14054519	116	*	Peak_1473	100	.	3.97714	10.0868	6.57543	77	Promoter (2-3kb)	19	14053363	14057026	3664	2	342979	ENST00000661591.1	2507	ENSG00000187867	PALM3	paralemmin 3
chr19	14170142	14170188	47	*	Peak_45400	31	.	2.48233	3.15615	0.62474	10	Promoter (<=1kb)	19	14162948	14170734	7787	2	22859	ENST00000591528.1	546	ENSG00000072071	ADGRL1	adhesion G protein-coupled receptor L1
chr19	14763958	14764096	139	*	Peak_2336	87	.	4.30204	8.71601	5.31468	137	Intron (ENST00000315576.8/30817, intron 11 of 20)	19	14743764	14772374	28611	2	30817	ENST00000595208.5	8278	ENSG00000127507	ADGRE2	adhesion G protein-coupled receptor E2
chr19	15812249	15812428	180	*	Peak_2540	84	.	3.93684	8.4583	5.07749	73	5' UTR	19	15807003	15808126	1124	2	26539	ENST00000334920.3	-4123	ENSG00000186723	OR10H1	olfactory receptor family 10 subfamily H member 1
chr19	16837674	16837674	1	*	Peak_1182	107	.	4.39858	10.7942	7.23225	202	Intron (ENST00000248054.10/23309, intron 3 of 18)	19	16841952	16863286	21335	1	23309	ENST00000596638.1	-4278	ENSG00000127511	SIN3B	SIN3 transcription regulator family member B
chr19	18304247	18304286	40	*	Peak_11870	53	.	3.24345	5.31046	2.28281	414	Distal Intergenic	19	18309751	18316259	6509	2	25804	ENST00000597776.1	11973	ENSG00000130520	LSM4	LSM4 homolog, U6 small nuclear RNA and mRNA degradation associated
chr19	18647454	18647774	321	*	Peak_5228	67	.	3.70021	6.73193	3.51767	373	Promoter (2-3kb)	19	18644638	18667992	23355	1	55295	ENST00000596843.1	2816	ENSG00000167487	KLHL26	kelch like family member 26
chr19	18784422	18784432	11	*	Peak_45404	31	.	2.48233	3.15615	0.62474	65	Promoter (2-3kb)	19	18786118	18787035	918	2	1311	ENST00000612179.1	2603	ENSG00000105664	COMP	cartilage oligomeric matrix protein
chr19	19533367	19533670	304	*	Peak_1104	110	.	4.96365	11.0053	7.42939	2941	3' UTR	19	19528911	19537581	8671	1	374887	ENST00000514277.6	4456	ENSG00000250067	YJEFN3	YjeF N-terminal domain containing 3
chr19	19534215	19534609	395	*	Peak_1104	110	.	4.96365	11.0053	7.42939	2941	3' UTR	19	19538248	19546659	8412	1	148113	ENST00000586018.5	-3639	ENSG00000160161	CILP2	cartilage intermediate layer protein 2
chr19	19536684	19536792	109	*	Peak_36632	35	.	2.71415	3.5627	0.89468	105	Promoter (1-2kb)	19	19538248	19546659	8412	1	148113	ENST00000586018.5	-1456	ENSG00000160161	CILP2	cartilage intermediate layer protein 2
chr19	19536904	19536992	89	*	Peak_19971	46	.	3.11145	4.63241	1.74349	314	Promoter (1-2kb)	19	19538248	19546659	8412	1	148113	ENST00000586018.5	-1256	ENSG00000160161	CILP2	cartilage intermediate layer protein 2
chr19	23323014	23324329	1316	*	Peak_13	1000	.	20.4455	102.293	97.1987	546	Exon (ENST00000600671.1/ENST00000600671.1, exon 1 of 1)	19	23259906	23274251	14346	2	100132815	ENST00000640838.1	-48763	NA	IPO5P1	importin 5 pseudogene 1
chr19	24179138	24180817	1680	*	Peak_1316	104	.	5.02074	10.4202	6.87894	1115	Distal Intergenic	19	24162370	24163425	1056	2	100101266	ENST00000598671.1	-15713	ENSG00000268442	HAVCR1P1	hepatitis A virus cellular receptor 1 pseudogene 1
chr19	2427522	2427756	235	*	Peak_8185	59	.	3.56593	5.96195	2.8389	171	Promoter (<=1kb)	19	2425625	2427586	1962	2	26517	ENST00000215570.8	0	ENSG00000099800	TIMM13	translocase of inner mitochondrial membrane 13
chr19	2819648	2819845	198	*	Peak_38809	34	.	2.83853	3.4871	0.83774	68	Promoter (<=1kb)	19	2819868	2836735	16868	1	115196	ENST00000317243.10	-23	ENSG00000172006	ZNF554	zinc finger protein 554
chr19	34404040	34404263	224	*	Peak_45407	31	.	2.48233	3.15615	0.62474	99	Promoter (<=1kb)	19	34404399	34426168	21770	1	84306	ENST00000246535.4	-136	ENSG00000126249	PDCD2L	programmed cell death 2 like
chr19	35007109	35007350	242	*	Peak_6338	64	.	2.97813	6.4496	3.27533	133	Promoter (2-3kb)	19	35009673	35010478	806	1	57655	ENST00000599476.1	-2323	ENSG00000089351	GRAMD1A	GRAM domain containing 1A
chr19	35013675	35013951	277	*	Peak_241	206	.	7.08083	20.6283	16.6096	2296	Promoter (<=1kb)	19	35013607	35014879	1273	1	57655	ENST00000598362.1	68	ENSG00000089351	GRAMD1A	GRAM domain containing 1A
chr19	35031322	35031801	480	*	Peak_4521	70	.	3.63467	7.09132	3.84242	429	Promoter (<=1kb)	19	35031353	35039922	8570	1	6324	ENST00000596348.2	0	ENSG00000105711	SCN1B	sodium voltage-gated channel beta subunit 1
chr19	35114852	35115008	157	*	Peak_13471	52	.	3.21553	5.25293	2.25709	78	Promoter (<=1kb)	19	35115879	35124324	8446	1	5349	ENST00000604404.5	-871	ENSG00000089356	FXYD3	FXYD domain containing ion transport regulator 3
chr19	35731314	35731440	127	*	Peak_44855	31	.	2.50568	3.16757	0.63151	52	Promoter (1-2kb)	19	35733258	35737156	3899	1	9757	ENST00000592092.1	-1818	ENSG00000272333	KMT2B	lysine methyltransferase 2B
chr19	35740863	35740894	32	*	Peak_42828	32	.	2.44123	3.29942	0.72889	158	Promoter (<=1kb)	19	35739536	35741104	1569	2	79713	ENST00000592693.1	210	ENSG00000126246	IGFLR1	IGF like family receptor 1
chr19	35947293	35947837	545	*	Peak_6550	64	.	3.26192	6.40804	3.24119	227	Promoter (<=1kb)	19	35947115	35959192	12078	1	105372383	ENST00000592518.1	178	NA	LOC105372383	uncharacterized LOC105372383
chr19	36009732	36010058	327	*	Peak_3497	76	.	3.54547	7.60524	4.29712	472	Promoter (<=1kb)	19	36003307	36008813	5507	2	163183	ENST00000324444.9	-919	ENSG00000181392	SYNE4	spectrin repeat containing nuclear envelope family member 4
chr19	36033556	36033999	444	*	Peak_11127	54	.	2.68407	5.42882	2.38486	99	Promoter (<=1kb)	19	36026952	36033343	6392	2	25999	ENST00000590559.2	-213	ENSG00000105270	CLIP3	CAP-Gly domain containing linker protein 3
chr19	36035602	36035913	312	*	Peak_2100	88	.	3.82902	8.87152	5.4455	92	Promoter (2-3kb)	19	36026952	36033343	6392	2	25999	ENST00000590559.2	-2259	ENSG00000105270	CLIP3	CAP-Gly domain containing linker protein 3
chr19	36162005	36162214	210	*	Peak_4555	70	.	3.58503	7.09102	3.84242	169	Distal Intergenic	19	36150922	36152449	1528	2	1346	ENST00000481297.1	-9556	ENSG00000161281	COX7A1	cytochrome c oxidase subunit 7A1
chr19	38230829	38230998	170	*	Peak_28576	40	.	2.98401	4.06169	1.28237	114	Promoter (1-2kb)	19	38211043	38229714	18672	2	8193	ENST00000416611.5	-1115	ENSG00000011332	DPF1	double PHD fingers 1
chr19	38265076	38265226	151	*	Peak_43157	32	.	2.41126	3.2932	0.72523	64	Promoter (<=1kb)	19	38265338	38287935	22598	1	10653	ENST00000592007.1	-112	ENSG00000167642	SPINT2	serine peptidase inhibitor, Kunitz type 2
chr19	38266118	38266471	354	*	Peak_1388	103	.	4.65354	10.3092	6.7842	304	Promoter (<=1kb)	19	38265338	38287935	22598	1	10653	ENST00000592007.1	780	ENSG00000167642	SPINT2	serine peptidase inhibitor, Kunitz type 2
chr19	38267313	38267594	282	*	Peak_11128	54	.	2.75759	5.42882	2.38486	638	Promoter (1-2kb)	19	38265338	38287935	22598	1	10653	ENST00000592007.1	1975	ENSG00000167642	SPINT2	serine peptidase inhibitor, Kunitz type 2
chr19	38312799	38313027	229	*	Peak_9659	57	.	3.41254	5.74844	2.67069	239	Promoter (2-3kb)	19	38307428	38315736	8309	2	90522	ENST00000585563.5	2709	ENSG00000167645	YIF1B	Yip1 interacting factor homolog B, membrane trafficking protein
chr19	38328741	38329139	399	*	Peak_115	287	.	8.57493	28.7461	24.5124	1617	3' UTR	19	38335775	38370943	35169	1	57828	ENST00000410018.5	-6636	ENSG00000099338	CATSPERG	cation channel sperm associated auxiliary subunit gamma
chr19	38335643	38336387	745	*	Peak_114	289	.	8.23594	28.9564	24.7197	2598	Promoter (<=1kb)	19	38335775	38370943	35169	1	57828	ENST00000410018.5	0	ENSG00000099338	CATSPERG	cation channel sperm associated auxiliary subunit gamma
chr19	38336537	38336664	128	*	Peak_114	289	.	8.23594	28.9564	24.7197	2598	Promoter (<=1kb)	19	38337028	38337861	834	1	57828	ENST00000477793.2	-364	ENSG00000099338	CATSPERG	cation channel sperm associated auxiliary subunit gamma
chr19	38361343	38361550	208	*	Peak_25611	41	.	2.3495	4.17504	1.36556	1053	Promoter (2-3kb)	19	38358512	38359857	1346	1	57828	ENST00000585424.1	2831	ENSG00000099338	CATSPERG	cation channel sperm associated auxiliary subunit gamma
chr19	38361727	38361819	93	*	Peak_16821	47	.	2.78933	4.75456	1.81937	128	3' UTR	19	38364891	38370941	6051	1	57828	ENST00000492088.3	-3072	ENSG00000099338	CATSPERG	cation channel sperm associated auxiliary subunit gamma
chr19	38651573	38652033	461	*	Peak_125	276	.	5.92224	27.68	23.4707	1135	Intron (ENST00000588618.5/81, intron 1 of 11)	19	38648193	38709423	61231	1	81	ENST00000495553.1	3380	ENSG00000130402	ACTN4	actinin alpha 4
chr19	38648032	38650127	2096	*	Peak_125	276	.	5.92224	27.68	23.4707	1135	Promoter (<=1kb)	19	38648193	38709423	61231	1	81	ENST00000495553.1	0	ENSG00000130402	ACTN4	actinin alpha 4
chr19	38733561	38733837	277	*	Peak_9802	57	.	3.58195	5.71348	2.63925	212	Promoter (1-2kb)	19	38730274	38735405	5132	2	147968	ENST00000597987.5	1568	ENSG00000182472	CAPN12	calpain 12
chr19	39341522	39341702	181	*	Peak_38847	34	.	2.69305	3.4871	0.83774	16	Promoter (<=1kb)	19	39328362	39342372	14011	2	9535	ENST00000600322.5	670	ENSG00000130755	GMFG	glia maturation factor gamma
chr19	39406209	39406503	295	*	Peak_339	176	.	6.47744	17.6622	13.7494	1521	Promoter (<=1kb)	19	39406847	39409407	2561	1	7538	ENST00000597629.3	-344	ENSG00000128016	ZFP36	ZFP36 ring finger protein
chr19	39410422	39410803	382	*	Peak_1433	102	.	4.01805	10.202	6.6824	303	Promoter (<=1kb)	19	39409623	39409678	56	2	100616163	ENST00000581459.1	-744	ENSG00000266559	MIR4530	microRNA 4530
chr19	3969897	3969898	2	*	Peak_16390	48	.	2.78501	4.80659	1.865	76	Promoter (<=1kb)	19	3964631	3969938	5308	2	1613	ENST00000593844.1	40	ENSG00000167657	DAPK3	death associated protein kinase 3
chr19	3970520	3970664	145	*	Peak_16390	48	.	2.78501	4.80659	1.865	76	Promoter (<=1kb)	19	3964323	3970624	6302	2	1613	ENST00000601824.1	0	ENSG00000167657	DAPK3	death associated protein kinase 3
chr19	3975806	3975881	76	*	Peak_5697	66	.	3.64042	6.60524	3.40738	112	Distal Intergenic	19	3978086	3979459	1374	2	1938	ENST00000596417.1	3578	ENSG00000167658	EEF2	eukaryotic translation elongation factor 2
chr19	39824488	39824835	348	*	Peak_22221	44	.	2.77571	4.43296	1.57687	120	Distal Intergenic	19	39829716	39829802	87	2	102465974	ENST00000622428.1	4967	ENSG00000277759	MIR6719	microRNA 6719
chr19	4036990	4037027	38	*	Peak_177	239	.	7.11366	23.9089	19.7932	697	Intron (ENST00000262971.3/51588, intron 9 of 10)	19	4028461	4028814	354	1	51588	ENST00000601439.1	8529	ENSG00000105229	PIAS4	protein inhibitor of activated STAT 4
chr19	40391542	40391910	369	*	Peak_32258	38	.	2.86315	3.83993	1.11436	245	Promoter (1-2kb)	19	40379271	40390181	10911	2	147746	ENST00000291823.3	-1361	ENSG00000160396	HIPK4	homeodomain interacting protein kinase 4
chr19	40418297	40418482	186	*	Peak_10064	56	.	3.13135	5.65626	2.58719	65	Distal Intergenic	19	40393768	40414793	21026	2	57716	ENST00000674005.2	-3504	ENSG00000105227	PRX	periaxin
chr19	40419102	40419158	57	*	Peak_25945	41	.	2.70287	4.1611	1.35372	118	Distal Intergenic	19	40393768	40414793	21026	2	57716	ENST00000674005.2	-4309	ENSG00000105227	PRX	periaxin
chr19	40443084	40444182	1099	*	Peak_118	285	.	5.80489	28.5666	24.3375	5112	Promoter (<=1kb)	19	40441548	40444062	2515	2	29946	ENST00000599706.1	0	ENSG00000167565	SERTAD3	SERTA domain containing 3
chr19	40569828	40569924	97	*	Peak_21443	44	.	3.17935	4.49137	1.6233	76	Promoter (1-2kb)	19	40571039	40575663	4625	1	57731	ENST00000599926.5	-1115	ENSG00000160460	SPTBN4	spectrin beta, non-erythrocytic 4
chr19	40591629	40591714	86	*	Peak_16822	47	.	2.78933	4.75456	1.81937	79	Promoter (1-2kb)	19	40592883	40605153	12271	1	8425	ENST00000600026.5	-1169	ENSG00000090006	LTBP4	latent transforming growth factor beta binding protein 4
chr19	40610027	40610356	330	*	Peak_37766	34	.	2.53733	3.49671	0.8461	92	Promoter (<=1kb)	19	40610168	40613828	3661	1	8425	ENST00000546155.5	0	ENSG00000090006	LTBP4	latent transforming growth factor beta binding protein 4
chr19	40610424	40610522	99	*	Peak_16823	47	.	2.78933	4.75456	1.81937	266	Promoter (<=1kb)	19	40610213	40611922	1710	1	8425	ENST00000598256.1	211	ENSG00000090006	LTBP4	latent transforming growth factor beta binding protein 4
chr19	40610665	40610935	271	*	Peak_16823	47	.	2.78933	4.75456	1.81937	266	Promoter (<=1kb)	19	40610765	40613446	2682	1	8425	ENST00000598055.1	0	ENSG00000090006	LTBP4	latent transforming growth factor beta binding protein 4
chr19	40613799	40613835	37	*	Peak_13739	52	.	2.85449	5.21132	2.22001	75	Promoter (<=1kb)	19	40613718	40623633	9916	1	8425	ENST00000622565.4	81	ENSG00000090006	LTBP4	latent transforming growth factor beta binding protein 4
chr19	40614272	40614382	111	*	Peak_43665	32	.	2.30069	3.27627	0.71816	186	Promoter (<=1kb)	19	40614192	40623645	9454	1	8425	ENST00000595665.1	80	ENSG00000090006	LTBP4	latent transforming growth factor beta binding protein 4
chr19	4061900	4061970	71	*	Peak_48860	29	.	2.08486	2.97636	0.50493	259	Exon (ENST00000600056.1/ENST00000600056.1, exon 2 of 2)	19	4047742	4065732	17991	2	51341	ENST00000601588.1	3762	ENSG00000178951	ZBTB7A	zinc finger and BTB domain containing 7A
chr19	40622052	40622185	134	*	Peak_12929	52	.	2.97837	5.28566	2.27675	189	Promoter (<=1kb)	19	40622388	40623946	1559	1	8425	ENST00000594116.1	-203	ENSG00000090006	LTBP4	latent transforming growth factor beta binding protein 4
chr19	40778606	40779186	581	*	Peak_2395	86	.	3.4192	8.67725	5.28158	955	Promoter (<=1kb)	19	40779047	40796938	17892	1	53916	ENST00000597476.5	0	ENSG00000167578	RAB4B	RAB4B, member RAS oncogene family
chr19	40782266	40782299	34	*	Peak_1114	110	.	4.09788	11.0028	7.42934	1043	Promoter (2-3kb)	19	40780071	40800396	20326	1	100529264	ENST00000596216.2	2195	NA	RAB4B-EGLN2	RAB4B-EGLN2 readthrough (NMD candidate)
chr19	40782526	40782627	102	*	Peak_1079	111	.	4.78999	11.1027	7.52186	531	Promoter (2-3kb)	19	40780071	40800396	20326	1	100529264	ENST00000596216.2	2455	NA	RAB4B-EGLN2	RAB4B-EGLN2 readthrough (NMD candidate)
chr19	4081714	4082020	307	*	Peak_323	183	.	6.91198	18.3562	14.417	952	Distal Intergenic	19	4043303	4066899	23597	2	51341	ENST00000322357.9	-14815	ENSG00000178951	ZBTB7A	zinc finger and BTB domain containing 7A
chr19	4122831	4123418	588	*	Peak_3118	79	.	4.01363	7.93946	4.60534	513	Promoter (<=1kb)	19	4101071	4124072	23002	2	5605	ENST00000599345.1	654	ENSG00000126934	MAP2K2	mitogen-activated protein kinase kinase 2
chr19	41353324	41353709	386	*	Peak_23723	43	.	3.07956	4.30625	1.47121	97	Promoter (<=1kb)	19	41330323	41353922	23600	2	7040	ENST00000221930.6	213	ENSG00000105329	TGFB1	transforming growth factor beta 1
chr19	41354114	41354346	233	*	Peak_17399	47	.	2.92341	4.70182	1.77582	160	Promoter (<=1kb)	19	41354169	41384083	29915	1	641649	ENST00000604123.5	0	ENSG00000142046	TMEM91	transmembrane protein 91
chr19	41379484	41379660	177	*	Peak_842	120	.	5.45718	12.0684	8.42126	231	Promoter (1-2kb)	19	41378468	41384077	5610	1	641649	ENST00000546362.5	1016	ENSG00000142046	TMEM91	transmembrane protein 91
chr19	4139065	4139158	94	*	Peak_2176	88	.	4.43881	8.8481	5.42642	319	Distal Intergenic	19	4153631	4173054	19424	1	84699	ENST00000078445.7	-14473	ENSG00000060566	CREB3L3	cAMP responsive element binding protein 3 like 3
chr19	41426925	41427066	142	*	Peak_55299	22	.	2.15152	2.26336	0.09342	46	Promoter (<=1kb)	19	41426056	41427362	1307	2	374907	ENST00000601379.1	296	ENSG00000177191	B3GNT8	UDP-GlcNAc:betaGal beta-1,3-N-acetylglucosaminyltransferase 8
chr19	41427823	41428106	284	*	Peak_317	184	.	6.57239	18.4887	14.5454	875	Promoter (<=1kb)	19	41426056	41427362	1307	2	374907	ENST00000601379.1	-461	ENSG00000177191	B3GNT8	UDP-GlcNAc:betaGal beta-1,3-N-acetylglucosaminyltransferase 8
chr19	41886971	41887243	273	*	Peak_1073	111	.	3.78677	11.1278	7.54404	1339	Promoter (2-3kb)	19	41884448	41907454	23007	1	9138	ENST00000337665.8	2523	ENSG00000076928	ARHGEF1	Rho guanine nucleotide exchange factor 1
chr19	41894271	41894323	53	*	Peak_1434	102	.	4.01805	10.202	6.6824	100	Promoter (<=1kb)	19	41894292	41902030	7739	1	9138	ENST00000594521.5	0	ENSG00000076928	ARHGEF1	Rho guanine nucleotide exchange factor 1
chr19	41911673	41911831	159	*	Peak_9662	57	.	3.41254	5.74844	2.67069	156	Intron (ENST00000599589.5/9138, intron 18 of 20)	19	41906576	41907452	877	1	9138	ENST00000593609.1	5097	ENSG00000076928	ARHGEF1	Rho guanine nucleotide exchange factor 1
chr19	41913765	41913902	138	*	Peak_32285	38	.	2.55768	3.83934	1.11404	69	Intron (ENST00000599589.5/9138, intron 18 of 20)	19	41906576	41907452	877	1	9138	ENST00000593609.1	7189	ENSG00000076928	ARHGEF1	Rho guanine nucleotide exchange factor 1
chr19	41923288	41923558	271	*	Peak_5976	65	.	3.21675	6.53661	3.34934	308	Promoter (<=1kb)	19	41923094	41930127	7034	1	100505585	ENST00000594417.1	194	ENSG00000076928	LOC100505585	uncharacterized LOC100505585
chr19	41959590	41959705	116	*	Peak_6885	63	.	3.68993	6.31555	3.1625	159	Promoter (<=1kb)	19	41956683	41959321	2639	2	10567	ENST00000222008.11	-269	ENSG00000105404	RABAC1	Rab acceptor 1
chr19	42075378	42075764	387	*	Peak_507	147	.	5.12566	14.7755	10.9904	1180	Promoter (<=1kb)	19	42076166	42081552	5387	1	64763	ENST00000359044.5	-402	ENSG00000105732	ZNF574	zinc finger protein 574
chr19	42078046	42078307	262	*	Peak_999	113	.	4.61267	11.3404	7.74005	1607	Promoter (1-2kb)	19	42076166	42081552	5387	1	64763	ENST00000359044.5	1880	ENSG00000105732	ZNF574	zinc finger protein 574
chr19	42234405	42234523	119	*	Peak_36450	35	.	2.53512	3.56482	0.89532	133	Promoter (<=1kb)	19	42233110	42234459	1350	2	2931	ENST00000676517.1	0	ENSG00000105723	GSK3A	glycogen synthase kinase 3 alpha
chr19	42244889	42245157	269	*	Peak_23175	43	.	2.76637	4.35227	1.50668	189	Promoter (2-3kb)	19	42230222	42242625	12404	2	2931	ENST00000453535.1	-2264	ENSG00000105723	GSK3A	glycogen synthase kinase 3 alpha
chr19	42252923	42253113	191	*	Peak_13256	52	.	3.03368	5.26629	2.26374	271	Promoter (<=1kb)	19	42250444	42253894	3451	2	2077	ENST00000595941.1	781	ENSG00000105722	ERF	ETS2 repressor factor
chr19	42283025	42283147	123	*	Peak_44013	32	.	2.38671	3.23895	0.68728	82	Promoter (<=1kb)	19	42284020	42295796	11777	1	23152	ENST00000160740.7	-873	ENSG00000079432	CIC	capicua transcriptional repressor
chr19	42283520	42283640	121	*	Peak_17400	47	.	2.92341	4.70182	1.77582	109	Promoter (<=1kb)	19	42284020	42295796	11777	1	23152	ENST00000160740.7	-380	ENSG00000079432	CIC	capicua transcriptional repressor
chr19	43638941	43639047	107	*	Peak_4951	68	.	3.54655	6.8884	3.66205	133	Promoter (<=1kb)	19	43622368	43639850	17483	2	199731	ENST00000222374.3	803	ENSG00000105767	CADM4	cell adhesion molecule 4
chr19	43639218	43639366	149	*	Peak_32261	38	.	2.86315	3.83993	1.11436	110	Promoter (<=1kb)	19	43622368	43639850	17483	2	199731	ENST00000222374.3	484	ENSG00000105767	CADM4	cell adhesion molecule 4
chr19	4379446	4379517	72	*	Peak_45881	31	.	2.07576	3.15512	0.62474	188	Promoter (<=1kb)	19	4363853	4380292	16440	2	6455	ENST00000598230.5	775	ENSG00000141985	SH3GL1	SH3 domain containing GRB2 like 1, endophilin A2
chr19	44560786	44561094	309	*	Peak_17619	47	.	3.11112	4.70046	1.77582	89	Intron (ENST00000455455.1/388550, intron 1 of 3)	19	44537058	44556917	19860	2	388550	ENST00000446628.5	-3869	ENSG00000230666	CEACAM22P	CEA cell adhesion molecule 22, pseudogene
chr19	44746367	44746679	313	*	Peak_6231	64	.	3.47476	6.46191	3.28203	134	Promoter (1-2kb)	19	44747705	44759486	11782	1	602	ENST00000403534.7	-1026	ENSG00000069399	BCL3	BCL3 transcription coactivator
chr19	44846872	44847031	160	*	Peak_14959	50	.	3.27238	5.01606	2.04819	72	Promoter (<=1kb)	19	44846297	44889223	42927	1	5819	ENST00000252483.10	575	ENSG00000130202	NECTIN2	nectin cell adhesion molecule 2
chr19	45160461	45160990	530	*	Peak_207	222	.	7.07972	22.2112	18.1444	1856	Promoter (<=1kb)	19	45149750	45160815	11066	2	284353	ENST00000317951.6	0	ENSG00000179846	NKPD1	NTPase KAP family P-loop domain containing 1
chr19	45161146	45161637	492	*	Peak_207	222	.	7.07972	22.2112	18.1444	1856	Promoter (<=1kb)	19	45149750	45160815	11066	2	284353	ENST00000317951.6	-331	ENSG00000179846	NKPD1	NTPase KAP family P-loop domain containing 1
chr19	45265259	45265593	335	*	Peak_13263	52	.	3.14395	5.26629	2.26374	260	Promoter (<=1kb)	19	45264687	45288552	23866	1	57787	ENST00000588621.5	572	ENSG00000007047	MARK4	microtubule affinity regulating kinase 4
chr19	45318436	45318656	221	*	Peak_37515	35	.	2.69079	3.51885	0.86452	163	Intron (ENST00000221476.4/1158, intron 2 of 7)	19	45306413	45322875	16463	2	1158	ENST00000221476.4	4219	ENSG00000104879	CKM	creatine kinase, M-type
chr19	45422045	45422268	224	*	Peak_4562	70	.	3.58503	7.09102	3.84242	102	Promoter (1-2kb)	19	45413677	45423485	9809	2	2067	ENST00000589381.5	1217	ENSG00000012061	ERCC1	ERCC excision repair 1, endonuclease non-catalytic subunit
chr19	45528444	45529056	613	*	Peak_899	119	.	4.11057	11.9461	8.31711	361	Promoter (2-3kb)	19	45525794	45526169	376	1	7408	ENST00000587444.1	2650	ENSG00000125753	VASP	vasodilator stimulated phosphoprotein
chr19	45529352	45529414	63	*	Peak_899	119	.	4.11057	11.9461	8.31711	361	Exon (ENST00000323060.3/80207, exon 2 of 2)	19	45525794	45526169	376	1	7408	ENST00000587444.1	3558	ENSG00000125753	VASP	vasodilator stimulated phosphoprotein
chr19	45529778	45529817	40	*	Peak_22553	43	.	2.80828	4.39117	1.54035	57	Intron (ENST00000323060.3/80207, intron 1 of 1)	19	45525794	45526169	376	1	7408	ENST00000587444.1	3984	ENSG00000125753	VASP	vasodilator stimulated phosphoprotein
chr19	45775049	45775372	324	*	Peak_12935	52	.	2.88385	5.28566	2.27675	33	Promoter (<=1kb)	19	45771533	45775268	3736	2	1760	ENST00000600370.1	0	ENSG00000104936	DMPK	DM1 protein kinase
chr19	45781970	45782139	170	*	Peak_4908	69	.	3.78516	6.91043	3.68248	323	Promoter (<=1kb)	19	45769847	45782388	12542	2	1760	ENST00000458663.6	249	ENSG00000104936	DMPK	DM1 protein kinase
chr19	45824445	45824548	104	*	Peak_8836	59	.	3.43914	5.90743	2.80749	84	Promoter (<=1kb)	19	45815410	45824161	8752	2	8189	ENST00000598155.5	-284	ENSG00000125755	SYMPK	symplekin
chr19	45886942	45887138	197	*	Peak_24065	42	.	2.92606	4.27363	1.44262	98	Promoter (<=1kb)	19	45883608	45886141	2534	2	26145	ENST00000302165.5	-801	ENSG00000170604	IRF2BP1	interferon regulatory factor 2 binding protein 1
chr19	45929176	45929227	52	*	Peak_14354	51	.	3.14665	5.11013	2.131	145	Distal Intergenic	19	45913214	45914778	1565	2	339345	ENST00000341294.4	-14398	ENSG00000188425	NANOS2	nanos C2HC-type zinc finger 2
chr19	46132563	46132589	27	*	Peak_13809	51	.	3.18935	5.19879	2.20917	128	Intron (ENST00000597989.1/ENST00000597989.1, intron 1 of 3)	19	46120067	46124688	4622	2	388555	ENST00000341415.3	-7875	ENSG00000188624	IGFL3	IGF like family member 3
chr19	46704625	46704843	219	*	Peak_45464	31	.	2.48233	3.15615	0.62474	191	3' UTR	19	46709293	46709345	53	2	100422913	ENST00000390179.5	4502	NA	MIR320E	microRNA 320e
chr19	46833365	46833577	213	*	Peak_9498	57	.	3.48233	5.79534	2.71365	162	Distal Intergenic	19	46838172	46838820	649	2	1175	ENST00000600964.1	5243	ENSG00000042753	AP2S1	adaptor related protein complex 2 subunit sigma 1
chr19	47113748	47113780	33	*	Peak_30217	39	.	2.38842	3.99202	1.23915	45	Promoter (<=1kb)	19	47064187	47113776	49590	2	23211	ENST00000253048.10	0	ENSG00000130749	ZC3H4	zinc finger CCCH-type containing 4
chr19	47133350	47133446	97	*	Peak_2317	87	.	4.11473	8.73491	5.33278	163	Promoter (2-3kb)	19	47130895	47210170	79276	1	10055	ENST00000392776.3	2455	ENSG00000142230	SAE1	SUMO1 activating enzyme subunit 1
chr19	47231615	47231929	315	*	Peak_27	701	.	7.6869	70.1673	65.3031	11190	Promoter (<=1kb)	19	47220824	47231199	10376	2	27113	ENST00000439096.3	-416	ENSG00000105327	BBC3	BCL2 binding component 3
chr19	47241433	47243102	1670	*	Peak_27	701	.	7.6869	70.1673	65.3031	11190	Distal Intergenic	19	47220824	47232766	11943	2	27113	ENST00000449228.5	-8667	ENSG00000105327	BBC3	BCL2 binding component 3
chr19	47243439	47243666	228	*	Peak_42	547	.	10.9178	54.7065	50.0383	703	Distal Intergenic	19	47220824	47232766	11943	2	27113	ENST00000449228.5	-10673	ENSG00000105327	BBC3	BCL2 binding component 3
chr19	47247139	47247281	143	*	Peak_9131	58	.	3.25422	5.85335	2.76052	129	Distal Intergenic	19	47256523	47273701	17179	1	26093	ENST00000643617.1	-9242	ENSG00000105321	CCDC9	coiled-coil domain containing 9
chr19	47272702	47273419	718	*	Peak_10152	56	.	2.55694	5.64714	2.5798	1063	Promoter (1-2kb)	19	47274885	47275723	839	1	255783	ENST00000552360.4	-1466	ENSG00000257704	INAFM1	InaF motif containing 1
chr19	47273691	47273902	212	*	Peak_10152	56	.	2.55694	5.64714	2.5798	1063	Promoter (<=1kb)	19	47274885	47275723	839	1	255783	ENST00000552360.4	-983	ENSG00000257704	INAFM1	InaF motif containing 1
chr19	47274007	47274194	188	*	Peak_59	449	.	12.1847	44.9624	40.4402	545	Promoter (<=1kb)	19	47274885	47275723	839	1	255783	ENST00000552360.4	-691	ENSG00000257704	INAFM1	InaF motif containing 1
chr19	47274403	47274615	213	*	Peak_59	449	.	12.1847	44.9624	40.4402	545	Promoter (<=1kb)	19	47274885	47275723	839	1	255783	ENST00000552360.4	-270	ENSG00000257704	INAFM1	InaF motif containing 1
chr19	47279733	47279955	223	*	Peak_132	267	.	7.66501	26.7458	22.56	866	Distal Intergenic	19	47274885	47275723	839	1	255783	ENST00000552360.4	4848	ENSG00000257704	INAFM1	InaF motif containing 1
chr19	47349678	47350325	648	*	Peak_410	163	.	4.92173	16.3077	12.4527	2030	Promoter (<=1kb)	19	47349315	47382704	33390	1	9704	ENST00000328771.9	363	ENSG00000134815	DHX34	DExH-box helicase 34
chr19	47364542	47364727	186	*	Peak_40296	34	.	2.38629	3.45236	0.83774	11	Promoter (2-3kb)	19	47367113	47381571	14459	1	9704	ENST00000486327.6	-2386	ENSG00000134815	DHX34	DExH-box helicase 34
chr19	47608126	47608278	153	*	Peak_14378	51	.	3.32058	5.1093	2.13067	115	Promoter (<=1kb)	19	47608196	47703277	95082	1	29998	ENST00000396720.7	0	ENSG00000063169	BICRA	BRD4 interacting chromatin remodeling complex associated protein
chr19	47671482	47671606	125	*	Peak_51258	27	.	1.95547	2.79908	0.39619	411	Intron (ENST00000599924.1/ENST00000599924.1, intron 1 of 2)	19	47678962	47703222	24261	1	29998	ENST00000614245.2	-7356	ENSG00000063169	BICRA	BRD4 interacting chromatin remodeling complex associated protein
chr19	47726411	47726765	355	*	Peak_2945	80	.	3.95397	8.08755	4.73941	594	Promoter (<=1kb)	19	47726204	47741137	14934	1	30846	ENST00000596225.5	207	ENSG00000024422	EHD2	EH domain containing 2
chr19	47991893	47992011	119	*	Peak_14455	50	.	3.26628	5.09263	2.1154	216	Promoter (<=1kb)	19	47968046	47992170	24125	2	100131137	ENST00000344839.3	159	ENSG00000188334	BSPH1	binder of sperm protein homolog 1
chr19	48176387	48176688	302	*	Peak_23729	43	.	2.94276	4.30625	1.47121	100	Intron (ENST00000614654.2/374920, intron 2 of 3)	19	48171922	48174855	2934	1	374920	ENST00000593921.1	4465	ENSG00000185453	ZSWIM9	zinc finger SWIM-type containing 9
chr19	48270538	48270562	25	*	Peak_4249	72	.	3.90506	7.28745	4.02281	603	Promoter (<=1kb)	19	48270081	48287608	17528	1	163071	ENST00000595607.6	457	ENSG00000178150	ZNF114	zinc finger protein 114
chr19	48301705	48301718	14	*	Peak_32878	38	.	2.54109	3.80221	1.0845	127	Promoter (1-2kb)	19	48296464	48303401	6938	2	93233	ENST00000497273.1	1683	ENSG00000105479	ODAD1	outer dynein arm docking complex subunit 1
chr19	48319232	48319476	245	*	Peak_36265	35	.	2.58179	3.5873	0.91505	185	Promoter (<=1kb)	19	48296457	48320075	23619	2	93233	ENST00000315396.7	599	ENSG00000105479	ODAD1	outer dynein arm docking complex subunit 1
chr19	48344905	48345236	332	*	Peak_36659	35	.	2.71415	3.5627	0.89468	267	Promoter (1-2kb)	19	48333276	48342991	9716	2	55260	ENST00000600816.1	-1914	ENSG00000161558	TMEM143	transmembrane protein 143
chr19	48385440	48385562	123	*	Peak_1115	110	.	4.09788	11.0028	7.42934	2272	Intron (ENST00000330720.7/10945, intron 3 of 4)	19	48382578	48390855	8278	2	10945	ENST00000597017.5	5293	ENSG00000105438	KDELR1	KDEL endoplasmic reticulum protein retention receptor 1
chr19	48388502	48389026	525	*	Peak_882	120	.	4.61448	12.0013	8.36692	333	Promoter (1-2kb)	19	48382578	48390855	8278	2	10945	ENST00000597017.5	1829	ENSG00000105438	KDELR1	KDEL endoplasmic reticulum protein retention receptor 1
chr19	48390444	48390899	456	*	Peak_8	1000	.	26.8428	137.427	132.182	5705	Promoter (<=1kb)	19	48382578	48390855	8278	2	10945	ENST00000597017.5	0	ENSG00000105438	KDELR1	KDEL endoplasmic reticulum protein retention receptor 1
chr19	48394096	48394314	219	*	Peak_8	1000	.	26.8428	137.427	132.182	5705	Promoter (<=1kb)	19	48394875	48444931	50057	1	2906	ENST00000263269.3	-561	ENSG00000105464	GRIN2D	glutamate ionotropic receptor NMDA type subunit 2D
chr19	48397368	48398339	972	*	Peak_8	1000	.	26.8428	137.427	132.182	5705	Promoter (2-3kb)	19	48394875	48444931	50057	1	2906	ENST00000263269.3	2493	ENSG00000105464	GRIN2D	glutamate ionotropic receptor NMDA type subunit 2D
chr19	48400548	48400817	270	*	Peak_1234	106	.	4.87186	10.6036	7.05034	731	Intron (ENST00000263269.3/2906, intron 2 of 12)	19	48394875	48444931	50057	1	2906	ENST00000263269.3	5673	ENSG00000105464	GRIN2D	glutamate ionotropic receptor NMDA type subunit 2D
chr19	48401858	48402073	216	*	Peak_15347	49	.	3.19796	4.95531	1.99368	120	Intron (ENST00000263269.3/2906, intron 2 of 12)	19	48394875	48444931	50057	1	2906	ENST00000263269.3	6983	ENSG00000105464	GRIN2D	glutamate ionotropic receptor NMDA type subunit 2D
chr19	48455290	48455299	10	*	Peak_4033	73	.	4.14785	7.35915	4.07655	213	Promoter (<=1kb)	19	48455574	48466980	11407	1	3770	ENST00000342291.3	-275	ENSG00000182324	KCNJ14	potassium inwardly rectifying channel subfamily J member 14
chr19	48481114	48481460	347	*	Peak_28	683	.	16.3682	68.3421	63.499	2102	3' UTR	19	48472721	48476276	3556	1	9266	ENST00000467412.1	8393	ENSG00000105443	CYTH2	cytohesin 2
chr19	48484334	48484658	325	*	Peak_23	725	.	15.7696	72.5617	67.6735	1635	Distal Intergenic	19	48472721	48476276	3556	1	9266	ENST00000467412.1	11613	ENSG00000105443	CYTH2	cytohesin 2
chr19	48486315	48486645	331	*	Peak_68	402	.	10.6216	40.2802	35.8337	312	Intron (ENST00000648216.1/114783, intron 4 of 4)	19	48485271	48498405	13135	2	114783	ENST00000648216.1	11760	ENSG00000142235	LMTK3	lemur tyrosine kinase 3
chr19	48486809	48487102	294	*	Peak_68	402	.	10.6216	40.2802	35.8337	312	Intron (ENST00000648216.1/114783, intron 4 of 4)	19	48485271	48498405	13135	2	114783	ENST00000648216.1	11303	ENSG00000142235	LMTK3	lemur tyrosine kinase 3
chr19	48488134	48488530	397	*	Peak_68	402	.	10.6216	40.2802	35.8337	312	Intron (ENST00000648216.1/114783, intron 4 of 4)	19	48485271	48498405	13135	2	114783	ENST00000648216.1	9875	ENSG00000142235	LMTK3	lemur tyrosine kinase 3
chr19	48490820	48491141	322	*	Peak_2089	88	.	4.04628	8.87332	5.4471	704	Exon (ENST00000648216.1/114783, exon 4 of 5)	19	48485271	48498405	13135	2	114783	ENST00000648216.1	7264	ENSG00000142235	LMTK3	lemur tyrosine kinase 3
chr19	48492487	48492675	189	*	Peak_1887	92	.	3.34193	9.22533	5.77556	752	Intron (ENST00000648216.1/114783, intron 2 of 4)	19	48485271	48498405	13135	2	114783	ENST00000648216.1	5730	ENSG00000142235	LMTK3	lemur tyrosine kinase 3
chr19	48492748	48492995	248	*	Peak_1558	98	.	3.56623	9.87633	6.37744	82	Intron (ENST00000648216.1/114783, intron 2 of 4)	19	48485271	48498405	13135	2	114783	ENST00000648216.1	5410	ENSG00000142235	LMTK3	lemur tyrosine kinase 3
chr19	48502190	48502392	203	*	Peak_1614	97	.	3.27871	9.77814	6.28997	131	Promoter (<=1kb)	19	48485271	48501837	16567	2	114783	ENST00000672160.1	-353	ENSG00000142235	LMTK3	lemur tyrosine kinase 3
chr19	48510337	48510555	219	*	Peak_5169	67	.	3.40127	6.75848	3.54229	177	Promoter (1-2kb)	19	48485271	48511804	26534	2	114783	ENST00000600059.5	1249	ENSG00000142235	LMTK3	lemur tyrosine kinase 3
chr19	48588781	48588941	161	*	Peak_42735	33	.	2.59152	3.30138	0.72889	47	Promoter (2-3kb)	19	48591101	48599274	8174	1	6820	ENST00000594274.1	-2160	ENSG00000088002	SULT2B1	sulfotransferase family 2B member 1
chr19	48601809	48602379	571	*	Peak_249	202	.	7.34842	20.283	16.2734	1431	Intron (ENST00000263266.3/54854, intron 4 of 4)	19	48606742	48607714	973	1	171169	ENST00000321762.3	-4363	ENSG00000177202	SPACA4	sperm acrosome associated 4
chr19	48634091	48634231	141	*	Peak_31511	38	.	2.71316	3.89633	1.16077	219	Promoter (<=1kb)	19	48630731	48634526	3796	2	1628	ENST00000593500.1	295	ENSG00000105516	DBP	D-box binding PAR bZIP transcription factor
chr19	48636022	48636288	267	*	Peak_11568	53	.	2.77147	5.34426	2.31035	239	Promoter (1-2kb)	19	48630693	48637313	6621	2	1628	ENST00000594723.1	1025	ENSG00000105516	DBP	D-box binding PAR bZIP transcription factor
chr19	48715093	48715171	79	*	Peak_13271	52	.	3.03368	5.26629	2.26374	301	Promoter (1-2kb)	19	48715344	48716843	1500	2	284358	ENST00000595591.1	1672	ENSG00000176909	MAMSTR	MEF2 activating motif and SAP domain containing transcriptional regulator
chr19	48720239	48720469	231	*	Peak_16086	48	.	2.8521	4.8452	1.89731	252	Promoter (<=1kb)	19	48712725	48719725	7001	2	284358	ENST00000318083.11	-514	ENSG00000176909	MAMSTR	MEF2 activating motif and SAP domain containing transcriptional regulator
chr19	48860971	48861005	35	*	Peak_7600	60	.	3.55574	6.04345	2.91252	135	Promoter (<=1kb)	19	48858861	48860118	1258	2	57664	ENST00000596713.5	-853	ENSG00000105559	PLEKHA4	pleckstrin homology domain containing A4
chr19	48868542	48868709	168	*	Peak_25370	41	.	2.8576	4.19244	1.37868	126	Promoter (<=1kb)	19	48837097	48868617	31521	2	57664	ENST00000263265.11	0	ENSG00000105559	PLEKHA4	pleckstrin homology domain containing A4
chr19	48881616	48882250	635	*	Peak_11571	53	.	2.85418	5.34426	2.31035	115	Promoter (<=1kb)	19	48880971	48882125	1155	2	7288	ENST00000522341.1	0	ENSG00000104804	TULP2	TUB like protein 2
chr19	48882347	48882440	94	*	Peak_40298	34	.	2.48364	3.45236	0.83774	78	Promoter (<=1kb)	19	48880971	48882125	1155	2	7288	ENST00000522341.1	-222	ENSG00000104804	TULP2	TUB like protein 2
chr19	48976454	48976839	386	*	Peak_20043	46	.	3.03904	4.63165	1.74306	82	Promoter (1-2kb)	19	48970750	48977986	7237	2	2997	ENST00000472004.5	1147	ENSG00000104812	GYS1	glycogen synthase 1
chr19	48988168	48988521	354	*	Peak_952	115	.	4.3016	11.5922	7.97825	1564	Promoter (2-3kb)	19	48981431	48985474	4044	2	2997	ENST00000484289.2	-2694	ENSG00000104812	GYS1	glycogen synthase 1
chr19	49073325	49073508	184	*	Peak_30595	39	.	2.76894	3.96369	1.21453	193	Promoter (<=1kb)	19	49067418	49072941	5524	2	3743	ENST00000221444.1	-384	ENSG00000104848	KCNA7	potassium voltage-gated channel subfamily A member 7
chr19	49142650	49142902	253	*	Peak_16930	47	.	2.43665	4.75251	1.81937	152	Promoter (<=1kb)	19	49142984	49151026	8043	1	8541	ENST00000602848.5	-82	ENSG00000177380	PPFIA3	PTPRF interacting protein alpha 3
chr19	49142957	49143383	427	*	Peak_53098	26	.	1.95253	2.61504	0.26946	3	Promoter (<=1kb)	19	49142984	49151026	8043	1	8541	ENST00000602848.5	0	ENSG00000177380	PPFIA3	PTPRF interacting protein alpha 3
chr19	49194187	49194421	235	*	Peak_5709	66	.	3.77274	6.60524	3.40738	70	Intron (ENST00000598697.5/54795, intron 11 of 19)	19	49188868	49196716	7849	1	54795	ENST00000595882.1	5319	ENSG00000130529	TRPM4	transient receptor potential cation channel subfamily M member 4
chr19	49391963	49392208	246	*	Peak_9132	58	.	3.25422	5.85335	2.76052	128	Promoter (2-3kb)	19	49394543	49417989	23447	1	147872	ENST00000600570.1	-2335	ENSG00000161609	KASH5	KASH domain containing 5
chr19	49440732	49440901	170	*	Peak_9360	58	.	3.27729	5.81606	2.73063	119	Promoter (<=1kb)	19	49429401	49441527	12127	2	57030	ENST00000221485.8	626	ENSG00000104888	SLC17A7	solute carrier family 17 member 7
chr19	49443200	49444099	900	*	Peak_4884	69	.	2.57613	6.92954	3.70047	783	Promoter (<=1kb)	19	49429986	49442360	12375	2	57030	ENST00000600601.5	-840	ENSG00000104888	SLC17A7	solute carrier family 17 member 7
chr19	49474698	49475587	890	*	Peak_1322	104	.	4.87525	10.4202	6.87894	939	Promoter (<=1kb)	19	49474602	49482391	7790	1	2323	ENST00000595510.1	96	ENSG00000090554	FLT3LG	fms related receptor tyrosine kinase 3 ligand
chr19	49495620	49495978	359	*	Peak_4434	71	.	3.28751	7.16093	3.90717	320	Promoter (<=1kb)	19	49496365	49499689	3325	1	6205	ENST00000600027.5	-387	ENSG00000142534	RPS11	ribosomal protein S11
chr19	49641515	49641766	252	*	Peak_2281	87	.	3.48434	8.76444	5.35823	369	Promoter (<=1kb)	19	49642209	49658642	16434	1	58506	ENST00000360565.8	-443	ENSG00000126461	SCAF1	SR-related CTD associated factor 1
chr19	49641861	49642228	368	*	Peak_54805	24	.	1.77273	2.40102	0.14631	57	Promoter (<=1kb)	19	49642209	49658642	16434	1	58506	ENST00000360565.8	0	ENSG00000126461	SCAF1	SR-related CTD associated factor 1
chr19	49664510	49665532	1023	*	Peak_6030	65	.	2.8788	6.51537	3.3297	3362	Promoter (<=1kb)	19	49659572	49665169	5598	2	3661	ENST00000309877.11	0	ENSG00000126456	IRF3	interferon regulatory factor 3
chr19	49665699	49665880	182	*	Peak_6030	65	.	2.8788	6.51537	3.3297	3362	Promoter (<=1kb)	19	49659570	49665875	6306	2	3661	ENST00000377135.8	0	ENSG00000126456	IRF3	interferon regulatory factor 3
chr19	49666031	49666307	277	*	Peak_50811	28	.	2.22223	2.85376	0.43611	7	Promoter (<=1kb)	19	49666013	49673916	7904	1	83596	ENST00000598306.2	18	ENSG00000126453	BCL2L12	BCL2 like 12
chr19	49758156	49758298	143	*	Peak_26001	41	.	2.81314	4.1611	1.35372	160	Intron (ENST00000246801.8/60385, intron 2 of 10)	19	49739760	49763306	23547	2	60385	ENST00000246801.8	5008	ENSG00000126467	TSKS	testis specific serine kinase substrate
chr19	49772855	49773052	198	*	Peak_4918	69	.	3.67168	6.90835	3.68083	151	Intron (ENST00000354293.10/160, intron 1 of 22)	19	49767136	49806791	39656	1	160	ENST00000597774.5	5719	ENSG00000196961	AP2A1	adaptor related protein complex 2 subunit alpha 1
chr19	49808988	49809405	418	*	Peak_9613	57	.	3.0416	5.7577	2.67906	658	Promoter (<=1kb)	19	49808123	49808825	703	2	80199	ENST00000534138.1	-163	ENSG00000010361	FUZ	fuzzy planar cell polarity protein
chr19	49811372	49811740	369	*	Peak_1083	110	.	4.49799	11.0496	7.47009	1149	Promoter (1-2kb)	19	49806893	49813156	6264	2	80199	ENST00000525370.5	1416	ENSG00000010361	FUZ	fuzzy planar cell polarity protein
chr19	49855616	49856044	429	*	Peak_480	151	.	5.45962	15.1537	11.3528	1314	Promoter (<=1kb)	19	49856136	49860740	4605	1	53635	ENST00000597793.5	-92	ENSG00000104960	PTOV1	PTOV1 extended AT-hook containing adaptor protein
chr19	49931818	49932188	371	*	Peak_1963	90	.	4.13638	9.09299	5.65161	333	Promoter (<=1kb)	19	49933064	49933137	74	1	100616483	ENST00000578027.1	-876	ENSG00000283842	MIR4751	microRNA 4751
chr19	50316075	50316485	411	*	Peak_448	156	.	5.84253	15.6121	11.7846	336	3' UTR	19	50311937	50329246	17310	2	3748	ENST00000376959.6	12761	ENSG00000131398	KCNC3	potassium voltage-gated channel subfamily C member 3
chr19	50324787	50325085	299	*	Peak_1380	103	.	4.97677	10.3292	6.80263	121	Intron (ENST00000376959.6/3748, intron 1 of 4)	19	50311937	50329246	17310	2	3748	ENST00000376959.6	4161	ENSG00000131398	KCNC3	potassium voltage-gated channel subfamily C member 3
chr19	50327052	50327507	456	*	Peak_3048	79	.	4.16971	7.99138	4.65065	536	Promoter (1-2kb)	19	50311937	50329246	17310	2	3748	ENST00000376959.6	1739	ENSG00000131398	KCNC3	potassium voltage-gated channel subfamily C member 3
chr19	50330008	50330072	65	*	Peak_5329	66	.	3.81331	6.68829	3.47789	571	Promoter (<=1kb)	19	50329692	50382979	53288	1	7376	ENST00000593532.5	316	ENSG00000131408	NR1H2	nuclear receptor subfamily 1 group H member 2
chr19	50331681	50331936	256	*	Peak_23083	43	.	2.60607	4.35259	1.50668	241	Promoter (1-2kb)	19	50311942	50333515	21574	2	3748	ENST00000474951.1	1579	ENSG00000131398	KCNC3	potassium voltage-gated channel subfamily C member 3
chr19	50376343	50376541	199	*	Peak_51395	27	.	2.09597	2.79744	0.39534	12	Promoter (<=1kb)	19	50376457	50378155	1699	1	7376	ENST00000595730.5	0	ENSG00000131408	NR1H2	nuclear receptor subfamily 1 group H member 2
chr19	50377260	50378107	848	*	Peak_663	134	.	5.27382	13.4655	9.74842	861	Promoter (<=1kb)	19	50377434	50378733	1300	1	7376	ENST00000597157.1	0	ENSG00000131408	NR1H2	nuclear receptor subfamily 1 group H member 2
chr19	50383593	50383908	316	*	Peak_413	162	.	4.46668	16.2503	12.3978	872	Promoter (<=1kb)	19	50384204	50418012	33809	1	5424	ENST00000600859.5	-296	ENSG00000062822	POLD1	DNA polymerase delta 1, catalytic subunit
chr19	50455839	50456098	260	*	Peak_32355	38	.	2.43148	3.83144	1.10705	104	Intron (ENST00000357701.6/4606, intron 20 of 27)	19	50464231	50466319	2089	1	4606	ENST00000597498.1	-8133	ENSG00000086967	MYBPC2	myosin binding protein C2
chr19	50476134	50476770	637	*	Peak_1711	96	.	4.00943	9.61416	6.13873	1821	Promoter (<=1kb)	19	50466788	50476271	9484	2	112703	ENST00000602178.5	0	ENSG00000142530	FAM71E1	family with sequence similarity 71 member E1
chr19	50487791	50488027	237	*	Peak_11	1000	.	20.6768	122.659	117.468	11001	3' UTR	19	50476943	50479066	2124	1	284361	ENST00000597799.1	10848	ENSG00000161671	EMC10	ER membrane protein complex subunit 10
chr19	50488778	50489409	632	*	Peak_11	1000	.	20.6768	122.659	117.468	11001	3' UTR	19	50476943	50479066	2124	1	284361	ENST00000597799.1	11835	ENSG00000161671	EMC10	ER membrane protein complex subunit 10
chr19	50491403	50492148	746	*	Peak_11	1000	.	20.6768	122.659	117.468	11001	Distal Intergenic	19	50476943	50479066	2124	1	284361	ENST00000597799.1	14460	ENSG00000161671	EMC10	ER membrane protein complex subunit 10
chr19	50492358	50492897	540	*	Peak_11	1000	.	20.6768	122.659	117.468	11001	Distal Intergenic	19	50506446	50508029	1584	2	126119	ENST00000602146.1	15132	ENSG00000161677	JOSD2	Josephin domain containing 2
chr19	50497286	50497491	206	*	Peak_11	1000	.	20.6768	122.659	117.468	11001	Distal Intergenic	19	50506446	50508029	1584	2	126119	ENST00000602146.1	10538	ENSG00000161677	JOSD2	Josephin domain containing 2
chr19	50497982	50498646	665	*	Peak_11	1000	.	20.6768	122.659	117.468	11001	Distal Intergenic	19	50506446	50508029	1584	2	126119	ENST00000602146.1	9383	ENSG00000161677	JOSD2	Josephin domain containing 2
chr19	50510802	50511855	1054	*	Peak_54	475	.	12.1091	47.5043	42.9414	6076	Promoter (<=1kb)	19	50505998	50511162	5165	2	126119	ENST00000601423.5	0	ENSG00000161677	JOSD2	Josephin domain containing 2
chr19	50532117	50532326	210	*	Peak_1461	101	.	4.65857	10.1339	6.62061	1094	Intron (ENST00000599957.5/94030, intron 2 of 2)	19	50511600	50514690	3091	2	554235	ENST00000376916.7	-17427	ENSG00000204653	ASPDH	aspartate dehydrogenase domain containing
chr19	50639209	50639356	148	*	Peak_37653	35	.	2.54358	3.50949	0.85696	69	Promoter (<=1kb)	19	50632671	50639306	6636	2	84258	ENST00000598997.1	0	ENSG00000213023	SYT3	synaptotagmin 3
chr19	50645261	50645555	295	*	Peak_15091	49	.	2.91513	4.9925	2.02639	188	Distal Intergenic	19	50649445	50659306	9862	1	342918	ENST00000425202.6	-3890	ENSG00000235034	C19orf81	chromosome 19 open reading frame 81
chr19	50650055	50650257	203	*	Peak_8936	58	.	3.31019	5.88901	2.79168	193	Promoter (<=1kb)	19	50649788	50659095	9308	1	342918	ENST00000458538.1	267	ENSG00000235034	C19orf81	chromosome 19 open reading frame 81
chr19	50663473	50663885	413	*	Peak_175	239	.	7.37329	23.9306	19.8146	1600	Promoter (<=1kb)	19	50662334	50663169	836	2	50944	ENST00000483981.2	-304	ENSG00000161681	SHANK1	SH3 and multiple ankyrin repeat domains 1
chr19	50782820	50782891	72	*	Peak_3191	78	.	3.98086	7.86762	4.53764	80	Intron (ENST00000563228.5/105372440, intron 3 of 3)	19	50776141	50786117	9977	2	105372440	ENST00000563228.5	3226	ENSG00000261341	LOC105372440	uncharacterized LOC105372440
chr19	50783798	50783990	193	*	Peak_10691	55	.	3.48003	5.51541	2.46233	485	Promoter (2-3kb)	19	50776141	50786117	9977	2	105372440	ENST00000563228.5	2127	ENSG00000261341	LOC105372440	uncharacterized LOC105372440
chr19	50810361	50810862	502	*	Peak_1267	105	.	4.35692	10.5157	6.96684	456	Promoter (1-2kb)	19	50808874	50818880	10007	1	284365	ENST00000634979.1	1487	ENSG00000180279	LINC01869	long intergenic non-protein coding RNA 1869
chr19	50962364	50962435	72	*	Peak_953	115	.	4.3016	11.5922	7.97825	599	Exon (ENST00000623621.1/ENST00000623621.1, exon 1 of 1)	19	50959149	50968196	9048	2	5653	ENST00000594641.1	5761	ENSG00000167755	KLK6	kallikrein related peptidase 6
chr19	50962620	50963101	482	*	Peak_2035	89	.	3.77005	8.96908	5.53697	123	Exon (ENST00000623621.1/ENST00000623621.1, exon 1 of 1)	19	50959149	50968196	9048	2	5653	ENST00000594641.1	5095	ENSG00000167755	KLK6	kallikrein related peptidase 6
chr19	51017175	51017454	280	*	Peak_46427	31	.	2.33638	3.10093	0.58951	110	Promoter (<=1kb)	19	51015813	51017322	1510	2	5655	ENST00000599987.1	0	ENSG00000129451	KLK10	kallikrein related peptidase 10
chr19	51026753	51027054	302	*	Peak_9138	58	.	3.25422	5.85335	2.76052	1068	Promoter (<=1kb)	19	51024303	51026616	2314	2	11012	ENST00000601671.1	-137	ENSG00000167757	KLK11	kallikrein related peptidase 11
chr19	51046326	51046724	399	*	Peak_20052	46	.	3.03904	4.63165	1.74306	425	Intron (ENST00000601280.1/ENST00000601280.1, intron 1 of 1)	19	51029094	51035230	6137	2	43849	ENST00000526824.5	-11096	ENSG00000186474	KLK12	kallikrein related peptidase 12
chr19	51097341	51097478	138	*	Peak_37473	35	.	2.54987	3.52232	0.86729	36	Distal Intergenic	19	51097606	51108409	10804	2	90353	ENST00000421832.3	10931	ENSG00000142544	CTU1	cytosolic thiouridylase subunit 1
chr19	51690655	51691035	381	*	Peak_265	195	.	6.19991	19.5863	15.6018	3318	Promoter (1-2kb)	19	51689128	51694555	5428	1	147650	ENST00000646845.1	1527	ENSG00000182310	SPACA6	sperm acrosome associated 6
chr19	51691166	51691623	458	*	Peak_265	195	.	6.19991	19.5863	15.6018	3318	Promoter (<=1kb)	19	51692612	51692681	70	1	407056	ENST00000384819.1	-989	ENSG00000207550	MIR99B	microRNA 99b
chr19	51712520	51712746	227	*	Peak_2345	87	.	4.30031	8.71227	5.31229	113	Downstream (<=300bp)	19	51713892	51719263	5372	2	3036	ENST00000601667.5	6517	ENSG00000105509	HAS1	hyaluronan synthase 1
chr19	51712831	51713214	384	*	Peak_19841	46	.	3.26594	4.65044	1.75218	120	3' UTR	19	51713892	51719263	5372	2	3036	ENST00000601667.5	6049	ENSG00000105509	HAS1	hyaluronan synthase 1
chr19	53868321	53868404	84	*	Peak_45490	31	.	2.37206	3.15615	0.62474	279	Promoter (<=1kb)	19	53867883	53876435	8553	1	91663	ENST00000391770.9	438	ENSG00000179820	MYADM	myeloid associated differentiation marker
chr19	53985860	53986153	294	*	Peak_845	120	.	5.45718	12.0684	8.42126	397	3' UTR	19	53982307	53982397	91	1	100126325	ENST00000401179.1	3553	ENSG00000284583	MIR935	microRNA 935
chr19	54096691	54096929	239	*	Peak_4048	73	.	4.14785	7.35915	4.07655	108	Exon (ENST00000391761.5/126014, exon 2 of 3)	19	54094668	54100792	6125	2	126014	ENST00000391761.5	3863	ENSG00000170909	OSCAR	osteoclast associated Ig-like receptor
chr19	54103332	54103586	255	*	Peak_470	153	.	5.05774	15.306	11.4969	2576	Promoter (<=1kb)	19	54103114	54108726	5613	1	4696	ENST00000422029.6	218	ENSG00000170906	NDUFA3	NADH:ubiquinone oxidoreductase subunit A3
chr19	54114835	54115337	503	*	Peak_617	137	.	4.77419	13.7817	10.0448	2489	Promoter (<=1kb)	19	54107020	54115074	8055	2	29844	ENST00000391758.5	0	ENSG00000105619	TFPT	TCF3 fusion partner
chr19	54156904	54157143	240	*	Peak_258	197	.	5.70157	19.7908	15.8002	3481	Promoter (2-3kb)	19	54155161	54159721	4561	2	79165	ENST00000222224.4	2578	ENSG00000105617	LENG1	leukocyte receptor cluster member 1
chr19	54157256	54157318	63	*	Peak_43220	32	.	2.41126	3.2932	0.72523	60	Promoter (2-3kb)	19	54155161	54159721	4561	2	79165	ENST00000222224.4	2403	ENSG00000105617	LENG1	leukocyte receptor cluster member 1
chr19	54168447	54168649	203	*	Peak_71	396	.	11.4219	39.6527	35.2145	7857	Promoter (<=1kb)	19	54164552	54168482	3931	2	147798	ENST00000497518.1	0	ENSG00000167608	TMC4	transmembrane channel like 4
chr19	54172644	54173333	690	*	Peak_336	178	.	5.16984	17.8367	13.9149	521	Promoter (<=1kb)	19	54160108	54173160	13053	2	147798	ENST00000619895.5	0	ENSG00000167608	TMC4	transmembrane channel like 4
chr19	54431117	54431607	491	*	Peak_128	274	.	8.9487	27.4148	23.2103	3811	Promoter (<=1kb)	19	54430813	54436472	5660	1	57348	ENST00000492920.5	304	ENSG00000167614	TTYH1	tweety family member 1
chr19	54462331	54462574	244	*	Peak_1324	104	.	5.02074	10.4202	6.87894	946	Promoter (1-2kb)	19	54461732	54463778	2047	2	94059	ENST00000611161.2	1204	ENSG00000275183	LENG9	leukocyte receptor cluster member 9
chr19	54462635	54462654	20	*	Peak_26958	41	.	2.9788	4.11731	1.32172	237	Promoter (1-2kb)	19	54461732	54463778	2047	2	94059	ENST00000611161.2	1124	ENSG00000275183	LENG9	leukocyte receptor cluster member 9
chr19	54470316	54470476	161	*	Peak_26959	41	.	2.9788	4.11731	1.32172	115	Promoter (2-3kb)	19	54471506	54473171	1666	2	148170	ENST00000472703.1	2695	ENSG00000167617	CDC42EP5	CDC42 effector protein 5
chr19	55066379	55066766	388	*	Peak_2514	84	.	3.88879	8.48335	5.10058	175	Promoter (2-3kb)	19	55063041	55064368	1328	2	112724	ENST00000591603.1	-2011	ENSG00000160439	RDH13	retinol dehydrogenase 13
chr19	55067991	55068245	255	*	Peak_2067	89	.	4.06457	8.91811	5.48917	222	Promoter (1-2kb)	19	55063752	55069491	5740	2	112724	ENST00000590349.1	1246	ENSG00000160439	RDH13	retinol dehydrogenase 13
chr19	55199577	55199700	124	*	Peak_8916	58	.	3.27167	5.89332	2.79543	87	Intron (ENST00000376350.8/5794, intron 7 of 19)	19	55205392	55207239	1848	2	5794	ENST00000586310.1	7539	ENSG00000080031	PTPRH	protein tyrosine phosphatase receptor type H
chr19	55304230	55304373	144	*	Peak_8673	59	.	3.3353	5.9445	2.83868	93	Promoter (<=1kb)	19	55304048	55305527	1480	1	84446	ENST00000588584.1	182	ENSG00000160469	BRSK1	BR serine/threonine kinase 1
chr19	55369845	55370198	354	*	Peak_1048	112	.	5.16621	11.2352	7.64347	502	Promoter (<=1kb)	19	55364382	55370463	6082	2	3589	ENST00000264563.7	265	ENSG00000095752	IL11	interleukin 11
chr19	55370721	55371098	378	*	Peak_260	196	.	6.81619	19.6848	15.6964	419	Promoter (<=1kb)	19	55365559	55370463	4905	2	3589	ENST00000590625.5	-258	ENSG00000095752	IL11	interleukin 11
chr19	55371327	55371999	673	*	Peak_260	196	.	6.81619	19.6848	15.6964	419	Promoter (<=1kb)	19	55365559	55370463	4905	2	3589	ENST00000590625.5	-864	ENSG00000095752	IL11	interleukin 11
chr19	55372122	55372644	523	*	Peak_82	373	.	10.8399	37.3449	32.9443	1727	Promoter (1-2kb)	19	55365559	55370463	4905	2	3589	ENST00000590625.5	-1659	ENSG00000095752	IL11	interleukin 11
chr19	55373794	55374050	257	*	Peak_82	373	.	10.8399	37.3449	32.9443	1727	Promoter (2-3kb)	19	55376826	55378246	1421	1	147744	ENST00000291934.4	-2776	ENSG00000160472	TMEM190	transmembrane protein 190
chr19	55375832	55376243	412	*	Peak_350	174	.	6.62102	17.413	13.5081	397	Promoter (<=1kb)	19	55376826	55378246	1421	1	147744	ENST00000291934.4	-583	ENSG00000160472	TMEM190	transmembrane protein 190
chr19	55382087	55382149	63	*	Peak_43224	32	.	2.41126	3.2932	0.72523	243	Promoter (2-3kb)	19	55379244	55384292	5049	2	388564	ENST00000444469.4	2143	ENSG00000233493	TMEM238	transmembrane protein 238
chr19	55477742	55477893	152	*	Peak_40759	34	.	2.35796	3.44155	0.83725	117	Promoter (1-2kb)	19	55476646	55481510	4865	1	89887	ENST00000591164.1	1096	ENSG00000197483	ZNF628	zinc finger protein 628
chr19	55598809	55598864	56	*	Peak_24586	42	.	2.6003	4.24476	1.41833	150	Promoter (<=1kb)	19	55597734	55598788	1055	2	84922	ENST00000587414.1	-21	ENSG00000179943	FIZ1	FLT3 interacting zinc finger 1
chr19	55604631	55604904	274	*	Peak_10998	54	.	3.45058	5.45776	2.41115	124	Promoter (<=1kb)	19	55605647	55617269	11623	1	100507290	ENST00000568956.2	-743	ENSG00000261221	ZNF865	zinc finger protein 865
chr19	55634943	55635379	437	*	Peak_29	676	.	14.2974	67.6431	62.806	5549	Promoter (<=1kb)	19	55635016	55642818	7803	1	51157	ENST00000592881.1	0	ENSG00000213015	ZNF580	zinc finger protein 580
chr19	55639131	55639416	286	*	Peak_29	676	.	14.2974	67.6431	62.806	5549	Promoter (1-2kb)	19	55640985	55642574	1590	1	51157	ENST00000590190.1	-1569	ENSG00000213015	ZNF580	zinc finger protein 580
chr19	55641718	55641935	218	*	Peak_29	676	.	14.2974	67.6431	62.806	5549	Promoter (<=1kb)	19	55641763	55643469	1707	1	51157	ENST00000543039.2	0	ENSG00000213015	ZNF580	zinc finger protein 580
chr19	55643094	55643698	605	*	Peak_29	676	.	14.2974	67.6431	62.806	5549	Promoter (<=1kb)	19	55643649	55645623	1975	1	51545	ENST00000270451.6	0	ENSG00000171425	ZNF581	zinc finger protein 581
chr19	58408383	58408829	447	*	Peak_315	184	.	5.62484	18.4972	14.5524	1654	Promoter (<=1kb)	19	58408649	58418327	9679	1	201514	ENST00000306910.9	0	ENSG00000171574	ZNF584	zinc finger protein 584
chr19	58476241	58476520	280	*	Peak_6670	63	.	3.66998	6.39317	3.23274	186	Promoter (<=1kb)	19	58476352	58481230	4879	1	55663	ENST00000594369.6	0	ENSG00000083838	ZNF446	zinc finger protein 446
chr19	58557933	58558146	214	*	Peak_55969	20	.	1.87543	2.08455	0	123	Promoter (<=1kb)	19	58555712	58558611	2900	2	9040	ENST00000253023.8	465	ENSG00000130725	UBE2M	ubiquitin conjugating enzyme E2 M
chr19	58573718	58574265	548	*	Peak_3822	74	.	3.34206	7.41347	4.12723	363	Promoter (<=1kb)	19	58561933	58573575	11643	2	7593	ENST00000599369.5	-143	ENSG00000099326	MZF1	myeloid zinc finger 1
chr19	58575137	58575329	193	*	Peak_1191	107	.	4.22445	10.7734	7.21234	98	Promoter (<=1kb)	19	58575438	58605223	29786	1	65996	ENST00000651608.1	-109	ENSG00000213753	CENPBD1P1	CENPB DNA-binding domains containing 1 pseudogene 1
chr19	58575434	58575772	339	*	Peak_24290	42	.	2.16357	4.25308	1.4255	127	Promoter (<=1kb)	19	58575438	58605223	29786	1	65996	ENST00000651608.1	0	ENSG00000213753	CENPBD1P1	CENPB DNA-binding domains containing 1 pseudogene 1
chr19	6209831	6210073	243	*	Peak_8279	59	.	3.71141	5.96195	2.8389	106	Distal Intergenic	19	6213120	6216968	3849	2	4298	ENST00000585588.1	6895	ENSG00000130382	MLLT1	MLLT1 super elongation complex subunit
chr19	9966774	9967032	259	*	Peak_126	275	.	8.40407	27.556	23.3489	2832	Promoter (1-2kb)	19	9967573	9968887	1315	2	50509	ENST00000461214.1	1855	ENSG00000080573	COL5A3	collagen type V alpha 3 chain
chr19	9996733	9996736	4	*	Peak_2200	88	.	4.43881	8.8481	5.42642	162	Exon (ENST00000592332.1/ENST00000592332.1, exon 1 of 1)	19	9959561	10010504	50944	2	50509	ENST00000264828.4	13768	ENSG00000080573	COL5A3	collagen type V alpha 3 chain
chr19	9996935	9997178	244	*	Peak_26035	41	.	2.70287	4.1611	1.35372	182	Exon (ENST00000592332.1/ENST00000592332.1, exon 1 of 1)	19	9959561	10010504	50944	2	50509	ENST00000264828.4	13326	ENSG00000080573	COL5A3	collagen type V alpha 3 chain
chr2	11590691	11591028	338	*	Peak_166	244	.	6.83664	24.4007	20.2734	825	Promoter (2-3kb)	2	11588256	11610742	22487	1	9687	ENST00000432985.1	2435	ENSG00000196208	GREB1	growth regulating estrogen receptor binding 1
chr2	11638002	11638212	211	*	Peak_4	1000	.	31.1384	282.71	277.103	10211	Intron (ENST00000381486.7/9687, intron 31 of 32)	2	11612343	11618300	5958	1	9687	ENST00000472040.1	25659	ENSG00000196208	GREB1	growth regulating estrogen receptor binding 1
chr2	11643695	11643937	243	*	Peak_4	1000	.	31.1384	282.71	277.103	10211	Distal Intergenic	2	11658178	11670195	12018	2	23620	ENST00000306928.6	26258	ENSG00000169006	NTSR2	neurotensin receptor 2
chr2	149095639	149095646	8	*	Peak_22074	44	.	3.1515	4.4399	1.5813	185	Intron (ENST00000473800.1/130576, intron 2 of 2)	2	149077522	149215262	137741	1	130576	ENST00000409029.5	18117	ENSG00000150556	LYPD6B	LY6/PLAUR domain containing 6B
chr2	149096209	149096417	209	*	Peak_15364	49	.	3.19796	4.95531	1.99368	107	Intron (ENST00000473800.1/130576, intron 2 of 2)	2	149077522	149215262	137741	1	130576	ENST00000409029.5	18687	ENSG00000150556	LYPD6B	LY6/PLAUR domain containing 6B
chr2	196926828	196926935	108	*	Peak_12563	53	.	3.42045	5.30093	2.28186	93	Promoter (<=1kb)	2	196885846	196926745	40900	2	80055	ENST00000374738.3	-83	ENSG00000197121	PGAP1	post-GPI attachment to proteins inositol deacylase 1
chr2	207529993	207530277	285	*	Peak_3600	75	.	3.01112	7.55824	4.25707	366	Promoter (<=1kb)	2	207530072	207567710	37639	1	1385	ENST00000494094.5	0	ENSG00000118260	CREB1	cAMP responsive element binding protein 1
chr2	207530737	207530940	204	*	Peak_985	114	.	5.02343	11.4367	7.83307	319	Promoter (<=1kb)	2	207530104	207567556	37453	1	1385	ENST00000452474.5	633	ENSG00000118260	CREB1	cAMP responsive element binding protein 1
chr2	215929806	215929981	176	*	Peak_31102	39	.	2.70321	3.92758	1.18602	109	Distal Intergenic	2	215622710	215848954	226245	2	646324	ENST00000664275.1	-80852	ENSG00000235770	LINC00607	long intergenic non-protein coding RNA 607
chr2	216002614	216003087	474	*	Peak_1808	94	.	4.09882	9.42555	5.96349	989	Intron (ENST00000263268.11/55686, intron 1 of 4)	2	215942584	216013551	70968	2	55686	ENST00000263268.11	10464	ENSG00000118242	MREG	melanoregulin
chr2	219206333	219206350	18	*	Peak_42354	33	.	2.74756	3.32935	0.7516	249	Promoter (<=1kb)	2	219206782	219209648	2867	1	130617	ENST00000289528.10	-432	ENSG00000158552	ZFAND2B	zinc finger AN1-type containing 2B
chr2	231451384	231451389	6	*	Peak_733	127	.	4.90827	12.7692	9.08616	788	Distal Intergenic	2	231455800	231455936	137	2	654321	ENST00000384158.1	4547	ENSG00000206885	SNORA75	small nucleolar RNA, H/ACA box 75
chr2	231451482	231451809	328	*	Peak_3054	79	.	4.16971	7.99138	4.65065	126	Distal Intergenic	2	231455800	231455936	137	2	654321	ENST00000384158.1	4127	ENSG00000206885	SNORA75	small nucleolar RNA, H/ACA box 75
chr2	231460411	231460682	272	*	Peak_2941	80	.	3.41686	8.0883	4.73941	1556	Promoter (<=1kb)	2	231460371	231460440	70	2	25826	ENST00000365530.1	0	ENSG00000202400	SNORD82	small nucleolar RNA, C/D box 82
chr2	231713981	231714207	227	*	Peak_150	253	.	6.85356	25.3875	21.2333	594	Promoter (<=1kb)	2	231713314	231713398	85	1	100302285	ENST00000612829.5	667	ENSG00000284378	MIR1244-1	microRNA 1244-1
chr2	238059985	238060385	401	*	Peak_129	274	.	8.80322	27.4148	23.2103	3059	Promoter (<=1kb)	2	238060924	238099412	38489	1	51540	ENST00000651534.1	-539	ENSG00000132330	SCLY	selenocysteine lyase
chr2	24766489	24766697	209	*	Peak_24599	42	.	2.69481	4.24476	1.41833	439	Promoter (1-2kb)	2	24767771	24768388	618	1	8648	ENST00000493773.1	-1074	ENSG00000084676	NCOA1	nuclear receptor coactivator 1
chr2	25504173	25504333	161	*	Peak_31866	38	.	2.72505	3.87612	1.14505	189	Intron (ENST00000495466.6/1838, intron 8 of 18)	2	25388318	25497651	109334	2	1838	ENST00000481841.5	-6522	ENSG00000138101	DTNB	dystrobrevin beta
chr2	27436842	27436897	56	*	Peak_52932	26	.	2.02715	2.6186	0.26946	45	Promoter (1-2kb)	2	27435582	27442255	6674	1	29959	ENST00000460499.5	1260	ENSG00000115216	NRBP1	nuclear receptor binding protein 1
chr2	27436949	27437044	96	*	Peak_25096	42	.	2.89323	4.20931	1.39275	373	Promoter (1-2kb)	2	27435582	27442255	6674	1	29959	ENST00000460499.5	1367	ENSG00000115216	NRBP1	nuclear receptor binding protein 1
chr2	27443468	27443545	78	*	Peak_24604	42	.	2.6003	4.24476	1.41833	71	Promoter (<=1kb)	2	27443452	27446479	3028	1	200634	ENST00000452499.1	16	ENSG00000157992	KRTCAP3	keratinocyte associated protein 3
chr2	36534152	36534734	583	*	Peak_26070	41	.	2.81314	4.1611	1.35372	464	Intron (ENST00000280527.7/51232, intron 13 of 16)	2	36513690	36529512	15823	1	51232	ENST00000413985.1	20462	ENSG00000150938	CRIM1	cysteine rich transmembrane BMP regulator 1
chr2	47155094	47155101	8	*	Peak_1537	99	.	4.77567	9.90774	6.40703	1339	Promoter (<=1kb)	2	47128875	47155287	26413	2	285051	ENST00000294947.2	186	ENSG00000239605	STPG4	sperm-tail PG-rich repeat containing 4
chr2	74914101	74914389	289	*	Peak_122	278	.	6.74119	27.8207	23.6067	1089	Distal Intergenic	2	74918148	74932794	14647	1	102724515	ENST00000435984.1	-3759	ENSG00000204792	LINC01291	long intergenic non-protein coding RNA 1291
chr2	74915580	74915966	387	*	Peak_122	278	.	6.74119	27.8207	23.6067	1089	Promoter (2-3kb)	2	74918148	74932794	14647	1	102724515	ENST00000435984.1	-2182	ENSG00000204792	LINC01291	long intergenic non-protein coding RNA 1291
chr2	74917854	74918248	395	*	Peak_122	278	.	6.74119	27.8207	23.6067	1089	Promoter (<=1kb)	2	74918148	74932794	14647	1	102724515	ENST00000435984.1	0	ENSG00000204792	LINC01291	long intergenic non-protein coding RNA 1291
chr20	2207398	2207596	199	*	Peak_54536	24	.	2.40209	2.43883	0.14631	71	Promoter (<=1kb)	20	2207328	2341059	133732	1	7053	ENST00000651531.1	70	ENSG00000125780	TGM3	transglutaminase 3
chr20	3781023	3781684	662	*	Peak_79	389	.	7.24548	38.9332	34.5081	4283	Promoter (<=1kb)	20	3777504	3781448	3945	2	25876	ENST00000379756.3	0	ENSG00000101222	SPEF1	sperm flagellar 1
chr20	41559713	41559746	34	*	Peak_7595	60	.	2.43435	6.04417	2.91299	124	Intron (ENST00000373233.8/84181, intron 1 of 36)	20	41496809	41533285	36477	2	84181	ENST00000470470.1	-26428	ENSG00000124177	CHD6	chromodomain helicase DNA binding protein 6
chr20	44885071	44885139	69	*	Peak_37478	35	.	2.54987	3.52232	0.86729	80	Promoter (<=1kb)	20	44885702	44906520	20819	1	7529	ENST00000479421.5	-563	ENSG00000166913	YWHAB	tyrosine 3-monooxygenase/tryptophan 5-monooxygenase activation protein beta
chr20	46071829	46072167	339	*	Peak_966	115	.	3.57944	11.5287	7.91958	2605	Intron (ENST00000290231.11/57727, intron 2 of 7)	20	46057233	46058300	1068	1	57468	ENST00000637437.1	14596	ENSG00000124140	SLC12A5	solute carrier family 12 member 5
chr20	46344839	46345177	339	*	Peak_15775	49	.	2.34386	4.90017	1.94669	58	Distal Intergenic	20	46349528	46353197	3670	2	51006	ENST00000493599.1	8020	ENSG00000080189	SLC35C2	solute carrier family 35 member C2
chr20	46363546	46363930	385	*	Peak_287	192	.	5.96218	19.2158	15.2491	7712	Promoter (<=1kb)	20	46349528	46363174	13647	2	51006	ENST00000372227.5	-372	ENSG00000080189	SLC35C2	solute carrier family 35 member C2
chr20	46376452	46376713	262	*	Peak_13843	51	.	2.49679	5.19227	2.20331	1192	Promoter (<=1kb)	20	46374351	46376967	2617	2	63916	ENST00000481852.5	254	ENSG00000062598	ELMO2	engulfment and cell motility 2
chr20	47415862	47416053	192	*	Peak_5203	67	.	1.59888	6.7501	3.53505	94	Distal Intergenic	20	47391929	47412327	20399	2	102723442	ENST00000437920.1	-3535	NA	LINC01754	long intergenic non-protein coding RNA 1754
chr20	47417721	47417886	166	*	Peak_5987	65	.	1.5473	6.52992	3.34304	94	Distal Intergenic	20	47391929	47412327	20399	2	102723442	ENST00000437920.1	-5394	NA	LINC01754	long intergenic non-protein coding RNA 1754
chr20	47432871	47433138	268	*	Peak_99	316	.	2.32007	31.6318	27.3421	133	Distal Intergenic	20	47391929	47412327	20399	2	102723442	ENST00000437920.1	-20544	NA	LINC01754	long intergenic non-protein coding RNA 1754
chr20	47433330	47433720	391	*	Peak_590	138	.	1.95928	13.8996	10.1545	175	Distal Intergenic	20	47391929	47412327	20399	2	102723442	ENST00000437920.1	-21003	NA	LINC01754	long intergenic non-protein coding RNA 1754
chr20	47441799	47441979	181	*	Peak_3234	78	.	1.7195	7.80846	4.48203	95	Distal Intergenic	20	47391929	47412327	20399	2	102723442	ENST00000437920.1	-29472	NA	LINC01754	long intergenic non-protein coding RNA 1754
chr20	47454616	47454794	179	*	Peak_337	177	.	2.00906	17.793	13.8746	118	Distal Intergenic	20	47391929	47412327	20399	2	102723442	ENST00000437920.1	-42289	NA	LINC01754	long intergenic non-protein coding RNA 1754
chr20	47479622	47479980	359	*	Peak_10037	56	.	1.5028	5.65942	2.59025	53	Distal Intergenic	20	47501887	47656872	154986	1	8202	ENST00000371998.8	-21907	ENSG00000124151	NCOA3	nuclear receptor coactivator 3
chr20	47481407	47481509	103	*	Peak_3274	77	.	1.70693	7.76351	4.43987	155	Distal Intergenic	20	47501887	47656872	154986	1	8202	ENST00000371998.8	-20378	ENSG00000124151	NCOA3	nuclear receptor coactivator 3
chr20	47501874	47502041	168	*	Peak_973	114	.	1.86196	11.4832	7.87696	93	Promoter (<=1kb)	20	47501887	47656872	154986	1	8202	ENST00000371998.8	0	ENSG00000124151	NCOA3	nuclear receptor coactivator 3
chr20	47533790	47534036	247	*	Peak_2782	81	.	1.82629	8.17196	4.81168	135	Intron (ENST00000371998.8/8202, intron 1 of 22)	20	47501941	47655742	153802	1	8202	ENST00000371997.3	31849	ENSG00000124151	NCOA3	nuclear receptor coactivator 3
chr20	47650043	47650269	227	*	Peak_11179	54	.	1.60911	5.42556	2.38419	364	Intron (ENST00000371998.8/8202, intron 19 of 22)	20	47657406	47659730	2325	2	55959	ENST00000479970.1	9461	ENSG00000196562	SULF2	sulfatase 2
chr20	47655151	47655266	116	*	Peak_42603	33	.	1.38695	3.3087	0.73551	301	3' UTR	20	47657406	47659730	2325	2	55959	ENST00000479970.1	4464	ENSG00000196562	SULF2	sulfatase 2
chr20	47660822	47661057	236	*	Peak_1286	104	.	1.88268	10.4814	6.9381	236	Promoter (1-2kb)	20	47657406	47659730	2325	2	55959	ENST00000479970.1	-1092	ENSG00000196562	SULF2	sulfatase 2
chr20	47671070	47671594	525	*	Peak_445	157	.	2.16936	15.7108	11.8804	552	Intron (ENST00000359930.8/55959, intron 11 of 20)	20	47672195	47676692	4498	2	55959	ENST00000465769.1	5098	ENSG00000196562	SULF2	sulfatase 2
chr20	47695622	47695818	197	*	Peak_7107	62	.	1.62199	6.22212	3.07602	39	Intron (ENST00000359930.8/55959, intron 4 of 20)	20	47672195	47676692	4498	2	55959	ENST00000465769.1	-18930	ENSG00000196562	SULF2	sulfatase 2
chr20	47697208	47697354	147	*	Peak_13717	52	.	1.53947	5.21141	2.22003	58	Intron (ENST00000359930.8/55959, intron 4 of 20)	20	47672195	47676692	4498	2	55959	ENST00000465769.1	-20516	ENSG00000196562	SULF2	sulfatase 2
chr20	47714482	47714922	441	*	Peak_6644	63	.	1.57048	6.39994	3.23921	94	Intron (ENST00000359930.8/55959, intron 3 of 20)	20	47706513	47736943	30431	2	55959	ENST00000478766.1	22021	ENSG00000196562	SULF2	sulfatase 2
chr20	47715264	47715500	237	*	Peak_9031	58	.	1.60084	5.86754	2.77248	187	Intron (ENST00000359930.8/55959, intron 3 of 20)	20	47706513	47736943	30431	2	55959	ENST00000478766.1	21443	ENSG00000196562	SULF2	sulfatase 2
chr20	47738761	47738789	29	*	Peak_35563	36	.	1.39953	3.63882	0.95727	28	Promoter (1-2kb)	20	47706513	47736943	30431	2	55959	ENST00000478766.1	-1818	ENSG00000196562	SULF2	sulfatase 2
chr20	47740495	47740681	187	*	Peak_10316	56	.	1.50872	5.60665	2.54404	331	Intron (ENST00000359930.8/55959, intron 2 of 20)	20	47706513	47736943	30431	2	55959	ENST00000478766.1	-3552	ENSG00000196562	SULF2	sulfatase 2
chr20	47741050	47741138	89	*	Peak_151	252	.	2.45604	25.2218	21.0761	598	Intron (ENST00000359930.8/55959, intron 2 of 20)	20	47706513	47736943	30431	2	55959	ENST00000478766.1	-4107	ENSG00000196562	SULF2	sulfatase 2
chr20	47743585	47744335	751	*	Peak_151	252	.	2.45604	25.2218	21.0761	598	Intron (ENST00000359930.8/55959, intron 2 of 20)	20	47706513	47736943	30431	2	55959	ENST00000478766.1	-6642	ENSG00000196562	SULF2	sulfatase 2
chr20	47747769	47748377	609	*	Peak_474	152	.	2.07025	15.2683	11.4614	798	Intron (ENST00000359930.8/55959, intron 2 of 20)	20	47684514	47757331	72818	2	55959	ENST00000474450.5	8954	ENSG00000196562	SULF2	sulfatase 2
chr20	47843601	47843626	26	*	Peak_15691	49	.	1.83497	4.91183	1.95728	63	Distal Intergenic	20	47657406	47786616	129211	2	55959	ENST00000484875.5	-56985	ENSG00000196562	SULF2	sulfatase 2
chr20	48017682	48017804	123	*	Peak_35740	36	.	1.574	3.61661	0.93745	42	Intron (ENST00000651247.1/ENST00000651247.1, intron 1 of 4)	20	47979102	47990127	11026	2	101927457	ENST00000671461.1	-27555	NA	LINC01522	long intergenic non-protein coding RNA 1522
chr20	48486880	48487132	253	*	Peak_34139	37	.	1.72506	3.71769	1.01706	160	Distal Intergenic	20	48365647	48370629	4983	1	284749	ENST00000433094.1	121233	ENSG00000235621	LINC00494	long intergenic non-protein coding RNA 494
chr20	48585858	48585968	111	*	Peak_14904	50	.	1.89937	5.025	2.05638	278	Distal Intergenic	20	48642113	48642738	626	2	57580	ENST00000496915.1	56770	ENSG00000124126	PREX1	phosphatidylinositol-3,4,5-trisphosphate dependent Rac exchange factor 1
chr20	48890737	48891465	729	*	Peak_382	169	.	2.84663	16.9115	13.0318	988	Distal Intergenic	20	48921711	49036693	114983	1	10564	ENST00000371917.5	-30246	ENSG00000124198	ARFGEF2	ADP ribosylation factor guanine nucleotide exchange factor 2
chr20	48906982	48907269	288	*	Peak_3729	75	.	2.0537	7.50354	4.21258	98	Distal Intergenic	20	48921711	49036693	114983	1	10564	ENST00000371917.5	-14442	ENSG00000124198	ARFGEF2	ADP ribosylation factor guanine nucleotide exchange factor 2
chr20	48913903	48914047	145	*	Peak_7623	60	.	1.90801	6.03323	2.90302	258	Distal Intergenic	20	48921711	49036693	114983	1	10564	ENST00000371917.5	-7664	ENSG00000124198	ARFGEF2	ADP ribosylation factor guanine nucleotide exchange factor 2
chr20	48920419	48921706	1288	*	Peak_78	390	.	3.38251	39.0278	34.601	3593	Promoter (<=1kb)	20	48921711	49036693	114983	1	10564	ENST00000371917.5	-5	ENSG00000124198	ARFGEF2	ADP ribosylation factor guanine nucleotide exchange factor 2
chr20	49107504	49107640	137	*	Peak_22388	44	.	2.65225	4.41778	1.56483	274	Distal Intergenic	20	49090763	49096952	6190	1	1434	ENST00000469700.1	16741	ENSG00000124207	CSE1L	chromosome segregation 1 like
chr20	49281466	49282260	795	*	Peak_95	326	.	6.42117	32.641	28.3313	2838	Promoter (<=1kb)	20	49280683	49280772	90	1	692057	ENST00000391002.1	783	ENSG00000212304	SNORD12	small nucleolar RNA, C/D box 12
chr20	49282524	49283355	832	*	Peak_95	326	.	6.42117	32.641	28.3313	2838	Promoter (1-2kb)	20	49280683	49280772	90	1	692057	ENST00000391002.1	1841	ENSG00000212304	SNORD12	small nucleolar RNA, C/D box 12
chr20	49291312	49291387	76	*	Peak_3601	75	.	3.07728	7.55824	4.25707	278	Intron (ENST00000652916.1/441951, intron 2 of 2)	20	49280683	49280772	90	1	692057	ENST00000391002.1	10629	ENSG00000212304	SNORD12	small nucleolar RNA, C/D box 12
chr20	50120046	50120301	256	*	Peak_2560	84	.	2.61155	8.43429	5.05571	342	3' UTR	20	50114945	50115959	1015	2	7335	ENST00000468926.1	-4087	ENSG00000244687	UBE2V1	ubiquitin conjugating enzyme E2 V1
chr20	50120641	50120862	222	*	Peak_2803	81	.	2.56722	8.14786	4.78879	113	3' UTR	20	50114945	50115959	1015	2	7335	ENST00000468926.1	-4682	ENSG00000244687	UBE2V1	ubiquitin conjugating enzyme E2 V1
chr20	50121142	50121599	458	*	Peak_489	150	.	2.99138	15.0699	11.2742	1524	3' UTR	20	50114945	50115959	1015	2	7335	ENST00000468926.1	-5183	ENSG00000244687	UBE2V1	ubiquitin conjugating enzyme E2 V1
chr20	50123225	50123729	505	*	Peak_489	150	.	2.99138	15.0699	11.2742	1524	3' UTR	20	50114945	50115959	1015	2	7335	ENST00000468926.1	-7266	ENSG00000244687	UBE2V1	ubiquitin conjugating enzyme E2 V1
chr20	50126699	50127139	441	*	Peak_2665	82	.	2.39385	8.29428	4.92393	2107	Intron (ENST00000341698.2/387522, intron 5 of 7)	20	50123770	50131132	7363	2	387521	ENST00000371656.3	3993	ENSG00000240849	PEDS1	plasmanylethanolamine desaturase 1
chr20	50139707	50140119	413	*	Peak_563	141	.	3.32104	14.1889	10.433	1455	Intron (ENST00000341698.2/387522, intron 2 of 7)	20	50123770	50131132	7363	2	387521	ENST00000371656.3	-8575	ENSG00000240849	PEDS1	plasmanylethanolamine desaturase 1
chr20	50148591	50148860	270	*	Peak_1888	92	.	2.79115	9.21925	5.77036	607	Intron (ENST00000341698.2/387522, intron 1 of 7)	20	50081124	50153637	72514	2	387522	ENST00000341698.2	4777	ENSG00000124208	PEDS1-UBE2V1	PEDS1-UBE2V1 readthrough
chr20	50694383	50694745	363	*	Peak_22828	43	.	1.53131	4.36361	1.51649	93	Promoter (2-3kb)	20	50586108	50691542	105435	2	140876	ENST00000327979.8	-2841	ENSG00000042062	RIPOR3	RIPOR family member 3
chr20	50717068	50717227	160	*	Peak_3790	74	.	1.68354	7.44577	4.15789	243	Distal Intergenic	20	50731580	50753741	22162	1	84612	ENST00000371610.7	-14353	ENSG00000124171	PARD6B	par-6 family cell polarity regulator beta
chr20	50771319	50771496	178	*	Peak_9742	57	.	1.67113	5.72347	2.6479	167	Distal Intergenic	20	50794894	50877177	82284	1	55653	ENST00000358791.9	-23398	ENSG00000124243	BCAS4	breast carcinoma amplified sequence 4
chr20	50780276	50780408	133	*	Peak_3784	74	.	1.76545	7.45183	4.16367	169	Distal Intergenic	20	50794894	50877177	82284	1	55653	ENST00000358791.9	-14486	ENSG00000124243	BCAS4	breast carcinoma amplified sequence 4
chr20	50787176	50787405	230	*	Peak_1076	111	.	1.90456	11.1125	7.53094	124	Distal Intergenic	20	50794894	50877177	82284	1	55653	ENST00000358791.9	-7489	ENSG00000124243	BCAS4	breast carcinoma amplified sequence 4
chr20	50802651	50802824	174	*	Peak_3003	80	.	1.73449	8.01726	4.67407	106	Intron (ENST00000358791.9/55653, intron 1 of 5)	20	50795100	50833020	37921	1	55653	ENST00000485049.1	7551	ENSG00000124243	BCAS4	breast carcinoma amplified sequence 4
chr20	50809705	50810046	342	*	Peak_10329	56	.	1.62381	5.60084	2.53858	198	Intron (ENST00000358791.9/55653, intron 1 of 5)	20	50795100	50833020	37921	1	55653	ENST00000485049.1	14605	ENSG00000124243	BCAS4	breast carcinoma amplified sequence 4
chr20	50810824	50811249	426	*	Peak_3753	74	.	1.79005	7.48402	4.19419	125	Intron (ENST00000358791.9/55653, intron 1 of 5)	20	50795100	50833020	37921	1	55653	ENST00000485049.1	15724	ENSG00000124243	BCAS4	breast carcinoma amplified sequence 4
chr20	51819728	51819841	114	*	Peak_51822	27	.	1.63935	2.74296	0.35879	87	Distal Intergenic	20	51782331	51802521	20191	2	57167	ENST00000217086.9	-17207	ENSG00000101115	SALL4	spalt like transcription factor 4
chr20	53614213	53614308	96	*	Peak_1639	96	.	1.73759	9.693	6.20892	250	Intron (ENST00000444112.1/105372672, intron 1 of 2)	20	53582925	53609907	26983	2	7764	ENST00000540425.1	-4306	ENSG00000171940	ZNF217	zinc finger protein 217
chr20	53632689	53633340	652	*	Peak_1011	112	.	1.80197	11.2889	7.69299	228	Intron (ENST00000444112.1/105372672, intron 2 of 2)	20	53582925	53609907	26983	2	7764	ENST00000540425.1	-22782	ENSG00000171940	ZNF217	zinc finger protein 217
chr20	53636087	53636305	219	*	Peak_7421	61	.	1.45093	6.11429	2.97817	48	Distal Intergenic	20	53582925	53609907	26983	2	7764	ENST00000540425.1	-26180	ENSG00000171940	ZNF217	zinc finger protein 217
chr20	53636499	53636846	348	*	Peak_345	174	.	1.94142	17.4685	13.5621	244	Distal Intergenic	20	53582925	53609907	26983	2	7764	ENST00000540425.1	-26592	ENSG00000171940	ZNF217	zinc finger protein 217
chr20	53637052	53637072	21	*	Peak_1845	93	.	1.65682	9.34815	5.89225	382	Distal Intergenic	20	53582925	53609907	26983	2	7764	ENST00000540425.1	-27145	ENSG00000171940	ZNF217	zinc finger protein 217
chr20	53648908	53649190	283	*	Peak_2358	87	.	1.67802	8.70158	5.30314	306	Distal Intergenic	20	53582925	53609907	26983	2	7764	ENST00000540425.1	-39001	ENSG00000171940	ZNF217	zinc finger protein 217
chr20	53669568	53669935	368	*	Peak_1660	96	.	1.7012	9.6357	6.15411	339	Distal Intergenic	20	53582925	53609907	26983	2	7764	ENST00000540425.1	-59661	ENSG00000171940	ZNF217	zinc finger protein 217
chr20	53694612	53694859	248	*	Peak_4371	71	.	1.55046	7.19934	3.94207	132	Distal Intergenic	20	53582925	53609907	26983	2	7764	ENST00000540425.1	-84705	ENSG00000171940	ZNF217	zinc finger protein 217
chr20	53697263	53697742	480	*	Peak_401	164	.	1.9339	16.4859	12.6225	364	Distal Intergenic	20	53582925	53609907	26983	2	7764	ENST00000540425.1	-87356	ENSG00000171940	ZNF217	zinc finger protein 217
chr20	53698080	53698129	50	*	Peak_1373	103	.	1.71587	10.3475	6.82	96	Distal Intergenic	20	53582925	53609907	26983	2	7764	ENST00000540425.1	-88173	ENSG00000171940	ZNF217	zinc finger protein 217
chr20	53698738	53698755	18	*	Peak_1373	103	.	1.71587	10.3475	6.82	96	Distal Intergenic	20	53582925	53609907	26983	2	7764	ENST00000540425.1	-88831	ENSG00000171940	ZNF217	zinc finger protein 217
chr20	53698816	53699001	186	*	Peak_4722	70	.	1.54463	7.0083	3.76948	94	Distal Intergenic	20	53582925	53609907	26983	2	7764	ENST00000540425.1	-88909	ENSG00000171940	ZNF217	zinc finger protein 217
chr20	53699082	53699250	169	*	Peak_13819	51	.	1.43446	5.19783	2.2086	40	Distal Intergenic	20	53582925	53609907	26983	2	7764	ENST00000540425.1	-89175	ENSG00000171940	ZNF217	zinc finger protein 217
chr20	53725758	53725965	208	*	Peak_6744	63	.	1.49403	6.3606	3.20308	148	Distal Intergenic	20	53582925	53609907	26983	2	7764	ENST00000540425.1	-115851	ENSG00000171940	ZNF217	zinc finger protein 217
chr20	53737109	53737355	247	*	Peak_1846	93	.	1.59506	9.3393	5.8838	103	Distal Intergenic	20	53582925	53609907	26983	2	7764	ENST00000540425.1	-127202	ENSG00000171940	ZNF217	zinc finger protein 217
chr20	53741237	53741482	246	*	Peak_923	117	.	1.70978	11.7674	8.14648	101	Exon (ENST00000663196.1/ENST00000663196.1, exon 2 of 2)	20	53582925	53609907	26983	2	7764	ENST00000540425.1	-131330	ENSG00000171940	ZNF217	zinc finger protein 217
chr20	53826316	53826854	539	*	Peak_2327	87	.	1.60415	8.72378	5.32231	365	Intron (ENST00000656184.1/ENST00000656184.1, intron 1 of 2)	20	53875252	53875557	306	2	391257	ENST00000497904.1	48703	NA	SUMO1P1	SUMO1 pseudogene 1
chr20	53827764	53827927	164	*	Peak_595	138	.	1.70915	13.8417	10.0983	103	Distal Intergenic	20	53875252	53875557	306	2	391257	ENST00000497904.1	47630	NA	SUMO1P1	SUMO1 pseudogene 1
chr20	53835064	53835333	270	*	Peak_449	155	.	1.87141	15.5753	11.7484	1033	Distal Intergenic	20	53875252	53875557	306	2	391257	ENST00000497904.1	40224	NA	SUMO1P1	SUMO1 pseudogene 1
chr20	53837122	53837648	527	*	Peak_73	396	.	2.41063	39.6271	35.1923	1482	Distal Intergenic	20	53875252	53875557	306	2	391257	ENST00000497904.1	37909	NA	SUMO1P1	SUMO1 pseudogene 1
chr20	53837931	53838278	348	*	Peak_52	491	.	2.80889	49.1052	44.5191	555	Distal Intergenic	20	53875252	53875557	306	2	391257	ENST00000497904.1	37279	NA	SUMO1P1	SUMO1 pseudogene 1
chr20	53838519	53838888	370	*	Peak_52	491	.	2.80889	49.1052	44.5191	555	Distal Intergenic	20	53875252	53875557	306	2	391257	ENST00000497904.1	36669	NA	SUMO1P1	SUMO1 pseudogene 1
chr20	53839140	53839603	464	*	Peak_52	491	.	2.80889	49.1052	44.5191	555	Distal Intergenic	20	53875252	53875557	306	2	391257	ENST00000497904.1	35954	NA	SUMO1P1	SUMO1 pseudogene 1
chr20	53960702	53960862	161	*	Peak_545	143	.	1.91576	14.3814	10.6149	105	Intron (ENST00000448484.5/8537, intron 6 of 8)	20	53944783	53995929	51147	2	8537	ENST00000422805.1	35067	ENSG00000064787	BCAS1	brain enriched myelin associated protein 1
chr20	54224112	54224198	87	*	Peak_11317	53	.	1.70382	5.38648	2.34806	72	Intron (ENST00000441080.2/5203, intron 4 of 5)	20	54208428	54214410	5983	1	5203	ENST00000474326.1	15684	ENSG00000101132	PFDN4	prefoldin subunit 4
chr20	56711090	56711272	183	*	Peak_963	115	.	3.82131	11.534	7.92456	83	Distal Intergenic	20	56630234	56631547	1314	1	7022	ENST00000416606.1	80856	ENSG00000087510	TFAP2C	transcription factor AP-2 gamma
chr20	57931186	57931263	78	*	Peak_41740	33	.	1.88195	3.37836	0.79085	69	Distal Intergenic	20	58003904	58004648	745	1	105376992	ENST00000616333.1	-72641	ENSG00000275852	LINC01742	long intergenic non-protein coding RNA 1742
chr20	58515654	58516076	423	*	Peak_5878	65	.	2.54081	6.58132	3.39055	121	Promoter (<=1kb)	20	58515727	58573970	58244	1	149773	ENST00000439558.5	0	ENSG00000231290	APCDD1L-DT	APCDD1L divergent transcript
chr20	58830055	58830080	26	*	Peak_52554	26	.	1.67097	2.65234	0.29588	100	Intron (ENST00000424094.6/149775, intron 4 of 4)	20	58839718	58911192	71475	1	2778	ENST00000313949.11	-9638	ENSG00000087460	GNAS	GNAS complex locus
chr20	58870300	58870473	174	*	Peak_5168	67	.	2.69046	6.75972	3.54352	55	Intron (ENST00000313949.11/2778, intron 1 of 12)	20	58881198	58885004	3807	2	101927932	ENST00000652204.1	14531	NA	LOC101927932	uncharacterized LOC101927932
chr20	58871592	58871752	161	*	Peak_4485	71	.	2.78718	7.12434	3.87336	66	Intron (ENST00000313949.11/2778, intron 1 of 12)	20	58881198	58885004	3807	2	101927932	ENST00000652204.1	13252	NA	LOC101927932	uncharacterized LOC101927932
chr20	59356037	59356285	249	*	Peak_37795	34	.	2.20483	3.49227	0.84227	113	Intron (ENST00000424662.1/ENST00000424662.1, intron 1 of 1)	20	59301521	59324572	23052	1	1908	ENST00000672969.1	54516	ENSG00000124205	EDN3	endothelin 3
chr20	62183988	62184420	433	*	Peak_23472	43	.	2.31635	4.32837	1.48964	403	Promoter (<=1kb)	20	62183051	62199130	16080	1	26164	ENST00000448254.1	937	ENSG00000101181	MTG2	mitochondrial ribosome associated GTPase 2
chr20	62203963	62204170	208	*	Peak_2285	87	.	2.97787	8.7635	5.35754	655	Promoter (1-2kb)	20	62202739	62203568	830	1	26164	ENST00000488748.1	1224	ENSG00000101181	MTG2	mitochondrial ribosome associated GTPase 2
chr20	62302527	62302659	133	*	Peak_17879	46	.	2.61198	4.68448	1.7676	96	Promoter (<=1kb)	20	62302896	62308860	5965	1	11047	ENST00000620230.4	-237	ENSG00000130706	ADRM1	ADRM1 26S proteasome ubiquitin receptor
chr20	62316550	62316839	290	*	Peak_793	124	.	4.00553	12.4225	8.76044	1575	Promoter (<=1kb)	20	62315096	62316322	1227	2	3911	ENST00000471042.1	-228	ENSG00000130702	LAMA5	laminin subunit alpha 5
chr20	62364691	62364969	279	*	Peak_2681	82	.	3.70501	8.2764	4.90684	1031	Promoter (2-3kb)	20	62345414	62367270	21857	2	3911	ENST00000370677.4	2301	ENSG00000130702	LAMA5	laminin subunit alpha 5
chr20	62375884	62376255	372	*	Peak_7570	60	.	3.12504	6.05742	2.92537	330	Distal Intergenic	20	62309065	62367312	58248	2	3911	ENST00000252999.7	-8572	ENSG00000130702	LAMA5	laminin subunit alpha 5
chr20	62387510	62387664	155	*	Peak_3412	76	.	2.89521	7.67859	4.36517	475	Promoter (<=1kb)	20	62387325	62388115	791	1	6227	ENST00000370592.2	185	ENSG00000171858	RPS21	ribosomal protein S21
chr20	62395597	62395836	240	*	Peak_5344	66	.	2.92799	6.67504	3.46514	125	Promoter (<=1kb)	20	62391014	62396331	5318	2	81928	ENST00000453274.1	495	ENSG00000149679	CABLES2	Cdk5 and Abl enzyme substrate 2
chr20	62407481	62407700	220	*	Peak_2645	83	.	2.98502	8.32218	4.95083	480	Promoter (<=1kb)	20	62388632	62407285	18654	2	81928	ENST00000279101.9	-196	ENSG00000149679	CABLES2	Cdk5 and Abl enzyme substrate 2
chr20	62508564	62508595	32	*	Peak_19760	46	.	2.42158	4.66459	1.75218	226	Distal Intergenic	20	62463497	62475995	12499	2	140628	ENST00000252997.3	-32569	ENSG00000130700	GATA5	GATA binding protein 5
chr20	62516796	62516852	57	*	Peak_21824	44	.	2.35969	4.46732	1.60579	68	Distal Intergenic	20	62544561	62547940	3380	2	253868	ENST00000670040.1	31088	NA	MIR1-1HG-AS1	MIR1-1HG antisense RNA 1
chr20	62767282	62767537	256	*	Peak_15626	49	.	2.60541	4.92873	1.97297	63	Distal Intergenic	20	62774123	62775702	1580	2	100652730	ENST00000412500.2	8165	ENSG00000228705	LINC00659	long intergenic non-protein coding RNA 659
chr20	62781823	62781874	52	*	Peak_4998	68	.	3.11527	6.8597	3.63599	237	Distal Intergenic	20	62774121	62776996	2876	2	100652730	ENST00000658884.1	-4827	ENSG00000228705	LINC00659	long intergenic non-protein coding RNA 659
chr20	62815762	62815927	166	*	Peak_55081	22	.	1.88637	2.27412	0.10037	72	Promoter (<=1kb)	20	62816244	62825030	8787	1	1299	ENST00000477612.5	-317	ENSG00000092758	COL9A3	collagen type IX alpha 3 chain
chr20	62866381	62866677	297	*	Peak_17143	47	.	2.74953	4.71738	1.78906	166	Distal Intergenic	20	62841005	62861822	20818	2	10732	ENST00000335351.8	-4559	ENSG00000101190	TCFL5	transcription factor like 5
chr20	62926662	62926877	216	*	Peak_10846	54	.	2.60042	5.48711	2.43736	164	Promoter (<=1kb)	20	62877743	62926505	48763	2	11083	ENST00000395343.6	-157	ENSG00000101191	DIDO1	death inducer-obliterator 1
chr20	63102098	63102322	225	*	Peak_21708	44	.	2.46353	4.47616	1.61096	116	Promoter (<=1kb)	20	63102205	63104386	2182	1	768096	ENST00000433161.1	0	NA	HAR1A	highly accelerated region 1A
chr20	63172564	63172654	91	*	Peak_16305	48	.	2.81588	4.81911	1.87606	292	Intron (ENST00000423020.1/ENST00000423020.1, intron 1 of 1)	20	63178500	63178586	87	1	406909	ENST00000384866.1	-5846	ENSG00000207598	MIR124-3	microRNA 124-3
chr20	63174774	63174993	220	*	Peak_4844	69	.	3.53077	6.96213	3.73088	55	Intron (ENST00000423020.1/ENST00000423020.1, intron 1 of 1)	20	63178500	63178586	87	1	406909	ENST00000384866.1	-3507	ENSG00000207598	MIR124-3	microRNA 124-3
chr20	63225503	63225617	115	*	Peak_7162	61	.	2.91933	6.19469	3.05005	111	Distal Intergenic	20	63196367	63216139	19773	2	54915	ENST00000370334.4	-9364	ENSG00000149658	YTHDF1	YTH N6-methyladenosine RNA binding protein 1
chr20	63291109	63291178	70	*	Peak_1023	112	.	4.07535	11.2551	7.66057	593	Promoter (2-3kb)	20	63293186	63330933	37748	1	57642	ENST00000358894.10	-2008	ENSG00000101203	COL20A1	collagen type XX alpha 1 chain
chr20	63291389	63291773	385	*	Peak_599	138	.	4.42612	13.8309	10.0878	134	Promoter (1-2kb)	20	63293186	63330933	37748	1	57642	ENST00000358894.10	-1413	ENSG00000101203	COL20A1	collagen type XX alpha 1 chain
chr20	63291902	63292181	280	*	Peak_6342	64	.	2.97813	6.4496	3.27533	278	Promoter (1-2kb)	20	63293186	63330933	37748	1	57642	ENST00000358894.10	-1005	ENSG00000101203	COL20A1	collagen type XX alpha 1 chain
chr20	63431433	63431458	26	*	Peak_4286	72	.	3.14674	7.27719	4.01584	157	Promoter (2-3kb)	20	63428367	63433476	5110	2	3785	ENST00000636638.1	2018	ENSG00000075043	KCNQ2	potassium voltage-gated channel subfamily Q member 2
chr20	63460547	63460846	300	*	Peak_2849	81	.	3.59591	8.11135	4.75563	1031	Promoter (<=1kb)	20	63446813	63461014	14202	2	3785	ENST00000636959.1	168	ENSG00000075043	KCNQ2	potassium voltage-gated channel subfamily Q member 2
chr20	63476591	63476659	69	*	Peak_1889	92	.	3.21856	9.2175	5.76867	905	Distal Intergenic	20	63400210	63472677	72468	2	3785	ENST00000626839.2	-3914	ENSG00000075043	KCNQ2	potassium voltage-gated channel subfamily Q member 2
chr20	63491485	63491921	437	*	Peak_360	173	.	4.81595	17.336	13.4412	2485	Intron (ENST00000675519.1/1917, intron 5 of 7)	20	63490081	63498748	8668	2	1917	ENST00000645586.1	6827	ENSG00000101210	EEF1A2	eukaryotic translation elongation factor 1 alpha 2
chr20	63492743	63493097	355	*	Peak_826	121	.	3.69974	12.1342	8.4846	1922	Intron (ENST00000675519.1/1917, intron 5 of 7)	20	63490081	63498748	8668	2	1917	ENST00000645586.1	5651	ENSG00000101210	EEF1A2	eukaryotic translation elongation factor 1 alpha 2
chr20	63498110	63498446	337	*	Peak_826	121	.	3.69974	12.1342	8.4846	1922	Promoter (<=1kb)	20	63490081	63498748	8668	2	1917	ENST00000645586.1	302	ENSG00000101210	EEF1A2	eukaryotic translation elongation factor 1 alpha 2
chr20	63510012	63510235	224	*	Peak_568	141	.	4.66913	14.142	10.3872	1026	Distal Intergenic	20	63520765	63521526	762	1	79144	ENST00000464438.1	-10530	ENSG00000125534	PPDPF	pancreatic progenitor cell differentiation and proliferation factor
chr20	63519729	63520098	370	*	Peak_2319	87	.	3.59383	8.72914	5.32723	149	Promoter (<=1kb)	20	63520765	63521526	762	1	79144	ENST00000464438.1	-667	ENSG00000125534	PPDPF	pancreatic progenitor cell differentiation and proliferation factor
chr20	63520226	63520479	254	*	Peak_7258	61	.	3.01515	6.16643	3.02479	228	Promoter (<=1kb)	20	63520765	63521526	762	1	79144	ENST00000464438.1	-286	ENSG00000125534	PPDPF	pancreatic progenitor cell differentiation and proliferation factor
chr20	63522638	63522907	270	*	Peak_3	1000	.	32.7609	348.911	343.215	3318	Promoter (1-2kb)	20	63520777	63521949	1173	1	79144	ENST00000473620.1	1861	ENSG00000125534	PPDPF	pancreatic progenitor cell differentiation and proliferation factor
chr20	63524622	63525090	469	*	Peak_3	1000	.	32.7609	348.911	343.215	3318	Distal Intergenic	20	63520777	63521949	1173	1	79144	ENST00000473620.1	3845	ENSG00000125534	PPDPF	pancreatic progenitor cell differentiation and proliferation factor
chr20	63528824	63529360	537	*	Peak_3	1000	.	32.7609	348.911	343.215	3318	3' UTR	20	63528425	63537370	8946	2	5753	ENST00000217185.3	8010	ENSG00000101213	PTK6	protein tyrosine kinase 6
chr20	63531988	63532187	200	*	Peak_659	135	.	4.00355	13.5438	9.82345	232	Intron (ENST00000542869.3/5753, intron 5 of 7)	20	63528425	63537370	8946	2	5753	ENST00000217185.3	5183	ENSG00000101213	PTK6	protein tyrosine kinase 6
chr20	63532482	63532499	18	*	Peak_492	149	.	3.79217	14.9974	11.2036	1472	Intron (ENST00000542869.3/5753, intron 5 of 7)	20	63528425	63537370	8946	2	5753	ENST00000217185.3	4871	ENSG00000101213	PTK6	protein tyrosine kinase 6
chr20	63642830	63642866	37	*	Peak_9014	58	.	2.93688	5.86828	2.77248	728	Intron (ENST00000540534.5/50861, intron 3 of 4)	20	63643756	63652394	8639	2	50861	ENST00000632676.1	9528	ENSG00000197457	STMN3	stathmin 3
chr20	63652148	63652270	123	*	Peak_4702	70	.	3.09294	7.02475	3.78492	126	Promoter (<=1kb)	20	63643756	63652394	8639	2	50861	ENST00000632676.1	124	ENSG00000197457	STMN3	stathmin 3
chr20	63673442	63673512	71	*	Peak_9973	56	.	2.97876	5.67551	2.60495	87	Intron (ENST00000370018.7/51750, intron 9 of 34)	20	63665066	63674052	8987	1	51750	ENST00000463361.1	8376	ENSG00000258366	RTEL1	regulator of telomere elongation helicase 1
chr20	63684244	63684443	200	*	Peak_257	198	.	4.99598	19.8491	15.8561	6807	Promoter (1-2kb)	20	63682537	63686050	3514	1	51750	ENST00000647249.1	1707	ENSG00000258366	RTEL1	regulator of telomere elongation helicase 1
chr20	63736098	63736398	301	*	Peak_5610	66	.	2.74647	6.63276	3.43351	109	Promoter (<=1kb)	20	63736283	63738234	1952	1	54923	ENST00000444951.5	0	ENSG00000203896	LIME1	Lck interacting transmembrane adaptor 1
chr20	63750811	63750830	20	*	Peak_1370	103	.	3.87931	10.3523	6.82396	856	Intron (ENST00000395104.5/140685, intron 3 of 3)	20	63742528	63743117	590	1	56731	ENST00000496425.1	8283	ENSG00000125520	SLC2A4RG	SLC2A4 regulator
chr20	63858537	63858688	152	*	Peak_15605	49	.	2.62326	4.93087	1.97439	196	Promoter (2-3kb)	20	63861498	63862988	1491	1	140701	ENST00000369916.5	-2810	ENSG00000183260	ABHD16B	abhydrolase domain containing 16B
chr20	63911711	63911814	104	*	Peak_19945	46	.	2.4893	4.63304	1.74383	112	Intron (ENST00000360864.9/80331, intron 1 of 4)	20	63919449	63919520	72	1	100126329	ENST00000636396.1	-7635	ENSG00000283206	MIR941-1	microRNA 941-1
chr20	63954905	63955547	643	*	Peak_1725	95	.	2.78314	9.59376	6.11972	2197	Promoter (<=1kb)	20	63946453	63956341	9889	2	54963	ENST00000483710.1	794	ENSG00000198276	UCKL1	uridine-cytidine kinase 1 like 1
chr20	63955665	63956864	1200	*	Peak_1725	95	.	2.78314	9.59376	6.11972	2197	Promoter (<=1kb)	20	63939829	63956416	16588	2	54963	ENST00000354216.11	0	ENSG00000198276	UCKL1	uridine-cytidine kinase 1 like 1
chr20	63957274	63957504	231	*	Peak_13787	52	.	2.29258	5.20724	2.21699	193	Promoter (<=1kb)	20	63939829	63956416	16588	2	54963	ENST00000354216.11	-858	ENSG00000198276	UCKL1	uridine-cytidine kinase 1 like 1
chr20	63970167	63970607	441	*	Peak_389	168	.	4.5459	16.8065	12.9334	1089	Promoter (<=1kb)	20	63956704	63969930	13227	2	57473	ENST00000369888.6	-237	ENSG00000196700	ZNF512B	zinc finger protein 512B
chr20	63974026	63974261	236	*	Peak_51687	27	.	1.79925	2.76554	0.37555	31	3' UTR	20	63956704	63969930	13227	2	57473	ENST00000369888.6	-4096	ENSG00000196700	ZNF512B	zinc finger protein 512B
chr20	63976110	63976488	379	*	Peak_22512	43	.	2.04041	4.39756	1.54622	641	Intron (ENST00000369886.8/140700, intron 3 of 4)	20	63974116	63979642	5527	2	140700	ENST00000369886.8	3154	ENSG00000130590	SAMD10	sterile alpha motif domain containing 10
chr20	63982006	63982045	40	*	Peak_4912	69	.	2.88676	6.91007	3.68236	509	Promoter (<=1kb)	20	63981132	64033100	51969	1	24148	ENST00000266079.5	874	ENSG00000101161	PRPF6	pre-mRNA processing factor 6
chr20	64002813	64002899	87	*	Peak_14941	50	.	2.6377	5.02211	2.05403	273	Intron (ENST00000266079.5/24148, intron 9 of 20)	20	63981132	64033100	51969	1	24148	ENST00000266079.5	21681	ENSG00000101161	PRPF6	pre-mRNA processing factor 6
chr20	64038762	64038774	13	*	Peak_23449	43	.	2.63554	4.32996	1.4911	134	Promoter (<=1kb)	20	64038140	64039778	1639	1	284739	ENST00000358393.1	622	ENSG00000196421	C20orf204	chromosome 20 open reading frame 204
chr20	9293033	9293209	177	*	Peak_21101	45	.	3.02638	4.5323	1.65927	137	Intron (ENST00000407043.6/5332, intron 3 of 6)	20	9307800	9479357	171558	1	5332	ENST00000414679.6	-14591	ENSG00000101333	PLCB4	phospholipase C beta 4
chr21	10617079	10617205	127	*	Peak_8347	59	.	3.56593	5.96195	2.8389	84	Distal Intergenic	21	10521583	10605716	84134	1	7179	ENST00000618007.5	95496	ENSG00000274391	TPTE	transmembrane phosphatase with tensin homology
chr21	38805774	38805932	159	*	Peak_544	143	.	3.74127	14.3836	10.6169	116	Promoter (<=1kb)	21	38805895	38824936	19042	1	2114	ENST00000667466.1	0	ENSG00000157557	ETS2	ETS proto-oncogene 2, transcription factor
chr21	39103974	39104082	109	*	Peak_12173	53	.	2.64238	5.30363	2.28281	61	Distal Intergenic	21	39175458	39178820	3363	2	8624	ENST00000481921.5	74738	ENSG00000183527	PSMG1	proteasome assembly chaperone 1
chr21	39182755	39183010	256	*	Peak_20684	45	.	2.03749	4.57375	1.69517	650	Promoter (<=1kb)	21	39175588	39183287	7700	2	8624	ENST00000411828.5	277	ENSG00000183527	PSMG1	proteasome assembly chaperone 1
chr21	40014145	40014206	62	*	Peak_31982	38	.	2.00741	3.86712	1.13767	38	Intron (ENST00000400454.6/1826, intron 32 of 32)	21	39898476	39929397	30922	1	5121	ENST00000467565.1	115669	ENSG00000183036	PCP4	Purkinje cell protein 4
chr21	40090573	40091042	470	*	Peak_158	248	.	5.10061	24.8733	20.735	3135	Intron (ENST00000400454.6/1826, intron 21 of 32)	21	40212352	40212431	80	2	100616148	ENST00000585040.1	121389	ENSG00000263973	MIR4760	microRNA 4760
chr21	40150040	40150167	128	*	Peak_142	258	.	5.54585	25.843	21.6785	2857	Intron (ENST00000400454.6/1826, intron 16 of 32)	21	40212352	40212431	80	2	100616148	ENST00000585040.1	62264	ENSG00000263973	MIR4760	microRNA 4760
chr21	40153069	40153506	438	*	Peak_142	258	.	5.54585	25.843	21.6785	2857	Intron (ENST00000400454.6/1826, intron 16 of 32)	21	40212352	40212431	80	2	100616148	ENST00000585040.1	58925	ENSG00000263973	MIR4760	microRNA 4760
chr21	40383441	40383585	145	*	Peak_77	391	.	5.3485	39.1728	34.7448	1196	Promoter (<=1kb)	21	40383083	40385358	2276	1	100506492	ENST00000455354.1	358	ENSG00000235123	DSCAM-AS1	DSCAM antisense RNA 1
chr21	40383850	40384838	989	*	Peak_77	391	.	5.3485	39.1728	34.7448	1196	Promoter (<=1kb)	21	40383083	40385358	2276	1	100506492	ENST00000455354.1	767	ENSG00000235123	DSCAM-AS1	DSCAM antisense RNA 1
chr21	40385304	40386530	1227	*	Peak_77	391	.	5.3485	39.1728	34.7448	1196	Promoter (2-3kb)	21	40383083	40385358	2276	1	100506492	ENST00000455354.1	2221	ENSG00000235123	DSCAM-AS1	DSCAM antisense RNA 1
chr21	40387291	40387605	315	*	Peak_77	391	.	5.3485	39.1728	34.7448	1196	Intron (ENST00000400454.6/1826, intron 3 of 32)	21	40383083	40385358	2276	1	100506492	ENST00000455354.1	4208	ENSG00000235123	DSCAM-AS1	DSCAM antisense RNA 1
chr21	40389919	40390124	206	*	Peak_44415	31	.	1.9192	3.19714	0.65364	165	Intron (ENST00000400454.6/1826, intron 3 of 32)	21	40383083	40385358	2276	1	100506492	ENST00000455354.1	6836	ENSG00000235123	DSCAM-AS1	DSCAM antisense RNA 1
chr21	42919870	42920216	347	*	Peak_51	492	.	10.2562	49.249	44.6577	463	Intron (ENST00000447535.1/90625, intron 1 of 1)	21	42916803	42925646	8844	2	90625	ENST00000447535.1	5430	ENSG00000233056	ERVH48-1	endogenous retrovirus group 48 member 1
chr21	46530334	46530621	288	*	Peak_3214	78	.	3.36788	7.83681	4.50856	1101	Intron (ENST00000417564.3/23181, intron 9 of 37)	21	46538735	46547205	8471	1	23181	ENST00000480553.1	-8114	ENSG00000160305	DIP2A	disco interacting protein 2 homolog A
chr22	23913476	23914086	611	*	Peak_185	235	.	7.74245	23.5306	19.4256	1129	Distal Intergenic	22	23894426	23898930	4505	2	284889	ENST00000406213.1	-14546	NA	MIF-AS1	MIF antisense RNA 1
chr22	28742400	28742932	533	*	Peak_976	114	.	3.44656	11.4739	7.86792	529	Promoter (<=1kb)	22	28687743	28742422	54680	2	11200	ENST00000416671.5	0	ENSG00000183765	CHEK2	checkpoint kinase 2
chr22	28792669	28793464	796	*	Peak_819	121	.	4.44492	12.1781	8.52657	893	Distal Intergenic	22	28794559	28797045	2487	2	7494	ENST00000484256.1	3581	ENSG00000100219	XBP1	X-box binding protein 1
chr22	28794129	28794399	271	*	Peak_130	272	.	4.83032	27.2538	23.0567	5811	Promoter (2-3kb)	22	28794559	28797045	2487	2	7494	ENST00000484256.1	2646	ENSG00000100219	XBP1	X-box binding protein 1
chr22	28833248	28833520	273	*	Peak_1151	109	.	4.27764	10.9182	7.34901	330	Intron (ENST00000458080.1/ENST00000458080.1, intron 2 of 3)	22	28794555	28800597	6043	2	7494	ENST00000216037.10	-32651	ENSG00000100219	XBP1	X-box binding protein 1
chr22	29301263	29301662	400	*	Peak_48884	29	.	2.08486	2.97636	0.50493	883	Distal Intergenic	22	29306582	29312785	6204	1	10634	ENST00000616432.4	-4920	ENSG00000185340	GAS2L1	growth arrest specific 2 like 1
chr22	40370396	40370750	355	*	Peak_8364	59	.	3.71141	5.96195	2.8389	299	Promoter (<=1kb)	22	40370591	40406223	35633	1	27352	ENST00000457767.5	0	ENSG00000100359	SGSM3	small G protein signaling modulator 3
chr3	125375247	125375497	251	*	Peak_274	193	.	5.71936	19.3229	15.3455	120	Promoter (<=1kb)	3	125225669	125375325	149657	2	7707	ENST00000360647.9	0	ENSG00000163848	ZNF148	zinc finger protein 148
chr3	126865674	126865839	166	*	Peak_51424	27	.	2.09597	2.79744	0.39534	121	Intron (ENST00000503119.5/84303, intron 6 of 7)	3	126854864	126949879	95016	1	84303	ENST00000515867.1	10810	ENSG00000159685	CHCHD6	coiled-coil-helix-coiled-coil-helix domain containing 6
chr3	127686529	127686699	171	*	Peak_7584	60	.	2.73598	6.04546	2.91404	106	Distal Intergenic	3	127677177	127680063	2887	1	80325	ENST00000497162.1	9352	ENSG00000114626	ABTB1	ankyrin repeat and BTB domain containing 1
chr3	129453495	129453610	116	*	Peak_3690	75	.	3.60669	7.52272	4.22937	55	Intron (ENST00000431818.6/55764, intron 3 of 30)	3	129449871	129479917	30047	1	55764	ENST00000515783.5	3624	ENSG00000163913	IFT122	intraflagellar transport 122
chr3	134364353	134364928	576	*	Peak_187	235	.	6.07957	23.5026	19.3997	2031	Promoter (1-2kb)	3	134356185	134366841	10657	2	51421	ENST00000506326.1	1913	ENSG00000114019	AMOTL2	angiomotin like 2
chr3	142543277	142543322	46	*	Peak_6346	64	.	2.97813	6.4496	3.27533	1068	Intron (ENST00000656590.1/545, intron 12 of 43)	3	142537292	142553290	15999	2	545	ENST00000656582.1	9968	ENSG00000175054	ATR	ATR serine/threonine kinase
chr3	142543456	142543802	347	*	Peak_1127	109	.	4.66368	10.9966	7.42455	454	Intron (ENST00000656590.1/545, intron 12 of 43)	3	142537292	142553290	15999	2	545	ENST00000656582.1	9488	ENSG00000175054	ATR	ATR serine/threonine kinase
chr3	150703800	150703942	143	*	Peak_924	117	.	3.93205	11.7663	8.14542	107	Promoter (<=1kb)	3	150659885	150703920	44036	2	131831	ENST00000295910.11	0	ENSG00000163645	ERICH6	glutamate rich 6
chr3	150763860	150763992	133	*	Peak_465	154	.	4.51562	15.4057	11.5932	784	Promoter (<=1kb)	3	150742488	150763431	20944	2	6478	ENST00000482706.1	-429	ENSG00000181788	SIAH2	siah E3 ubiquitin protein ligase 2
chr3	161228917	161229506	590	*	Peak_47	505	.	8.09048	50.5596	45.9502	3073	Intron (ENST00000468606.5/51068, intron 5 of 5)	3	161224930	161235331	10402	1	51068	ENST00000478160.1	3987	ENSG00000169251	NMD3	NMD3 ribosome export adaptor
chr3	169663599	169663761	163	*	Peak_3885	73	.	3.87909	7.36708	4.08405	92	Promoter (<=1kb)	3	169083507	169663712	580206	2	2122	ENST00000651503.2	0	ENSG00000085276	MECOM	MDS1 and EVI1 complex locus
chr3	170080508	170080925	418	*	Peak_944	116	.	4.54472	11.6308	8.01537	860	Promoter (<=1kb)	3	170079772	170084403	4632	1	26996	ENST00000473675.1	736	ENSG00000173890	GPR160	G protein-coupled receptor 160
chr3	184229897	184229999	103	*	Peak_15577	49	.	2.88959	4.93295	1.97619	113	Promoter (<=1kb)	3	184230429	184242329	11901	1	90113	ENST00000426955.6	-430	ENSG00000145198	VWA5B2	von Willebrand factor A domain containing 5B2
chr3	184335538	184335880	343	*	Peak_316	184	.	5.62484	18.4972	14.5524	1022	Promoter (<=1kb)	3	184335926	184345033	9108	1	131408	ENST00000450976.5	-46	ENSG00000175182	FAM131A	family with sequence similarity 131 member A
chr3	184336872	184337242	371	*	Peak_316	184	.	5.62484	18.4972	14.5524	1022	Promoter (<=1kb)	3	184337177	184344819	7643	1	131408	ENST00000418768.5	0	ENSG00000175182	FAM131A	family with sequence similarity 131 member A
chr3	186597801	186598027	227	*	Peak_3861	73	.	3.5509	7.38474	4.10016	151	Intron (ENST00000630178.2/ENST00000630178.2, intron 2 of 2)	3	186613060	186621318	8259	1	197	ENST00000411641.7	-15033	ENSG00000145192	AHSG	alpha 2-HS glycoprotein
chr3	194137345	194137688	344	*	Peak_30034	40	.	2.79143	4.00838	1.2533	302	Promoter (1-2kb)	3	194136148	194138732	2585	1	3280	ENST00000232424.4	1197	ENSG00000114315	HES1	hes family bHLH transcription factor 1
chr3	195696569	195696599	31	*	Peak_23441	43	.	2.39005	4.33186	1.49285	221	Promoter (<=1kb)	3	195696502	195708809	12308	1	440993	ENST00000626007.2	67	NA	MIR570HG	MIR570 host gene
chr3	196467773	196468243	471	*	Peak_1207	107	.	4.82846	10.7047	7.146	2809	Distal Intergenic	3	196356618	196432430	75813	2	26043	ENST00000428095.1	-35343	ENSG00000163960	UBXN7	UBX domain protein 7
chr3	196908780	196909068	289	*	Peak_1204	107	.	4.62212	10.7077	7.14889	1001	Intron (ENST00000445299.6/205564, intron 6 of 8)	3	196900039	196905224	5186	1	205564	ENST00000489744.1	8741	ENSG00000119231	SENP5	SUMO specific peptidase 5
chr3	50122444	50122595	152	*	Peak_11970	53	.	3.37577	5.31046	2.28281	124	Exon (ENST00000437204.1/100129060, exon 3 of 4)	3	50116545	50117175	631	1	10181	ENST00000461242.1	5899	ENSG00000003756	RBM5	RNA binding motif protein 5
chr3	63763897	63764102	206	*	Peak_16957	47	.	2.00177	4.74966	1.81841	248	Intron (ENST00000430831.6/ENST00000430831.6, intron 8 of 14)	3	63819299	63848636	29338	1	132200	ENST00000295896.13	-55197	ENSG00000163632	C3orf49	chromosome 3 open reading frame 49
chr3	64006715	64006978	264	*	Peak_15	995	.	4.42177	99.5937	94.5145	10335	Promoter (2-3kb)	3	64004022	64012148	8127	1	100507062	ENST00000472046.1	2693	ENSG00000239653	PSMD6-AS2	PSMD6 antisense RNA 2
chr3	64688547	64688712	166	*	Peak_5164	67	.	2.03225	6.76701	3.55064	115	Promoter (<=1kb)	3	64515654	64688000	172347	2	56999	ENST00000498707.5	-547	ENSG00000163638	ADAMTS9	ADAM metallopeptidase with thrombospondin type 1 motif 9
chr3	9769263	9769399	137	*	Peak_5380	66	.	3.26248	6.65495	3.44662	109	Promoter (<=1kb)	3	9757347	9769947	12601	2	8536	ENST00000256460.8	548	ENSG00000134072	CAMK1	calcium/calmodulin dependent protein kinase I
chr3	9899562	9899779	218	*	Peak_7290	61	.	3.0101	6.15222	3.01197	149	Promoter (2-3kb)	3	9902612	9903380	769	1	132014	ENST00000461534.1	-2833	ENSG00000163701	IL17RE	interleukin 17 receptor E
chr3	9935070	9935603	534	*	Peak_1884	92	.	3.11575	9.23779	5.78749	765	Promoter (<=1kb)	3	9934844	9944972	10129	1	78987	ENST00000673635.1	226	ENSG00000163703	CRELD1	cysteine rich with EGF like domains 1
chr4	140742766	140742896	131	*	Peak_5745	66	.	3.64042	6.60524	3.40738	107	Intron (ENST00000442267.3/23158, intron 1 of 20)	4	140620782	140756385	135604	2	23158	ENST00000442267.3	13489	ENSG00000109436	TBC1D9	TBC1 domain family member 9
chr4	153221647	153221890	244	*	Peak_19382	46	.	3.27497	4.66694	1.75218	118	Promoter (<=1kb)	4	153222059	153415081	193023	1	23321	ENST00000675079.1	-169	ENSG00000109654	TRIM2	tripartite motif containing 2
chr4	70688562	70688690	129	*	Peak_62	431	.	12.0038	43.1773	38.681	6233	Promoter (<=1kb)	4	70688532	70690551	2020	1	57050	ENST00000254803.4	30	ENSG00000132467	UTP3	UTP3 small subunit processome component
chr4	70688831	70689060	230	*	Peak_62	431	.	12.0038	43.1773	38.681	6233	Promoter (<=1kb)	4	70688532	70690551	2020	1	57050	ENST00000254803.4	299	ENSG00000132467	UTP3	UTP3 small subunit processome component
chr4	717859	717939	81	*	Peak_17777	46	.	3.10988	4.698	1.77582	136	Intron (ENST00000419774.5/10336, intron 1 of 5)	4	725107	743538	18432	1	10336	ENST00000433814.5	-7168	ENSG00000185619	PCGF3	polycomb group ring finger 3
chr4	8605551	8605624	74	*	Peak_1054	112	.	5.16621	11.2352	7.64347	610	Intron (ENST00000514302.5/8532, intron 6 of 13)	4	8601970	8619761	17792	1	8532	ENST00000513120.2	3581	ENSG00000109625	CPZ	carboxypeptidase Z
chr5	1097185	1097399	215	*	Peak_4091	73	.	4.00237	7.35915	4.07655	214	Intron (ENST00000264930.10/10723, intron 1 of 23)	5	1052186	1093575	41390	2	10723	ENST00000634447.1	-3610	ENSG00000113504	SLC12A7	solute carrier family 12 member 7
chr5	133967821	133968190	370	*	Peak_9212	58	.	3.45898	5.84464	2.75516	127	Promoter (<=1kb)	5	133955510	133968625	13116	2	56951	ENST00000231512.5	435	ENSG00000113583	C5orf15	chromosome 5 open reading frame 15
chr5	136192606	136193083	478	*	Peak_108	296	.	8.93337	29.6308	25.3764	2496	Promoter (<=1kb)	5	136191468	136193162	1695	2	389332	ENST00000607574.2	79	ENSG00000271824	SMIM32	small integral membrane protein 32
chr5	138396325	138396529	205	*	Peak_6432	64	.	3.67986	6.41367	3.24427	135	Promoter (1-2kb)	5	138397878	138399899	2022	1	51780	ENST00000504095.1	-1349	ENSG00000120733	KDM3B	lysine demethylase 3B
chr5	138464014	138464057	44	*	Peak_35898	36	.	2.70859	3.60046	0.92339	120	Promoter (1-2kb)	5	138465479	138469303	3825	1	1958	ENST00000239938.5	-1422	ENSG00000120738	EGR1	early growth response 1
chr5	141495514	141495863	350	*	Peak_45634	31	.	2.37206	3.15615	0.62474	313	Intron (ENST00000517417.2/56114, intron 2 of 3)	5	141489167	141491929	2763	1	56097	ENST00000610789.1	6347	ENSG00000240764	PCDHGC5	protocadherin gamma subfamily C, 5
chr5	173313766	173314065	300	*	Peak_31606	38	.	2.35005	3.88842	1.1539	125	Distal Intergenic	5	173318178	173324286	6109	2	8614	ENST00000520593.1	10221	ENSG00000113739	STC2	stanniocalcin 2
chr5	173317544	173317658	115	*	Peak_32363	38	.	2.51986	3.83144	1.10705	87	3' UTR	5	173318178	173324286	6109	2	8614	ENST00000520593.1	6628	ENSG00000113739	STC2	stanniocalcin 2
chr5	173324072	173324214	143	*	Peak_4314	72	.	3.4968	7.24999	3.99013	502	Promoter (<=1kb)	5	173318178	173324286	6109	2	8614	ENST00000520593.1	72	ENSG00000113739	STC2	stanniocalcin 2
chr5	173328087	173328372	286	*	Peak_695	130	.	4.15434	13.0969	9.39494	1198	Promoter (<=1kb)	5	173322969	173328053	5085	2	8614	ENST00000520648.1	-34	ENSG00000113739	STC2	stanniocalcin 2
chr5	176388807	176389068	262	*	Peak_36983	35	.	1.92692	3.55878	0.89468	105	Promoter (<=1kb)	5	176383981	176388927	4947	2	51491	ENST00000618911.4	0	ENSG00000048162	NOP16	NOP16 nucleolar protein
chr5	177380249	177380452	204	*	Peak_13345	52	.	3.14395	5.26629	2.26374	103	Promoter (1-2kb)	5	177379235	177386290	7056	1	6569	ENST00000504577.5	1014	ENSG00000131183	SLC34A1	solute carrier family 34 member 1
chr5	178129240	178129379	140	*	Peak_3680	75	.	3.06955	7.53227	4.238	85	Promoter (1-2kb)	5	178130996	178150565	19570	1	64777	ENST00000515098.5	-1617	ENSG00000145916	RMND5B	required for meiotic nuclear division 5 homolog B
chr5	178130381	178130595	215	*	Peak_30256	39	.	2.3744	3.98377	1.23183	150	Promoter (<=1kb)	5	178130996	178150565	19570	1	64777	ENST00000515098.5	-401	ENSG00000145916	RMND5B	required for meiotic nuclear division 5 homolog B
chr5	178131508	178131726	219	*	Peak_3279	77	.	2.84279	7.76123	4.43796	120	Promoter (<=1kb)	5	178131035	178142613	11579	1	64777	ENST00000508647.5	473	ENSG00000145916	RMND5B	required for meiotic nuclear division 5 homolog B
chr5	178131872	178132035	164	*	Peak_682	132	.	3.63967	13.2758	9.5678	142	Promoter (<=1kb)	5	178131035	178142613	11579	1	64777	ENST00000508647.5	837	ENSG00000145916	RMND5B	required for meiotic nuclear division 5 homolog B
chr5	178164343	178164605	263	*	Peak_42045	33	.	2.15102	3.35729	0.77337	22	Distal Intergenic	5	178150826	178153894	3069	2	55651	ENST00000511078.1	-10449	ENSG00000145912	NHP2	NHP2 ribonucleoprotein
chr5	178211478	178211757	280	*	Peak_1632	97	.	3.75114	9.712	6.227	255	Exon (ENST00000476487.5/85007, exon 7 of 7)	5	178205568	178206866	1299	1	3182	ENST00000504796.1	5910	ENSG00000197451	HNRNPAB	heterogeneous nuclear ribonucleoprotein A/B
chr5	179786420	179786491	72	*	Peak_23192	43	.	2.90204	4.34777	1.50586	67	Distal Intergenic	5	179793980	179796647	2668	1	4056	ENST00000465572.6	-7489	ENSG00000213316	LTC4S	leukotriene C4 synthase
chr5	180790388	180790554	167	*	Peak_17278	47	.	2.79173	4.70301	1.77597	82	3' UTR	5	180795430	180802767	7338	2	4245	ENST00000505682.1	12213	ENSG00000131446	MGAT1	alpha-1,3-mannosyl-glycoprotein 2-beta-N-acetylglucosaminyltransferase
chr5	181223753	181224569	817	*	Peak_43	542	.	9.59009	54.2009	49.5399	1030	Promoter (<=1kb)	5	181224058	181235807	11750	1	90933	ENST00000503114.1	0	ENSG00000146063	TRIM41	tripartite motif containing 41
chr5	182707	182710	4	*	Peak_15521	49	.	3.18962	4.93847	1.98054	253	3' UTR	5	191495	196334	4840	1	389257	ENST00000328278.4	-8785	ENSG00000185028	LRRC14B	leucine rich repeat containing 14B
chr5	58452224	58452428	205	*	Peak_289	191	.	5.75468	19.1461	15.1812	787	Promoter (2-3kb)	5	58454706	58455116	411	2	10769	ENST00000511326.1	2688	ENSG00000145632	PLK2	polo like kinase 2
chr5	653628	654469	842	*	Peak_168	243	.	6.24497	24.3491	20.2228	1428	Promoter (<=1kb)	5	653026	657093	4068	1	55722	ENST00000499639.2	602	ENSG00000112877	CEP72	centrosomal protein 72
chr5	667034	667298	265	*	Peak_854	120	.	5.45718	12.0684	8.42126	814	Exon (ENST00000514507.1/55722, exon 5 of 5)	5	655455	667168	11714	1	55722	ENST00000514507.1	11579	ENSG00000112877	CEP72	centrosomal protein 72
chr5	673953	674333	381	*	Peak_8420	59	.	3.56593	5.96195	2.8389	103	Intron (ENST00000360578.7/11076, intron 2 of 3)	5	655455	667168	11714	1	55722	ENST00000514507.1	18498	ENSG00000112877	CEP72	centrosomal protein 72
chr5	856751	857179	429	*	Peak_121	278	.	8.54211	27.8941	23.6789	633	Intron (ENST00000493082.5/65980, intron 2 of 2)	5	795607	850986	55380	2	79844	ENST00000283441.12	-5765	ENSG00000188818	ZDHHC11	zinc finger DHHC-type containing 11
chr5	858485	858706	222	*	Peak_121	278	.	8.54211	27.8941	23.6789	633	Intron (ENST00000493082.5/65980, intron 2 of 2)	5	795607	850986	55380	2	79844	ENST00000283441.12	-7499	ENSG00000188818	ZDHHC11	zinc finger DHHC-type containing 11
chr5	860678	860836	159	*	Peak_121	278	.	8.54211	27.8941	23.6789	633	Intron (ENST00000493082.5/65980, intron 2 of 2)	5	863741	866501	2761	2	65980	ENST00000497410.5	5665	ENSG00000028310	BRD9	bromodomain containing 9
chr6	10415468	10415618	151	*	Peak_51629	27	.	2.45152	2.78008	0.38624	94	Promoter (<=1kb)	6	10397915	10415206	17292	2	7020	ENST00000488193.7	-262	ENSG00000137203	TFAP2A	transcription factor AP-2 alpha
chr6	109038824	109038939	116	*	Peak_10479	55	.	3.32332	5.56211	2.50302	75	Intron (ENST00000436639.6/27244, intron 1 of 9)	6	108986442	109009555	23114	2	27244	ENST00000356644.7	-29269	ENSG00000080546	SESN1	sestrin 1
chr6	139656058	139656257	200	*	Peak_4372	71	.	2.38571	7.19582	3.93866	129	Intron (ENST00000647815.1/ENST00000647815.1, intron 2 of 2)	6	139677639	139860475	182837	1	100132735	ENST00000644936.1	-21382	ENSG00000231426	FILNC1	FOXO induced long non-coding RNA 1
chr6	143517276	143517502	227	*	Peak_549	143	.	5.44594	14.3479	10.5821	823	Distal Intergenic	6	143494812	143511720	16909	2	2519	ENST00000002165.11	-5556	ENSG00000001036	FUCA2	alpha-L-fucosidase 2
chr6	169649747	169650165	419	*	Peak_134	264	.	8.08677	26.4481	22.2682	3354	Promoter (<=1kb)	6	169457212	169649233	192022	2	253769	ENST00000479310.5	-514	ENSG00000184465	WDR27	WD repeat domain 27
chr6	169650460	169650819	360	*	Peak_134	264	.	8.08677	26.4481	22.2682	3354	Promoter (1-2kb)	6	169457212	169649233	192022	2	253769	ENST00000479310.5	-1227	ENSG00000184465	WDR27	WD repeat domain 27
chr6	26159465	26159708	244	*	Peak_179	238	.	7.23105	23.8924	19.7785	1242	Promoter (1-2kb)	6	26158146	26171349	13204	1	3017	ENST00000289316.2	1319	ENSG00000158373	H2BC5	H2B clustered histone 5
chr6	26160438	26160766	329	*	Peak_179	238	.	7.23105	23.8924	19.7785	1242	Promoter (2-3kb)	6	26158146	26171349	13204	1	3017	ENST00000289316.2	2292	ENSG00000158373	H2BC5	H2B clustered histone 5
chr6	27592466	27592649	184	*	Peak_1399	102	.	3.50259	10.2646	6.74168	136	Distal Intergenic	6	27694035	27711354	17320	1	100507173	ENST00000628328.3	-101386	ENSG00000281706	LINC01012	long intergenic non-protein coding RNA 1012
chr6	30542029	30542528	500	*	Peak_157	249	.	7.15356	24.9832	20.8429	1248	3' UTR	6	30547196	30547817	622	2	2794	ENST00000464231.1	5289	ENSG00000204590	GNL1	G protein nucleolar 1 (putative)
chr6	30615988	30616016	29	*	Peak_51700	27	.	2.08931	2.76482	0.37495	95	Promoter (1-2kb)	6	30600413	30617243	16831	2	5514	ENST00000376511.7	1227	ENSG00000204569	PPP1R10	protein phosphatase 1 regulatory subunit 10
chr6	30647213	30647460	248	*	Peak_37210	35	.	2.56254	3.54814	0.88783	188	Promoter (<=1kb)	6	30647421	30653109	5689	1	221545	ENST00000446773.6	0	ENSG00000204564	C6orf136	chromosome 6 open reading frame 136
chr6	30685979	30686175	197	*	Peak_8646	59	.	3.50809	5.94584	2.83868	594	Promoter (<=1kb)	6	30676389	30686645	10257	2	170954	ENST00000274853.8	470	ENSG00000146112	PPP1R18	protein phosphatase 1 regulatory subunit 18
chr6	30741418	30741433	16	*	Peak_1882	92	.	4.19738	9.24035	5.78987	297	Promoter (<=1kb)	6	30727709	30740853	13145	2	10211	ENST00000487376.5	-565	ENSG00000137312	FLOT1	flotillin 1
chr6	30741538	30741711	174	*	Peak_815	122	.	4.77917	12.2375	8.58396	104	Promoter (<=1kb)	6	30740255	30742203	1949	2	10211	ENST00000416018.5	492	ENSG00000137312	FLOT1	flotillin 1
chr6	30741915	30742290	376	*	Peak_815	122	.	4.77917	12.2375	8.58396	104	Promoter (<=1kb)	6	30740176	30742276	2101	2	10211	ENST00000445853.5	0	ENSG00000137312	FLOT1	flotillin 1
chr6	31564788	31565259	472	*	Peak_154	251	.	7.45465	25.1308	20.9881	2664	Distal Intergenic	6	31572054	31574324	2271	1	4049	ENST00000454783.5	-6795	ENSG00000226979	LTA	lymphotoxin alpha
chr6	31588025	31588144	120	*	Peak_44352	32	.	2.6768	3.2057	0.66076	93	Promoter (<=1kb)	6	31587669	31588757	1089	1	7940	ENST00000464044.1	356	ENSG00000204482	LST1	leukocyte specific transcript 1
chr6	32107759	32108005	247	*	Peak_379	169	.	4.59901	16.9515	13.0692	2723	Promoter (1-2kb)	6	32095579	32109221	13643	2	7148	ENST00000486148.1	1216	ENSG00000168477	TNXB	tenascin XB
chr6	32176191	32176480	290	*	Peak_2032	89	.	3.67616	8.96991	5.53777	86	Promoter (<=1kb)	6	32168212	32176084	7873	2	10554	ENST00000375107.8	-107	ENSG00000204310	AGPAT1	1-acylglycerol-3-phosphate O-acyltransferase 1
chr6	32176614	32176729	116	*	Peak_2553	84	.	3.53836	8.44306	5.06368	122	Promoter (<=1kb)	6	32168212	32177080	8869	2	10554	ENST00000395499.5	351	ENSG00000204310	AGPAT1	1-acylglycerol-3-phosphate O-acyltransferase 1
chr6	32188731	32188914	184	*	Peak_2068	89	.	3.95622	8.91811	5.48917	835	Promoter (<=1kb)	6	32187233	32188816	1584	2	5089	ENST00000496171.1	0	ENSG00000204304	PBX2	PBX homeobox 2
chr6	32188971	32189362	392	*	Peak_567	141	.	5.81141	14.1699	10.4144	405	Promoter (<=1kb)	6	32188280	32189077	798	2	5089	ENST00000480254.1	0	ENSG00000204304	PBX2	PBX homeobox 2
chr6	33432816	33433003	188	*	Peak_5933	65	.	3.56875	6.56058	3.37146	187	Promoter (<=1kb)	6	33431911	33452092	20182	1	8831	ENST00000645250.1	905	ENSG00000197283	SYNGAP1	synaptic Ras GTPase activating protein 1
chr6	36984307	36984343	37	*	Peak_11176	54	.	2.77982	5.42837	2.38486	60	Promoter (1-2kb)	6	36969466	36986125	16660	2	23787	ENST00000460219.2	1782	ENSG00000137409	MTCH1	mitochondrial carrier 1
chr6	36984544	36985367	824	*	Peak_9423	58	.	3.19763	5.81454	2.73052	165	Promoter (<=1kb)	6	36969466	36986125	16660	2	23787	ENST00000460219.2	758	ENSG00000137409	MTCH1	mitochondrial carrier 1
chr6	42783848	42784039	192	*	Peak_17690	47	.	3.11112	4.70046	1.77582	132	Promoter (1-2kb)	6	42782027	42868560	86534	1	23506	ENST00000314073.9	1821	ENSG00000112624	BICRAL	BRD4 interacting chromatin remodeling complex associated protein like
chr6	42790765	42790994	230	*	Peak_3349	77	.	3.80557	7.73977	4.41894	380	Intron (ENST00000614467.4/23506, intron 3 of 14)	6	42782027	42868560	86534	1	23506	ENST00000314073.9	8738	ENSG00000112624	BICRAL	BRD4 interacting chromatin remodeling complex associated protein like
chr6	43014637	43014850	214	*	Peak_4928	69	.	3.32226	6.9081	3.68076	438	Promoter (<=1kb)	6	43012094	43014279	2186	2	4201	ENST00000642748.1	-358	ENSG00000124733	MEA1	male-enhanced antigen 1
chr6	43231885	43232114	230	*	Peak_17052	47	.	2.93909	4.73635	1.8063	202	Promoter (2-3kb)	6	43225629	43229481	3853	2	10591	ENST00000230431.11	-2404	ENSG00000112667	DNPH1	2'-deoxynucleoside 5'-phosphate N-hydrolase 1
chr6	85642999	85643371	373	*	Peak_359	173	.	6.46268	17.3393	13.4441	995	Promoter (<=1kb)	6	85613385	85643011	29627	2	10492	ENST00000678899.1	0	ENSG00000135316	SYNCRIP	synaptotagmin binding cytoplasmic RNA interacting protein
chr6	87272591	87273173	583	*	Peak_1355	104	.	3.54042	10.4007	6.86958	822	Distal Intergenic	6	87284425	87291988	7564	2	375519	ENST00000369576.2	18815	ENSG00000164411	GJB7	gap junction protein beta 7
chr7	100383911	100383975	65	*	Peak_4708	70	.	3.77841	7.0171	3.77773	322	Intron (ENST00000432297.6/29992, intron 3 of 4)	7	100374044	100376413	2370	1	29992	ENST00000474013.1	9867	ENSG00000085514	PILRA	paired immunoglobin like type 2 receptor alpha
chr7	100384143	100384313	171	*	Peak_6140	64	.	3.5797	6.47569	3.29481	44	Intron (ENST00000432297.6/29992, intron 3 of 4)	7	100374044	100376413	2370	1	29992	ENST00000474013.1	10099	ENSG00000085514	PILRA	paired immunoglobin like type 2 receptor alpha
chr7	100427925	100428313	389	*	Peak_54861	23	.	1.69341	2.38668	0.14631	406	Promoter (<=1kb)	7	100400873	100428664	27792	2	55063	ENST00000360951.8	351	ENSG00000078487	ZCWPW1	zinc finger CW-type and PWWP domain containing 1
chr7	100630259	100630396	138	*	Peak_7591	60	.	3.29528	6.04527	2.91395	723	Promoter (1-2kb)	7	100627602	100632060	4459	2	7036	ENST00000473963.1	1664	ENSG00000106327	TFR2	transferrin receptor 2
chr7	100794566	100794898	333	*	Peak_43954	32	.	1.84909	3.24622	0.69311	9	Intron (ENST00000613979.5/7455, intron 44 of 47)	7	100805973	100807579	1607	2	2050	ENST00000492403.1	12681	ENSG00000196411	EPHB4	EPH receptor B4
chr7	100799028	100799833	806	*	Peak_20	778	.	12.9998	77.8691	72.9348	3379	Distal Intergenic	7	100805973	100807579	1607	2	2050	ENST00000492403.1	7746	ENSG00000196411	EPHB4	EPH receptor B4
chr7	100801849	100801909	61	*	Peak_2062	89	.	3.38733	8.92353	5.49428	99	Distal Intergenic	7	100805973	100807579	1607	2	2050	ENST00000492403.1	5670	ENSG00000196411	EPHB4	EPH receptor B4
chr7	100801974	100802327	354	*	Peak_41743	33	.	1.88195	3.37836	0.79085	249	Distal Intergenic	7	100805973	100807579	1607	2	2050	ENST00000492403.1	5252	ENSG00000196411	EPHB4	EPH receptor B4
chr7	100807910	100807957	48	*	Peak_11149	54	.	2.75759	5.42882	2.38486	29	Promoter (<=1kb)	7	100805973	100807579	1607	2	2050	ENST00000492403.1	-331	ENSG00000196411	EPHB4	EPH receptor B4
chr7	100808048	100808123	76	*	Peak_30488	39	.	2.47156	3.96497	1.21537	59	Promoter (<=1kb)	7	100805973	100807579	1607	2	2050	ENST00000492403.1	-469	ENSG00000196411	EPHB4	EPH receptor B4
chr7	100825291	100825344	54	*	Peak_11041	54	.	2.65167	5.44117	2.39568	811	Promoter (<=1kb)	7	100802568	100825526	22959	2	2050	ENST00000487222.5	182	ENSG00000196411	EPHB4	EPH receptor B4
chr7	100852439	100852831	393	*	Peak_23573	43	.	2.51144	4.32096	1.48355	35	Promoter (<=1kb)	7	100837314	100852616	15303	2	105375430	ENST00000412754.1	0	ENSG00000236305	SLC12A9-AS1	SLC12A9 antisense RNA 1
chr7	100867074	100867581	508	*	Peak_2017	90	.	3.73772	9.01226	5.578	261	Promoter (<=1kb)	7	100867387	100868141	755	1	7205	ENST00000496260.1	0	ENSG00000087077	TRIP6	thyroid hormone receptor interactor 6
chr7	100878916	100879078	163	*	Peak_7484	60	.	2.90554	6.08177	2.94735	107	Promoter (2-3kb)	7	100881764	100884239	2476	1	51593	ENST00000423692.5	-2686	ENSG00000087087	SRRT	serrate, RNA effector molecule
chr7	100879756	100880130	375	*	Peak_757	126	.	4.60673	12.6366	8.96271	1663	Promoter (1-2kb)	7	100881764	100884239	2476	1	51593	ENST00000423692.5	-1634	ENSG00000087087	SRRT	serrate, RNA effector molecule
chr7	100890524	100891004	481	*	Peak_1827	93	.	3.56261	9.37373	5.91551	170	Promoter (<=1kb)	7	100888721	100889715	995	2	402682	ENST00000388761.4	-809	ENSG00000176125	UFSP1	UFM1 specific peptidase 1 (inactive)
chr7	100892058	100892329	272	*	Peak_6418	64	.	3.13853	6.41927	3.24933	68	Promoter (1-2kb)	7	100890211	100894233	4023	2	43	ENST00000426415.5	1904	ENSG00000087085	ACHE	acetylcholinesterase (Cartwright blood group)
chr7	100894834	100895151	318	*	Peak_2597	83	.	3.75266	8.39977	5.0244	165	Promoter (<=1kb)	7	100889997	100894388	4392	2	43	ENST00000412389.5	-446	ENSG00000087085	ACHE	acetylcholinesterase (Cartwright blood group)
chr7	101095446	101095488	43	*	Peak_1635	97	.	3.79407	9.70128	6.21681	135	3' UTR	7	101086785	101087508	724	1	81844	ENST00000467847.1	8661	ENSG00000169871	TRIM56	tripartite motif containing 56
chr7	101163475	101163801	327	*	Peak_51460	27	.	2.09597	2.79744	0.39534	88	Promoter (1-2kb)	7	101162516	101165114	2599	2	7425	ENST00000445482.2	1313	ENSG00000128564	VGF	VGF nerve growth factor inducible
chr7	101167890	101167968	79	*	Peak_45906	31	.	2.01562	3.15512	0.62474	6	Promoter (2-3kb)	7	101162509	101165569	3061	2	7425	ENST00000249330.3	-2321	ENSG00000128564	VGF	VGF nerve growth factor inducible
chr7	101171851	101172258	408	*	Peak_10392	55	.	3.09924	5.57907	2.51824	62	3' UTR	7	101162509	101165569	3061	2	7425	ENST00000249330.3	-6282	ENSG00000128564	VGF	VGF nerve growth factor inducible
chr7	101401269	101401640	372	*	Peak_21190	45	.	2.71697	4.52539	1.65398	218	Intron (ENST00000313669.12/136227, intron 1 of 12)	7	101362877	101559024	196148	1	136227	ENST00000613501.1	38392	ENSG00000160963	COL26A1	collagen type XXVI alpha 1 chain
chr7	101770597	101770885	289	*	Peak_31747	38	.	2.44067	3.88655	1.15253	232	Distal Intergenic	7	101815904	102283958	468055	1	1523	ENST00000437600.9	-45019	ENSG00000257923	CUX1	cut like homeobox 1
chr7	102430532	102430990	459	*	Peak_141	260	.	6.96193	26.0071	21.839	3690	Promoter (2-3kb)	7	102433106	102439047	5942	1	80228	ENST00000482237.5	-2116	ENSG00000160991	ORAI2	ORAI calcium release-activated calcium modulator 2
chr7	1188676	1189065	390	*	Peak_11592	53	.	2.77147	5.34426	2.31035	265	Distal Intergenic	7	1160596	1165607	5012	1	101927021	ENST00000655003.1	28080	ENSG00000229043	ZFAND2A-DT	ZFAND2A divergent transcript
chr7	1445771	1445983	213	*	Peak_1973	90	.	4.02611	9.09299	5.65161	287	Promoter (1-2kb)	7	1445071	1447952	2882	2	79778	ENST00000482839.1	1969	ENSG00000164877	MICALL2	MICAL like 2
chr7	1457192	1457411	220	*	Peak_29780	40	.	2.39002	4.02702	1.26822	576	Promoter (1-2kb)	7	1428619	1459365	30747	2	79778	ENST00000472100.5	1954	ENSG00000164877	MICALL2	MICAL like 2
chr7	149091584	149091645	62	*	Peak_3702	75	.	3.95009	7.52152	4.22829	53	Promoter (<=1kb)	7	149069643	149090782	21140	2	136051	ENST00000316286.13	-802	ENSG00000197362	ZNF786	zinc finger protein 786
chr7	149126293	149126650	358	*	Peak_9283	58	.	3.07288	5.83711	2.74794	312	Promoter (<=1kb)	7	149102784	149126324	23541	2	155054	ENST00000378061.7	0	ENSG00000204947	ZNF425	zinc finger protein 425
chr7	1506802	1507054	253	*	Peak_1890	92	.	3.21856	9.2175	5.76867	118	Promoter (2-3kb)	7	1470277	1504389	34113	2	26173	ENST00000404767.8	-2413	ENSG00000164880	INTS1	integrator complex subunit 1
chr7	151042952	151043214	263	*	Peak_15144	49	.	3.08876	4.9892	2.02443	458	Intron (ENST00000542328.5/11194, intron 13 of 14)	7	151048292	151052753	4462	1	9311	ENST00000357922.8	-5078	ENSG00000213199	ASIC3	acid sensing ion channel subunit 3
chr7	151080090	151080376	287	*	Peak_10697	55	.	3.34362	5.51541	2.46233	188	Promoter (<=1kb)	7	151076626	151080496	3871	2	10922	ENST00000467237.5	120	ENSG00000164896	FASTK	Fas activated serine/threonine kinase
chr7	151080550	151080626	77	*	Peak_10697	55	.	3.34362	5.51541	2.46233	188	Promoter (<=1kb)	7	151076626	151080496	3871	2	10922	ENST00000467237.5	-54	ENSG00000164896	FASTK	Fas activated serine/threonine kinase
chr7	151080695	151080903	209	*	Peak_3021	80	.	4.04694	8.01221	4.66977	209	Promoter (<=1kb)	7	151076593	151080795	4203	2	10922	ENST00000540185.5	0	ENSG00000164896	FASTK	Fas activated serine/threonine kinase
chr7	1579763	1579792	30	*	Peak_6040	65	.	2.8788	6.51537	3.3297	202	Intron (ENST00000437621.6/114796, intron 3 of 3)	7	1567613	1571005	3393	2	84262	ENST00000252329.3	-8758	ENSG00000157778	PSMG3	proteasome assembly chaperone 3
chr7	1580220	1580442	223	*	Peak_30224	39	.	2.38842	3.99202	1.23915	18	Intron (ENST00000437621.6/114796, intron 3 of 3)	7	1567613	1571005	3393	2	84262	ENST00000252329.3	-9215	ENSG00000157778	PSMG3	proteasome assembly chaperone 3
chr7	16632115	16632221	107	*	Peak_25534	41	.	2.85037	4.17775	1.36764	116	Intron (ENST00000306999.7/57037, intron 2 of 9)	7	16644670	16645573	904	2	57037	ENST00000627859.1	13352	ENSG00000106524	ANKMY2	ankyrin repeat and MYND domain containing 2
chr7	16879919	16880304	386	*	Peak_1739	95	.	4.60295	9.53877	6.06673	856	Promoter (1-2kb)	7	16873416	16881973	8558	2	155465	ENST00000486448.1	1669	ENSG00000173467	AGR3	anterior gradient 3, protein disulphide isomerase family member
chr7	1696131	1696291	161	*	Peak_24277	42	.	2.69898	4.25449	1.42675	130	Intron (ENST00000424383.4/392617, intron 1 of 2)	7	1688119	1747954	59836	1	392617	ENST00000424383.4	8012	ENSG00000225968	ELFN1	extracellular leucine rich repeat and fibronectin type III domain containing 1
chr7	2242126	2242481	356	*	Peak_6688	63	.	3.25411	6.38821	3.22899	239	Promoter (<=1kb)	7	2234195	2242205	8011	2	29960	ENST00000242257.14	0	ENSG00000122687	MRM2	mitochondrial rRNA methyltransferase 2
chr7	3242420	3242871	452	*	Peak_2863	81	.	3.14345	8.10064	4.74544	136	Distal Intergenic	7	3301252	4269000	967749	1	221935	ENST00000404826.7	-58381	ENSG00000146555	SDK1	sidekick cell adhesion molecule 1
chr7	365138	365261	124	*	Peak_25535	41	.	2.85037	4.17775	1.36764	122	Distal Intergenic	7	379359	382712	3354	1	442497	ENST00000515213.1	-14098	ENSG00000249574	LOC442497	uncharacterized LOC442497
chr7	44376741	44376901	161	*	Peak_24704	42	.	2.69481	4.24476	1.41833	577	Distal Intergenic	7	44385351	44392508	7158	2	23386	ENST00000475952.1	15607	ENSG00000015676	NUDCD3	NudC domain containing 3
chr7	478303	478495	193	*	Peak_14511	50	.	2.95431	5.08344	2.10703	184	Distal Intergenic	7	500778	513467	12690	2	5154	ENST00000482462.1	34972	ENSG00000197461	PDGFA	platelet derived growth factor subunit A
chr7	5397404	5397558	155	*	Peak_29875	40	.	2.77323	4.02008	1.26329	312	Intron (ENST00000399537.8/84629, intron 2 of 29)	7	5376114	5388029	11916	2	84629	ENST00000413081.1	-9375	ENSG00000182095	TNRC18	trinucleotide repeat containing 18
chr7	5452756	5452800	45	*	Peak_14903	50	.	2.90253	5.02823	2.05952	78	Intron (ENST00000415009.5/80028, intron 4 of 6)	7	5426277	5428927	2651	2	100129484	ENST00000610122.1	-23829	ENSG00000234432	LOC100129484	uncharacterized LOC100129484
chr7	5518651	5518792	142	*	Peak_14694	50	.	2.77122	5.05738	2.08467	79	Distal Intergenic	7	5475797	5513809	38013	2	80028	ENST00000382368.8	-4842	ENSG00000155034	FBXL18	F-box and leucine rich repeat protein 18
chr7	66099617	66100272	656	*	Peak_14	997	.	16.2328	99.7191	94.6392	896	Intron (ENST00000450043.2/435, intron 7 of 11)	7	66089239	66092954	3716	1	435	ENST00000464970.1	10378	ENSG00000126522	ASL	argininosuccinate lyase
chr7	66114583	66115088	506	*	Peak_2814	81	.	3.43309	8.13604	4.77719	1717	Promoter (<=1kb)	7	66114604	66154568	39965	1	27297	ENST00000360415.7	0	ENSG00000241258	CRCP	CGRP receptor component
chr7	66728524	66728799	276	*	Peak_100	315	.	8.82279	31.5994	27.3103	4120	Intron (ENST00000503687.2/27342, intron 3 of 12)	7	66740733	66772035	31303	1	27342	ENST00000442563.5	-11934	ENSG00000154710	RABGEF1	RAB guanine nucleotide exchange factor 1
chr7	66729297	66729910	614	*	Peak_1590	98	.	3.47426	9.80686	6.31416	366	Intron (ENST00000503687.2/27342, intron 3 of 12)	7	66740733	66772035	31303	1	27342	ENST00000442563.5	-10823	ENSG00000154710	RABGEF1	RAB guanine nucleotide exchange factor 1
chr7	73602917	73603182	266	*	Peak_196	229	.	6.89312	22.9833	18.8949	978	Intron (ENST00000345114.9/51085, intron 7 of 15)	7	73596710	73606824	10115	2	51085	ENST00000476404.5	3642	ENSG00000009950	MLXIPL	MLX interacting protein like
chr7	73749295	73749454	160	*	Peak_45744	31	.	2.37206	3.15615	0.62474	37	Distal Intergenic	7	73736094	73738867	2774	2	83451	ENST00000222800.7	-10428	ENSG00000106077	ABHD11	abhydrolase domain containing 11
chr7	73762554	73762560	7	*	Peak_2716	82	.	4.15028	8.23615	4.86937	110	Distal Intergenic	7	73768997	73770270	1274	2	1365	ENST00000395145.3	7710	ENSG00000165215	CLDN3	claudin 3
chr7	73762843	73763103	261	*	Peak_33560	37	.	2.50578	3.75727	1.04634	134	Distal Intergenic	7	73768997	73770270	1274	2	1365	ENST00000395145.3	7167	ENSG00000165215	CLDN3	claudin 3
chr7	74604835	74605110	276	*	Peak_1097	110	.	4.41533	11.0162	7.43838	207	Distal Intergenic	7	74600960	74602583	1624	1	9569	ENST00000486086.1	3875	ENSG00000006704	GTF2IRD1	GTF2I repeat domain containing 1
chr7	74657578	74657725	148	*	Peak_25623	41	.	2.3495	4.17504	1.36556	46	Promoter (<=1kb)	7	74657667	74691108	33442	1	2969	ENST00000613513.1	0	ENSG00000263001	GTF2I	general transcription factor IIi
chr7	76304845	76305023	179	*	Peak_2117	88	.	3.7345	8.87152	5.4455	164	Promoter (1-2kb)	7	76303577	76304295	719	1	3315	ENST00000429938.1	1268	ENSG00000106211	HSPB1	heat shock protein family B (small) member 1
chr7	802861	803135	275	*	Peak_2369	86	.	3.49917	8.69282	5.29519	173	Distal Intergenic	7	816615	842568	25954	1	23353	ENST00000427969.5	-13480	ENSG00000164828	SUN1	Sad1 and UNC84 domain containing 1
chr7	92245475	92245927	453	*	Peak_1654	96	.	3.9178	9.66101	6.17823	141	Promoter (<=1kb)	7	92131774	92245924	114151	2	889	ENST00000650585.1	0	ENSG00000001631	KRIT1	KRIT1 ankyrin repeat containing
chr7	99393087	99393298	212	*	Peak_310	186	.	5.04184	18.6244	14.6736	610	Promoter (<=1kb)	7	99394042	99394801	760	1	10095	ENST00000463078.1	-744	ENSG00000130429	ARPC1B	actin related protein 2/3 complex subunit 1B
chr8	101179334	101179486	153	*	Peak_9696	57	.	2.50093	5.74182	2.66511	356	Intron (ENST00000520984.5/51123, intron 3 of 3)	8	101166805	101169629	2825	2	115830329	ENST00000565617.1	-9705	ENSG00000261087	ZNNT1	ZNF706 neighboring transcript 1
chr8	101616147	101616317	171	*	Peak_25395	41	.	2.35332	4.18644	1.37425	46	Intron (ENST00000646743.1/79977, intron 8 of 15)	8	101632226	101664510	32285	1	79977	ENST00000517674.5	-15909	ENSG00000083307	GRHL2	grainyhead like transcription factor 2
chr8	103394664	103394989	326	*	Peak_1013	112	.	3.99991	11.2766	7.68115	1195	Distal Intergenic	8	103401487	103402703	1217	2	81034	ENST00000523701.1	7714	ENSG00000164933	SLC25A32	solute carrier family 25 member 32
chr8	115404712	115404945	234	*	Peak_1875	92	.	3.68919	9.25814	5.80655	478	Distal Intergenic	8	115414429	115492221	77793	2	7227	ENST00000518018.1	87276	ENSG00000104447	TRPS1	transcriptional repressor GATA binding 1
chr8	115598657	115598864	208	*	Peak_7690	60	.	3.01739	6.01185	2.88338	293	Intron (ENST00000640765.1/7227, intron 3 of 5)	8	115413814	115620070	206257	2	7227	ENST00000519076.5	21206	ENSG00000104447	TRPS1	transcriptional repressor GATA binding 1
chr8	127739798	127739935	138	*	Peak_43386	32	.	2.41126	3.2932	0.72523	28	Promoter (<=1kb)	8	127730157	127738987	8831	2	100270680	ENST00000672942.1	-811	ENSG00000249375	CASC11	cancer susceptibility 11
chr8	127742053	127742455	403	*	Peak_1372	103	.	3.399	10.3504	6.82244	453	3' UTR	8	127730157	127738987	8831	2	100270680	ENST00000672942.1	-3066	ENSG00000249375	CASC11	cancer susceptibility 11
chr8	127812451	127812757	307	*	Peak_1568	98	.	3.67715	9.86384	6.36768	190	Intron (ENST00000667305.1/5820, intron 1 of 8)	8	127796033	128101256	305224	1	5820	ENST00000523068.2	16418	ENSG00000249859	PVT1	Pvt1 oncogene
chr8	127897335	127897900	566	*	Peak_251	202	.	5.60507	20.2789	16.2725	698	Intron (ENST00000667305.1/5820, intron 2 of 8)	8	127890715	127996670	105956	1	5820	ENST00000670626.1	6620	ENSG00000249859	PVT1	Pvt1 oncogene
chr8	140457758	140458123	366	*	Peak_333	178	.	3.90405	17.8589	13.9366	326	Promoter (<=1kb)	8	139727725	140457744	730020	2	83696	ENST00000438773.4	-14	ENSG00000167632	TRAPPC9	trafficking protein particle complex subunit 9
chr8	140507945	140508239	295	*	Peak_3401	76	.	3.57921	7.69332	4.37859	365	Exon (ENST00000564464.1/ENST00000564464.1, exon 1 of 1)	8	140511311	140516467	5157	1	54108	ENST00000519533.1	-3072	ENSG00000104472	CHRAC1	chromatin accessibility complex subunit 1
chr8	142261389	142261509	121	*	Peak_7113	62	.	3.36876	6.21699	3.07094	280	Intron (ENST00000524325.6/203062, intron 12 of 13)	8	142271567	142279997	8431	2	203062	ENST00000521825.1	18488	ENSG00000171045	TSNARE1	t-SNARE domain containing 1
chr8	142730187	142730223	37	*	Peak_33700	37	.	2.28334	3.75708	1.04634	286	Promoter (2-3kb)	8	142727723	142736927	9205	1	51337	ENST00000520217.1	2464	ENSG00000130193	THEM6	thioesterase superfamily member 6
chr8	142737855	142738181	327	*	Peak_1584	98	.	3.88614	9.82847	6.3346	2072	Distal Intergenic	8	142740949	142742406	1458	2	57152	ENST00000246515.2	4225	ENSG00000126233	SLURP1	secreted LY6/PLAUR domain containing 1
chr8	142738622	142738903	282	*	Peak_1584	98	.	3.88614	9.82847	6.3346	2072	Distal Intergenic	8	142740949	142742406	1458	2	57152	ENST00000246515.2	3503	ENSG00000126233	SLURP1	secreted LY6/PLAUR domain containing 1
chr8	143577747	143577836	90	*	Peak_26202	41	.	2.70287	4.1611	1.35372	98	Promoter (<=1kb)	8	143575600	143577915	2316	2	93100	ENST00000488096.5	79	ENSG00000147813	NAPRT	nicotinate phosphoribosyltransferase
chr8	143700131	143700419	289	*	Peak_11156	54	.	2.68407	5.42882	2.38486	554	Intron (ENST00000527561.5/286075, intron 2 of 3)	8	143696154	143698413	2260	1	286076	ENST00000531565.1	3977	NA	LINC02878	long intergenic non-protein coding RNA 2878
chr8	143715499	143715641	143	*	Peak_12814	52	.	3.15352	5.28744	2.27837	94	Promoter (<=1kb)	8	143716340	143722458	6119	1	225689	ENST00000484654.1	-699	ENSG00000181085	MAPK15	mitogen-activated protein kinase 15
chr8	143717109	143717246	138	*	Peak_31952	38	.	2.70016	3.86944	1.13959	59	Promoter (<=1kb)	8	143716378	143720591	4214	1	225689	ENST00000395108.2	731	ENSG00000181085	MAPK15	mitogen-activated protein kinase 15
chr8	143732797	143733290	494	*	Peak_25625	41	.	2.3495	4.17504	1.36556	162	Promoter (<=1kb)	8	143733083	143733153	71	2	100616318	ENST00000583819.1	0	ENSG00000265660	MIR4664	microRNA 4664
chr8	143734745	143734791	47	*	Peak_20787	45	.	2.83324	4.56568	1.68785	443	Promoter (<=1kb)	8	143734140	143746337	12198	1	642574	ENST00000533004.5	605	ENSG00000203499	IQANK1	IQ motif and ankyrin repeat containing 1
chr8	143738072	143738500	429	*	Peak_33701	37	.	2.21718	3.75708	1.04634	566	Promoter (<=1kb)	8	143723933	143738234	14302	2	286077	ENST00000650760.1	0	ENSG00000180921	FAM83H	family with sequence similarity 83 member H
chr8	143762820	143763099	280	*	Peak_1731	95	.	3.99253	9.56929	6.09601	356	Intron (ENST00000527139.7/642574, intron 3 of 13)	8	143758153	143771870	13718	2	105375800	ENST00000529743.2	8771	NA	LOC105375800	SREBF pathway regulator in golgi 1 pseudogene
chr8	143786816	143787032	217	*	Peak_937	116	.	4.55488	11.6574	8.04097	1251	Promoter (1-2kb)	8	143788920	143790135	1216	1	642574	ENST00000534089.5	-1888	ENSG00000203499	IQANK1	IQ motif and ankyrin repeat containing 1
chr8	143787432	143787683	252	*	Peak_937	116	.	4.55488	11.6574	8.04097	1251	Promoter (1-2kb)	8	143788920	143790135	1216	1	642574	ENST00000534089.5	-1237	ENSG00000203499	IQANK1	IQ motif and ankyrin repeat containing 1
chr8	143799225	143799380	156	*	Peak_2684	82	.	3.70501	8.2764	4.90684	478	Intron (ENST00000320476.7/23513, intron 24 of 35)	8	143790925	143804151	13227	2	23513	ENST00000526832.5	4771	ENSG00000180900	SCRIB	scribble planar cell polarity protein
chr8	143808586	143808806	221	*	Peak_364	172	.	5.84579	17.2494	13.3575	128	Promoter (<=1kb)	8	143805252	143808677	3426	2	23513	ENST00000531942.1	0	ENSG00000180900	SCRIB	scribble planar cell polarity protein
chr8	143814801	143815013	213	*	Peak_30856	39	.	2.47715	3.94408	1.19901	38	Promoter (<=1kb)	8	143790926	143814968	24043	2	23513	ENST00000377533.7	0	ENSG00000180900	SCRIB	scribble planar cell polarity protein
chr8	143984055	143984255	201	*	Peak_21916	44	.	2.54498	4.45184	1.59167	83	Promoter (<=1kb)	8	143977153	143984358	7206	2	84875	ENST00000526007.5	103	ENSG00000178685	PARP10	poly(ADP-ribose) polymerase family member 10
chr8	144014157	144014221	65	*	Peak_33703	37	.	2.21718	3.75708	1.04634	169	Promoter (1-2kb)	8	143985891	144012772	26882	2	84875	ENST00000530478.5	-1385	ENSG00000178685	PARP10	poly(ADP-ribose) polymerase family member 10
chr8	144020302	144020989	688	*	Peak_7418	61	.	3.53703	6.11503	2.97864	156	Intron (ENST00000377470.8/375686, intron 1 of 4)	8	143985891	144012772	26882	2	84875	ENST00000530478.5	-7530	ENSG00000178685	PARP10	poly(ADP-ribose) polymerase family member 10
chr8	144024659	144024701	43	*	Peak_7205	61	.	3.44867	6.19286	3.04834	101	Intron (ENST00000377470.8/375686, intron 1 of 4)	8	143985891	144012772	26882	2	84875	ENST00000530478.5	-11887	ENSG00000178685	PARP10	poly(ADP-ribose) polymerase family member 10
chr8	144033013	144033234	222	*	Peak_23406	43	.	2.78169	4.33341	1.49293	95	Intron (ENST00000377470.8/375686, intron 1 of 4)	8	144049079	144051203	2125	1	392275	ENST00000639008.2	-15845	NA	SMPD5	sphingomyelin phosphodiesterase 5 (pseudogene)
chr8	144094509	144094802	294	*	Peak_2662	82	.	3.71287	8.2968	4.92637	156	Promoter (<=1kb)	8	144095039	144097525	2487	1	1537	ENST00000533444.1	-237	ENSG00000179091	CYC1	cytochrome c1
chr8	144095543	144095762	220	*	Peak_10737	55	.	3.06777	5.50313	2.45077	146	Promoter (<=1kb)	8	144095486	144096515	1030	1	1537	ENST00000528618.1	57	ENSG00000179091	CYC1	cytochrome c1
chr8	144182779	144182976	198	*	Peak_14129	51	.	2.98102	5.14518	2.16107	42	Intron (ENST00000532255.5/727957, intron 6 of 30)	8	144179455	144201179	21725	1	727957	ENST00000534508.1	3324	ENSG00000179832	MROH1	maestro heat like repeat family member 1
chr8	144272236	144272591	356	*	Peak_748	126	.	4.26012	12.6807	9.00249	2330	Intron (ENST00000569669.6/23246, intron 3 of 15)	8	144266453	144268481	2029	1	642658	ENST00000567180.3	5783	ENSG00000260428	SCX	scleraxis bHLH transcription factor
chr8	144438992	144439136	145	*	Peak_35772	36	.	2.34503	3.61651	0.93736	42	Promoter (1-2kb)	8	144437675	144439971	2297	1	100287098	ENST00000442850.1	1317	NA	TONSL-AS1	TONSL antisense RNA 1
chr8	144478573	144478605	33	*	Peak_3734	75	.	3.76078	7.5025	4.21168	132	Promoter (<=1kb)	8	144478351	144496686	18336	1	84988	ENST00000533088.1	222	ENSG00000160972	PPP1R16A	protein phosphatase 1 regulatory subunit 16A
chr8	144479156	144479643	488	*	Peak_20390	46	.	2.49469	4.60558	1.72285	430	Promoter (<=1kb)	8	144478351	144496686	18336	1	84988	ENST00000533088.1	805	ENSG00000160972	PPP1R16A	protein phosphatase 1 regulatory subunit 16A
chr8	144488694	144488735	42	*	Peak_2485	85	.	3.52103	8.51396	5.1292	180	Promoter (1-2kb)	8	144490030	144502121	12092	1	84988	ENST00000292539.8	-1295	ENSG00000160972	PPP1R16A	protein phosphatase 1 regulatory subunit 16A
chr8	144509276	144509383	108	*	Peak_1085	110	.	4.00657	11.0429	7.46399	1620	Promoter (<=1kb)	8	144509080	144511181	2102	1	113655	ENST00000528047.5	196	ENSG00000167700	MFSD3	major facilitator superfamily domain containing 3
chr8	144526361	144526729	369	*	Peak_22241	44	.	2.77571	4.43296	1.57687	58	Promoter (<=1kb)	8	144522439	144527032	4594	2	441381	ENST00000533758.1	303	ENSG00000254402	LRRC24	leucine rich repeat containing 24
chr8	144814293	144814756	464	*	Peak_18	864	.	14.793	86.4262	81.4232	1853	Distal Intergenic	8	144802888	144808476	5589	1	340385	ENST00000529429.5	11405	ENSG00000197363	ZNF517	zinc finger protein 517
chr8	144817265	144817585	321	*	Peak_18	864	.	14.793	86.4262	81.4232	1853	Distal Intergenic	8	144827464	144841831	14368	1	7553	ENST00000532777.5	-9879	ENSG00000147789	ZNF7	zinc finger protein 7
chr8	144943135	144943547	413	*	Peak_8779	59	.	3.44782	5.92593	2.82438	431	Intron (ENST00000394909.7/7564, intron 2 of 2)	8	144932144	144948035	15892	2	7564	ENST00000532811.1	4488	ENSG00000170631	ZNF16	zinc finger protein 16
chr8	144943644	144943660	17	*	Peak_5348	66	.	3.56764	6.67383	3.46411	184	Intron (ENST00000394909.7/7564, intron 2 of 2)	8	144932144	144948035	15892	2	7564	ENST00000532811.1	4375	ENSG00000170631	ZNF16	zinc finger protein 16
chr8	144943838	144944242	405	*	Peak_5348	66	.	3.56764	6.67383	3.46411	184	Exon (ENST00000527427.1/7564, exon 2 of 2)	8	144932144	144948035	15892	2	7564	ENST00000532811.1	3793	ENSG00000170631	ZNF16	zinc finger protein 16
chr8	30166872	30166893	22	*	Peak_39716	34	.	2.83853	3.4871	0.83774	26	Intron (ENST00000520739.5/23484, intron 4 of 5)	8	30156375	30180501	24127	1	10671	ENST00000519830.1	10497	ENSG00000104671	DCTN6	dynactin subunit 6
chr8	66432396	66432462	67	*	Peak_16712	47	.	2.79364	4.76505	1.82903	146	Promoter (<=1kb)	8	66432486	66518524	86039	1	254778	ENST00000648156.1	-24	ENSG00000169085	VXN	vexin
chr8	66438524	66438769	246	*	Peak_48340	30	.	2.19256	3.01855	0.53726	17	Promoter (<=1kb)	8	66439268	66444681	5414	1	137872	ENST00000518781.1	-499	ENSG00000147576	ADHFE1	alcohol dehydrogenase iron containing 1
chr8	66438860	66439119	260	*	Peak_9378	58	.	3.27729	5.81606	2.73063	125	Promoter (<=1kb)	8	66439268	66444681	5414	1	137872	ENST00000518781.1	-149	ENSG00000147576	ADHFE1	alcohol dehydrogenase iron containing 1
chr8	66439228	66439441	214	*	Peak_7848	59	.	3.4653	5.96314	2.83963	129	Promoter (<=1kb)	8	66439268	66444681	5414	1	137872	ENST00000518781.1	0	ENSG00000147576	ADHFE1	alcohol dehydrogenase iron containing 1
chr8	67172779	67172893	115	*	Peak_3229	78	.	3.95931	7.82023	4.49317	324	Promoter (<=1kb)	8	67172865	67196220	23356	1	79848	ENST00000676980.1	0	ENSG00000104218	CSPP1	centrosome and spindle pole associated protein 1
chr8	69523241	69523605	365	*	Peak_7230	61	.	3.24737	6.18217	3.03929	329	Intron (ENST00000525061.5/23213, intron 3 of 4)	8	69492847	69660912	168066	1	23213	ENST00000402687.9	30394	ENSG00000137573	SULF1	sulfatase 1
chr8	69526545	69526943	399	*	Peak_373	170	.	5.08714	17.0669	13.1797	749	Intron (ENST00000525061.5/23213, intron 3 of 4)	8	69492847	69660912	168066	1	23213	ENST00000402687.9	33698	ENSG00000137573	SULF1	sulfatase 1
chr8	70440446	70440654	209	*	Peak_8505	59	.	3.71141	5.96195	2.8389	92	Distal Intergenic	8	70471134	70485687	14554	1	101926892	ENST00000520259.1	-30480	ENSG00000253967	LOC101926892	uncharacterized LOC101926892
chr8	91370204	91370426	223	*	Peak_10289	56	.	3.39187	5.61329	2.54982	66	Intron (ENST00000522181.5/115111, intron 15 of 18)	8	91357248	91393836	36589	1	115111	ENST00000517930.1	12956	ENSG00000147606	SLC26A7	solute carrier family 26 member 7
chr8	94523087	94523438	352	*	Peak_3523	76	.	3.54547	7.60524	4.29712	875	Promoter (2-3kb)	8	94488520	94526302	37783	2	25962	ENST00000522263.5	2864	ENSG00000164944	VIRMA	vir like m6A methyltransferase associated
chr8	94640498	94640843	346	*	Peak_980	114	.	4.35136	11.4669	7.86173	774	Promoter (<=1kb)	8	94641074	94707466	66393	1	54845	ENST00000423620.6	-231	ENSG00000104413	ESRP1	epithelial splicing regulatory protein 1
chr8	97452833	97452970	138	*	Peak_1483	100	.	4.18666	10.0789	6.56823	52	Distal Intergenic	8	97358265	97358478	214	1	109617016	ENST00000384486.2	94568	ENSG00000207215	SNORD3H	small nucleolar RNA, C/D box 3H
chr9	105859597	105859922	326	*	Peak_22771	43	.	3.11512	4.37243	1.52424	114	Distal Intergenic	9	105993310	106702662	709353	1	100996590	ENST00000637185.1	-133388	ENSG00000234323	LINC01505	long intergenic non-protein coding RNA 1505
chr9	123266876	123267206	331	*	Peak_53668	25	.	1.80731	2.51608	0.20374	19	Promoter (1-2kb)	9	123125220	123268564	143345	2	55342	ENST00000407982.6	1358	ENSG00000165209	STRBP	spermatid perinuclear RNA binding protein
chr9	123267332	123267637	306	*	Peak_6966	62	.	3.20992	6.2756	3.12499	59	Promoter (<=1kb)	9	123125220	123268564	143345	2	55342	ENST00000407982.6	927	ENSG00000165209	STRBP	spermatid perinuclear RNA binding protein
chr9	127023492	127023637	146	*	Peak_30490	39	.	2.47156	3.96497	1.21537	75	Intron (ENST00000424082.6/9649, intron 4 of 17)	9	127050056	127079853	29798	1	9649	ENST00000477700.1	-26419	ENSG00000136828	RALGPS1	Ral GEF with PH domain and SH3 binding motif 1
chr9	127721009	127721186	178	*	Peak_2780	81	.	3.76662	8.17539	4.81496	94	Promoter (<=1kb)	9	127720289	127731589	11301	1	158248	ENST00000488285.1	720	ENSG00000167094	TTC16	tetratricopeptide repeat domain 16
chr9	128770634	128770712	79	*	Peak_14765	50	.	2.94113	5.05291	2.0808	270	Promoter (<=1kb)	9	128753318	128771688	18371	2	10444	ENST00000494461.1	976	ENSG00000160445	ZER1	zyg-11 related cell cycle regulator
chr9	128774873	128775032	160	*	Peak_10818	54	.	3.47016	5.49611	2.4448	127	Promoter (2-3kb)	9	128753815	128772414	18600	2	10444	ENST00000427848.1	-2459	ENSG00000160445	ZER1	zyg-11 related cell cycle regulator
chr9	129481994	129482170	177	*	Peak_5156	67	.	3.2712	6.77347	3.55665	364	Promoter (1-2kb)	9	129483451	129504274	20824	1	100506190	ENST00000454968.5	-1281	NA	LINC00963	long intergenic non-protein coding RNA 963
chr9	129490351	129490388	38	*	Peak_2287	87	.	3.64864	8.75986	5.35438	215	Promoter (<=1kb)	9	129490776	129504456	13681	1	100506190	ENST00000659690.1	-388	NA	LINC00963	long intergenic non-protein coding RNA 963
chr9	129496854	129497210	357	*	Peak_6	1000	.	15.5211	153.937	148.641	5591	Promoter (<=1kb)	9	129496915	129504274	7360	1	100506190	ENST00000453213.2	0	NA	LINC00963	long intergenic non-protein coding RNA 963
chr9	129602456	129602543	88	*	Peak_11167	54	.	2.94056	5.42841	2.38486	250	Distal Intergenic	9	129608884	129635930	27047	1	28989	ENST00000372486.5	-6341	ENSG00000148335	NTMT1	N-terminal Xaa-Pro-Lys N-methyltransferase 1
chr9	131545028	131545219	192	*	Peak_19896	46	.	3.04661	4.64721	1.75218	106	Promoter (<=1kb)	9	131545514	131558620	13107	1	642515	ENST00000636672.1	-295	ENSG00000283526	PRRT1B	proline rich transmembrane protein 1B
chr9	133356601	133356723	123	*	Peak_35826	36	.	2.55632	3.61093	0.93308	124	Promoter (<=1kb)	9	133356105	133356676	572	2	6834	ENST00000463965.1	0	ENSG00000148290	SURF1	SURF1 cytochrome c oxidase assembly factor
chr9	133356835	133357042	208	*	Peak_531	145	.	5.31634	14.5455	10.771	3766	Promoter (<=1kb)	9	133357048	133360024	2977	1	6835	ENST00000486887.1	-6	ENSG00000148291	SURF2	surfeit 2
chr9	134444780	134445003	224	*	Peak_569	141	.	4.89761	14.1355	10.3808	136	Distal Intergenic	9	134386122	134401882	15761	1	6256	ENST00000649020.1	58658	ENSG00000186350	RXRA	retinoid X receptor alpha
chr9	136865538	136865781	244	*	Peak_111	292	.	7.60309	29.2562	25.0149	10285	Promoter (<=1kb)	9	136862490	136866266	3777	2	8721	ENST00000371648.4	485	ENSG00000107223	EDF1	endothelial differentiation related factor 1
chr9	136991555	136991793	239	*	Peak_54415	24	.	2.12771	2.44027	0.14631	53	Promoter (<=1kb)	9	136992422	136993976	1555	1	286257	ENST00000371620.4	-629	ENSG00000148362	PAXX	PAXX non-homologous end joining factor
chr9	137003025	137003111	87	*	Peak_1799	94	.	4.43259	9.45647	5.99245	719	Distal Intergenic	9	137008236	137008788	553	2	20	ENST00000464157.1	5677	ENSG00000107331	ABCA2	ATP binding cassette subfamily A member 2
chr9	137268700	137268993	294	*	Peak_2756	82	.	2.58854	8.20393	4.84158	1577	Intron (ENST00000343053.6/25920, intron 10 of 12)	9	137277726	137282641	4916	1	54863	ENST00000357503.3	-8733	ENSG00000198113	TOR4A	torsin family 4 member A
chr9	137513722	137513949	228	*	Peak_407	163	.	4.66878	16.3424	12.4864	866	Intron (ENST00000406427.6/375775, intron 12 of 34)	9	137459953	137480727	20775	2	375775	ENST00000469998.1	-32995	ENSG00000130653	PNPLA7	patatin like phospholipase domain containing 7
chr9	137552222	137552656	435	*	Peak_44418	31	.	1.9192	3.19714	0.65364	276	Promoter (<=1kb)	9	137551879	137552555	677	1	64975	ENST00000371443.6	343	ENSG00000182154	MRPL41	mitochondrial ribosomal protein L41
chr9	137570776	137570982	207	*	Peak_7694	60	.	3.10743	6.01185	2.88338	164	Intron (ENST00000277540.7/92715, intron 5 of 8)	9	137564584	137575216	10633	2	92715	ENST00000485189.5	4234	ENSG00000148399	DPH7	diphthamide biosynthesis 7
chr9	137718449	137718656	208	*	Peak_9809	57	.	3.44154	5.71348	2.63925	199	Promoter (1-2kb)	9	137716927	137777946	61020	1	79813	ENST00000638071.1	1522	ENSG00000181090	EHMT1	euchromatic histone lysine methyltransferase 1
chr9	137735808	137736038	231	*	Peak_23817	43	.	2.72046	4.30463	1.4702	126	Promoter (2-3kb)	9	137738607	137754221	15615	1	79813	ENST00000495657.5	-2569	ENSG00000181090	EHMT1	euchromatic histone lysine methyltransferase 1
chr9	137769954	137769990	37	*	Peak_27406	41	.	2.97761	4.11507	1.32172	79	Intron (ENST00000462484.5/79813, intron 10 of 15)	9	137777970	137834912	56943	1	79813	ENST00000637891.1	-7980	ENSG00000181090	EHMT1	euchromatic histone lysine methyltransferase 1
chr9	137810619	137810619	1	*	Peak_1516	99	.	4.5957	9.99338	6.48923	368	Promoter (2-3kb)	9	137813491	137814827	1337	1	79813	ENST00000483653.1	-2872	ENSG00000181090	EHMT1	euchromatic histone lysine methyltransferase 1
chr9	33377378	33377401	24	*	Peak_3713	75	.	4.01425	7.5174	4.22517	132	Distal Intergenic	9	33365233	33367578	2346	1	4799	ENST00000463421.1	12145	ENSG00000086102	NFX1	nuclear transcription factor, X-box binding 1
chr9	93118798	93118919	122	*	Peak_54816	24	.	1.77273	2.40102	0.14631	40	Distal Intergenic	9	93121497	93126190	4694	2	4814	ENST00000489274.1	7271	ENSG00000131669	NINJ1	ninjurin 1
chr9	94167259	94167634	376	*	Peak_3679	75	.	3.12515	7.53378	4.238	725	Intron (ENST00000652769.1/ENST00000652769.1, intron 1 of 1)	9	94175957	94176036	80	1	406881	ENST00000362295.3	-8323	ENSG00000199165	MIRLET7A1	microRNA let-7a-1
chrX	103152407	103152614	208	*	Peak_675	133	.	4.63513	13.3766	9.6645	133	Distal Intergenic	23	103075810	103093143	17334	2	56000	ENST00000395065.8	-59264	ENSG00000147206	NXF3	nuclear RNA export factor 3
chrX	1168012	1168298	287	*	Peak_8539	59	.	3.71141	5.96195	2.8389	179	Distal Intergenic	23	1190897	1212634	21738	2	64109	ENST00000381567.8	44336	ENSG00000205755	CRLF2	cytokine receptor like factor 2
chrX	130753328	130753508	181	*	Peak_56041	20	.	1.87543	2.08455	0	127	Intron (ENST00000370935.5/10495, intron 2 of 13)	23	130623381	130709313	85933	2	10495	ENST00000370927.5	-44015	ENSG00000165675	ENOX2	ecto-NOX disulfide-thiol exchanger 2
chrX	132488510	132488682	173	*	Peak_2948	80	.	4.21455	8.08589	4.73894	173	Promoter (<=1kb)	23	132384663	132489015	104353	2	55796	ENST00000421707.1	333	ENSG00000076770	MBNL3	muscleblind like splicing regulator 3
chrX	135338905	135339165	261	*	Peak_3096	79	.	3.9716	7.98441	4.64802	278	Intron (ENST00000494295.1/7626, intron 1 of 3)	23	135248920	135344087	95168	2	7626	ENST00000494295.1	4922	ENSG00000186376	ZNF75D	zinc finger protein 75D
chrX	1393380	1393725	346	*	Peak_3715	75	.	4.01425	7.5174	4.22517	216	Promoter (1-2kb)	23	1386152	1392113	5962	2	293	ENST00000381401.11	-1267	ENSG00000169100	SLC25A6	solute carrier family 25 member 6
chrX	1419977	1420292	316	*	Peak_213	218	.	7.60236	21.8467	17.791	1478	Intron (ENST00000381317.9/8623, intron 9 of 12)	23	1427727	1435391	7665	2	8623	ENST00000463763.6	15099	ENSG00000169093	ASMTL	acetylserotonin O-methyltransferase like
chrX	149504993	149505102	110	*	Peak_19702	46	.	3.12949	4.66694	1.75218	195	Promoter (<=1kb)	23	149502660	149505280	2621	2	3423	ENST00000428056.6	178	ENSG00000010404	IDS	iduronate 2-sulfatase
chrX	149528418	149528734	317	*	Peak_119	284	.	9.09418	28.4785	24.2521	4747	Intron (ENST00000651111.1/3423, intron 7 of 13)	23	149527591	149532941	5351	2	100131434	ENST00000412882.5	4207	ENSG00000241769	LINC00893	long intergenic non-protein coding RNA 893
chrX	149535364	149535578	215	*	Peak_234	210	.	6.00291	21.0061	16.9784	2278	Promoter (1-2kb)	23	149482543	149533935	51393	2	3423	ENST00000422081.6	-1429	ENSG00000010404	IDS	iduronate 2-sulfatase
chrX	149940130	149940528	399	*	Peak_80	383	.	7.60608	38.3922	33.9782	930	Promoter (<=1kb)	23	149940156	150016787	76632	1	100272228	ENST00000444489.5	0	ENSG00000235703	LINC00894	long intergenic non-protein coding RNA 894
chrX	149944662	149944917	256	*	Peak_262	196	.	6.81619	19.6848	15.6964	1330	Promoter (<=1kb)	23	149945633	149952906	7274	1	100272228	ENST00000450989.5	-716	ENSG00000235703	LINC00894	long intergenic non-protein coding RNA 894
chrX	17718894	17719057	164	*	Peak_27212	41	.	2.9788	4.11731	1.32172	115	Promoter (<=1kb)	23	17719263	17724370	5108	1	4810	ENST00000485305.1	-206	ENSG00000188158	NHS	NHS actin remodeling regulator
chrX	2426504	2426746	243	*	Peak_4541	70	.	3.63467	7.09132	3.84242	79	Intron (ENST00000334651.11/207063, intron 1 of 6)	23	2488186	2500555	12370	2	9189	ENST00000381218.8	73809	ENSG00000214717	ZBED1	zinc finger BED-type containing 1
chrX	53083485	53083707	223	*	Peak_860	120	.	5.45718	12.0684	8.42126	606	Promoter (<=1kb)	23	53083123	53088539	5417	1	64061	ENST00000556808.1	362	ENSG00000184205	TSPYL2	TSPY like 2
chrX	54808147	54808280	134	*	Peak_29134	40	.	2.98401	4.06169	1.28237	62	Promoter (<=1kb)	23	54808338	54815694	7357	1	10916	ENST00000218439.8	-58	ENSG00000102316	MAGED2	MAGE family member D2
