# Supplementary material for: Selective Concurrence of the Long Non-Coding RNA MALAT1 and the Polycomb Repressive Complex 2 to Promoter Regions of Active Genes in MCF7 Breast Cancer Cells
Source: Curr Issues Mol Biol. 2023 May 30;45(6):4735–48. doi: 10.3390/cimb45060301 (PMC10297253; doi:10.3390/cimb45060301)
Supplement: Supplementary file 1 [file cimb-45-00301-s001.zip › Supplementary Table S3.xlsx]

## Sheet: SRR2749729_All Genes>0_withLOG
Supplementary Table S3. List of genes and their expression levels from GSE74232 and GSE48216. TPM (Transcripts Per Kilobase Million) values are shown.
Sheet 1. All genes from SRR2749729 (GEO: GSE74232)
Abundance (TPM)	log TPM	external_gene_name
9471438116	9.97642	MT-CYB
8907521292	9.94976	MT-ND4L
8033959755	9.90493	RPL35
7487294922	9.87432	RPL41
7326658831	9.86491	RPL15
7319160099	9.86446	MT-ND4
7163764085	9.85514	RPS24
6545544706	9.81595	RPL34
6380848086	9.80488	RPL31
6348273953	9.80266	RPL30
6007373681	9.77868	MYL6
5843092221	9.76664	BCYRN1
5295343786	9.72389	RPS5
5250167323	9.72017	RPS23
5012899043	9.70009	RPL37
4761262524	9.67772	RPS2
4414146285	9.64485	RPS21
4115218398	9.61439	RPL21
4042426493	9.60664	ATP5MK
4037605875	9.60612	RPLP0
4014311535	9.60361	RPL13
3939211995	9.59541	ATP5MF
3797760376	9.57953	MT-TY
3681132961	9.56598	FTH1
3620505538	9.55877	MT-ND6
3466411317	9.53988	TFF1
3445999479	9.53732	RPL17
3442920811	9.53693	KRT18
3375019442	9.52828	RPL18A
3331893796	9.52269	RPS10
3293192108	9.51762	RPL32
3281132312	9.51602	COX7B
3225260436	9.50856	EEF1A1
3203635413	9.50564	MT-TC	Average	2.44854e+07
3104541974	9.492	RPL37A	1st q	183340
2976297049	9.47368	TMSB4X	2nd q (median)	1016602
2928454695	9.46664	RPS18	3rd q	6692790
2862394796	9.45673	RPS15A
2784656255	9.44477	MT-RNR1
2691394242	9.42998	COX7C
2573817688	9.41058	MT-ND3
2523173315	9.40195	RPS11
2483227392	9.39502	MT-ND1
2188262228	9.3401	RPL26
2161277224	9.33471	RPS27
2078383835	9.31773	RPL18
2018560581	9.30504	RPL7A
1974234241	9.2954	COX6A1
1958247898	9.29187	MT-TN
1951958193	9.29047	RPS25
1950020933	9.29004	MT-ND2
1898163239	9.27833	PFDN4
1884487014	9.27519	MT-RNR2
1860039196	9.26952	TMSB10
1836641678	9.26402	RPS16
1829183563	9.26226	RPL23A
1826747838	9.26168	ACTB
1763629579	9.24641	RPS14
1750646825	9.2432	FAU
1743456442	9.24141	RPL29
1734194199	9.2391	RPS15
1722557588	9.23617	ALDOA
1640967337	9.2151	RPS13
1640608192	9.215
1627619184	9.21155	RPL27
1622297345	9.21013	COX7A2
1614633728	9.20807	PPIA
1607149226	9.20606	NME2
1573511785	9.19687	TPT1
1555187002	9.19178	RPS12
1553008783	9.19117	RPLP1
1551571913	9.19077
1527492267	9.18398	MIF
1508614422	9.17858	RPS19
1500090674	9.17612	ACTG1
1461625364	9.16484	RPL12
1455925611	9.16314	RPSA
1454354272	9.16267	CTSD
1430560354	9.15551	RPL7
1424038421	9.15352	RPS20
1386556423	9.14194	RPS9
1352107619	9.13101	RPL38
1351358553	9.13077	RPLP2
1337598249	9.12633	RPS3A
1312878686	9.11822	RACK1
1309439585	9.11709	HSPE1
1298459243	9.11343	RPL6
1295626073	9.11248
1256312747	9.0991	RPL13A
1225842284	9.08843	RPL35A
1215019825	9.08458	RPS29
1205397279	9.08113	HSPB1
1195738108	9.07764	MT-CO3
1190699657	9.0758	NPM1
1177318664	9.07089	RAN
1177113216	9.07082	RPL28
1144040448	9.05844	CRABP2
1139105175	9.05656	RPL39
1128526835	9.05251	RPS7
1116855048	9.048	RPL23AP42
1095556561	9.03963	FTL
1093843537	9.03896	EEF1G
1092815839	9.03855	RPL36
1088432187	9.0368	MT-CO2
1081594398	9.03406	NDUFB9
1067791554	9.02849	GPX4
1053571962	9.02266	RPL10A
1037115785	9.01583	IFITM3
1036326885	9.0155	MT-ND5
1035805175	9.01528	ENY2
1025976403	9.01114	CFL1
1024146988	9.01036	PFN1
992159226	8.99658	ATP5F1C
983844795	8.99293	UQCRQ
969677358	8.98663	RPL36A
958402718	8.98155	SSR4
957345446	8.98107	PPDPF
955262036	8.98012	TXN
948167591	8.97689	SNHG29
939347809	8.97283	UBA52
919384958	8.9635	RPL24
910351447	8.95921	RPS28
899405501	8.95396	NDUFA13
893378372	8.95104	UBL5
855771713	8.93236	PFDN5
847342836	8.92806	TPI1
844857422	8.92678	CYBA
844427524	8.92656	SNRPG
842994506	8.92582	S100A11
834575787	8.92147
818480758	8.91301	SERF2
813738171	8.91048	OAZ1
812073468	8.9096	RPS27A
806404827	8.90655	RBIS
802994303	8.90471	COX8A
799850321	8.90301	HSP90AA1
798254386	8.90214	RPL23
787738422	8.89638	ELOB
786034868	8.89544	PKM
760725378	8.88123	SNHG5
760017238	8.88082
758282836	8.87983	MT-CO1
750893767	8.87558	MTATP6P1
747327215	8.87351	TUBA1B
728637158	8.86251	NDUFB1
723803253	8.85962	KRT19
697745795	8.8437	RPS8
696885349	8.84316	RPL22L1
693024046	8.84075	CHCHD2
690776705	8.83934	H3-3B
686009273	8.83633	PTMA
674755003	8.82915	UBB
671575078	8.82709	RPS26
670258557	8.82624	ATP5MC2
669196701	8.82555	LSM5
662514507	8.8212	CAPNS1
652934019	8.81487	GSTM3
652656907	8.81468	SNRPD2
648799634	8.81211	RPL27A
648305125	8.81178	NQO1
644104594	8.80896	PHPT1
629716269	8.79914	TRMT112
622315865	8.79401	RNU6-5P
618196616	8.79113	RPS17
615520514	8.78924	RPL19
613589324	8.78788	C19orf33
605822122	8.78235	CKS2
603624466	8.78077	ENO1
599741257	8.77796	CD63
596751489	8.77579	ATP5MC3
585645749	8.76763	SLIRP
576635145	8.7609
575666948	8.76017	STARD10
573090159	8.75822	TRIM28
565622208	8.75253	B2M
563107121	8.75059	COX6B1
561873582	8.74964	APRT
561796726	8.74958	COPS9
558013274	8.74664	TUBA1C
556684802	8.74561	LGALS1
555254002	8.74449	MT-ATP8
551242978	8.74134	EEF2
547299006	8.73822	EIF3E
538829692	8.73145	PSMD6
532255961	8.72612	MT-ATP6
531976139	8.72589	GNB2
530355513	8.72457	UQCRH
520509858	8.71643	EIF3M
517882119	8.71423	TMEM205
517768402	8.71414	S100A8
516793611	8.71332	RPS6
510743093	8.7082	SLC9A3R1
510566755	8.70805	RPL10
510046621	8.70761	PRELID1
501763531	8.7005	RPL36A-HNRNPH2
499324178	8.69838	RPL3
497703936	8.69697	NACA
494468027	8.69414	SUB1
493131568	8.69296	HSPA8
484430357	8.68523	CRIP1
484071927	8.68491	NME1
481512724	8.68261	GAS5
475230367	8.6769	COX4I1
472900503	8.67477	EIF4A1
472533509	8.67443	ATP5F1B
471846724	8.6738	SF3B6
465082382	8.66753	PSMA4
452897287	8.656	RPS4X
451927138	8.65507	KRT8
447093358	8.6504	SUPT4H1
444063827	8.64745	UQCC2
434996766	8.63849	H4C11
433695546	8.63718	ATP5MG
430907101	8.63438	PSMB4
429850817	8.63332	ATP6V0C
424799775	8.62818	SEC61G
423364197	8.62671	HMGB1
422233592	8.62555	RN7SL718P
422116145	8.62543	MAZ
421571279	8.62487	CDK4
416245556	8.61935	EIF5A
415007273	8.61806	CALM2
410035779	8.61282	SERPINA3
409521632	8.61228	H2AZ1
409172809	8.61191	NDUFS8
408221532	8.6109	RPL11
403010847	8.60532	SNRPE
402459896	8.60472	CYC1
400164923	8.60224	SNORD100
399914771	8.60197	HINT1
394439866	8.59598	NAA38
393551439	8.595	CSDE1
393207052	8.59462	NOP10
384358773	8.58474	PABPC1
379569454	8.57929	H2AJ
378904059	8.57853	TUBB
378163456	8.57768
377468337	8.57688	NDUFB2
375729267	8.57488	BSG
375451122	8.57455	OST4
375256224	8.57433	NDUFB7
375188699	8.57425	RPL14
371519437	8.56998	YWHAZ
370092375	8.56831	ROMO1
367697379	8.56549	GABARAP
366492634	8.56407	NDUFA3
364798304	8.56205	NDUFA4
363931154	8.56102	THOC7
363290738	8.56025	PCBP2
363203948	8.56015	SYNGR2
362218286	8.55897	C19orf53
360714887	8.55716	POLR2K
357949384	8.55382	MT2A
354418126	8.54952	ATP6V0B
351934381	8.54646	RN7SL1
350450723	8.54463	KRTCAP2
350036921	8.54411	TOMM6
345702511	8.5387	NHP2
344552381	8.53726	PPP1R14B
343341472	8.53573	COX5B
343156269	8.53549	ATP6V1F
342258921	8.53435	S100A16
341684721	8.53363	EEF1A2
337491967	8.52826	PSAP
337336937	8.52806	PHB1
336667817	8.5272	SLC7A5
336084882	8.52645	TAGLN2
334612006	8.52454	RNA5-8SN2
334235923	8.52405	PSMA7
333753358	8.52343	GRINA
331116522	8.51998	UBC
330825132	8.5196	ATP5MJ
330024263	8.51855	BTF3
329079907	8.5173	RN7SL524P
328883415	8.51704	TBCA
328522591	8.51657	PPIB
327958066	8.51582	PRDX2
327852133	8.51568	RPL9
326369631	8.51371	BANF1
326098763	8.51335	HNRNPA1
326052598	8.51329	CLIC1
324773296	8.51158	ATRAID
322748174	8.50886	TMEM141
322331902	8.5083	ERGIC3
322141285	8.50805	S100A7
321876477	8.50769	AHCY
320924268	8.5064	CXCL8
313842546	8.49671	POMP
310761997	8.49243	SSR2
310585529	8.49218	RNASEK
309228184	8.49028	SF3B5
308656609	8.48948	SAP18
308655613	8.48947	RPL5
307068198	8.48723	CD24
307007055	8.48715	GET3
306613408	8.48659	JPT1
305603737	8.48516	HNRNPC
305590826	8.48514	PRDX1
302283867	8.48041	ESR1
301457274	8.47923	EEF1D
301389963	8.47913	BCAP31
301344336	8.47906	REEP5
300740263	8.47819	LAMTOR5
300337688	8.47761	Metazoa_SRP
299925729	8.47701	SLC3A2
294603686	8.46924	CENPX
294458593	8.46902	MRPL41
286145557	8.45659	HMGN2
285232707	8.4552	LAMTOR4
284851276	8.45462	SLC25A5
281780724	8.44991	NUBP2
281735881	8.44984	C12orf57
279324786	8.44611	TECR
278311733	8.44453	TMEM258
276586946	8.44183	RPS27L
274695052	8.43885	TOMM5
273339874	8.4367	COX17
272877463	8.43597	H2AC19
272070098	8.43468	PSMA2
271065376	8.43307	NDUFB11
270932002	8.43286	SNHG8
270879809	8.43278	ATP5F1D
269956312	8.43129	CUTA
269473898	8.43052	NDUFA1
268871312	8.42954	CSRP1
268466019	8.42889	DAD1
267362932	8.4271	NUTF2
264941589	8.42315	RPL8
264824583	8.42296	DCXR
262756709	8.41955	PRDX5
261943532	8.41821	TRAPPC5
261447428	8.41738	TMEM147
259379123	8.41394	YIF1A
259283693	8.41378	SLC39A6
258405724	8.4123	IER3
257324696	8.41048	ASS1
256601913	8.40926	ATP5PB
256399716	8.40892	FIS1
254473792	8.40564	NDUFB4
253654187	8.40424	ARHGDIA
253641618	8.40422	HSPB8
253314103	8.40366	MZT2B
253145509	8.40337	GUK1
252750881	8.40269	NAA10
251482351	8.40051	NDUFA2
251246675	8.4001	ARF5
250976137	8.39963	BSCL2
248873015	8.39598	TMED3
248397618	8.39515	DPM3
245121647	8.38938	VMP1
244513418	8.3883	NAXE
243963948	8.38733	TMEM183A
243102526	8.38579	XBP1
241254628	8.38248	SIVA1
240887442	8.38181	NDUFB10
240229842	8.38063	PTMS
239970994	8.38016	POLD2
239447077	8.37921	PHB2
237030699	8.3748	CLDN7
236872609	8.37451	TUFM
234777603	8.37066	ARPC3
234212921	8.36961	RPS2P5
234067194	8.36934	BOLA2B
233969771	8.36916	POLR2I
233181692	8.36769	ATP5MC1
231935293	8.36537	COX14
231362636	8.36429	MRPS12
231095445	8.36379	COPE
230454012	8.36258	YWHAE
230162881	8.36204	ARF1
227773021	8.3575	P4HB
227180971	8.35637	CERS2
226960455	8.35595	DCTPP1
224376597	8.35098	DDR1
221792823	8.34595	TUBB4B
221699464	8.34576	MRPS24
221293478	8.34497	SRP14
221117155	8.34462	MRPL11
220515061	8.34344	METTL26
220102589	8.34263	BOLA2
219732699	8.34189	APH1A
219297629	8.34103	SPINT2
216603495	8.33567	ATP6V0E1
216592142	8.33564	PSMB5
216450792	8.33536	TKT
216432656	8.33532	PRDX6
216186772	8.33483	DDX5
216179975	8.33482	COMMD6
216075331	8.33461	MRPL12
211972873	8.32628	RPL22
210980396	8.32424	GAPDH
210781219	8.32383	DBI
209558702	8.32131	RNF114
209554942	8.3213	SLC25A6
209447627	8.32108	POLR1D
209312003	8.32079	CRIP2
208372771	8.31884	TPD52L1
208185612	8.31845	EIF6
208067121	8.3182	TIMM50
206753434	8.31545	PTGES3
206285348	8.31447	RSL24D1
205819166	8.31349	SRM
205690927	8.31322	NSMCE2
204177892	8.31001	SLC25A39
203712336	8.30902	TFF3
201570098	8.30443	C3orf14
201320461	8.30389	OTUB1
201062538	8.30333	FKBP8
200978279	8.30315	TMED10
200195052	8.30145	CAPZA2
200000389	8.30103	NDUFB3
199162493	8.29921	MCRIP1
199002622	8.29886	PPP1CA
198474805	8.29771	ZFAS1
197919288	8.29649	CCT2
197105171	8.2947	WDR83OS
197022087	8.29451	ATOX1
196473684	8.2933	ATP5PD
195749184	8.2917	TBRG4
194657511	8.28927	TIMM17B
193172926	8.28595	RPS3
192666718	8.28481	CD81
192540548	8.28452	MYL12B
191337785	8.2818	SEM1
190998356	8.28103	STUB1
190453038	8.27979	SNX17
190147728	8.27909	LDHA
189774476	8.27824	SQSTM1
189455329	8.27751	ZNF28
189170685	8.27685	SELENOW
188922269	8.27628	CCDC57
188901421	8.27624	RBM3
188052742	8.27428	LSM3
187672287	8.2734	ANAPC11
186532435	8.27075	HSPD1
186104274	8.26976	KPNA2
185249955	8.26776	TPRKB
185223952	8.2677	MRPL52
184454743	8.26589	CSNK2B
183900113	8.26458	SKP1
183484018	8.2636	CHMP5
183190457	8.2629	TNFRSF12A
182058764	8.26021	SRP9
181822607	8.25965	GATA3
179044965	8.25296	EIF3K
177808469	8.24995	YBX1
176908524	8.24775	FBL
176467025	8.24666	TOMM7
174906503	8.24281	CNIH1
174505261	8.24181	LAMTOR1
174467349	8.24171	EIF4G2
174319017	8.24134	PTPA
174229571	8.24112	RAB1B
174221894	8.2411	EIF3C
174003154	8.24056	HM13
173309305	8.23882	CCT3
172939755	8.23789	MYL12A
172502656	8.2368	PSMD8
172074294	8.23572	PARD6B
171094236	8.23324	ENSA
170765568	8.2324	NEDD8
170706812	8.23225	SMIM22
170408415	8.23149	TATDN1
169919337	8.23024	MOCS2
169358913	8.22881	C19orf48
169006758	8.2279	PRDX4
168586436	8.22682	HDGF
168121182	8.22562	TXNDC17
167978774	8.22525	MRPL21
167768878	8.22471	NINJ1
167649824	8.2244	PSME2
167059736	8.22287	COPZ1
166710672	8.22196	NDUFC2
166511127	8.22144	G6PD
166247861	8.22076	HSBP1
165488549	8.21877	PGAM1
164749266	8.21682	NME3
164466741	8.21608	MDH2
164451349	8.21604	TRAPPC2L
164292573	8.21562	S100A10
163844997	8.21443	LMAN2
163608114	8.2138	TUBA1A
163313695	8.21302	PRR13
163013968	8.21222	MORF4L2
162835682	8.21175	C7orf50
162780168	8.2116	NAP1L1
162444922	8.21071	COX5A
162019805	8.20957	AK2
161970906	8.20944	CALM1
161118926	8.20715	C1orf43
160517722	8.20552	PSENEN
160426069	8.20527	CALR
160394936	8.20519	DYNLT1
160092533	8.20437	AP2M1
159843386	8.20369	ATP5F1A
159233495	8.20203	EDF1
158476696	8.19997	NDUFAB1
158253687	8.19935	LRATD2
157999293	8.19866	GSTO1
157263808	8.19663	CSTB
157056314	8.19606	HAX1
157026006	8.19597	NME4
156402016	8.19424	MTCH1
156114174	8.19344	ELOC
155854454	8.19272	PDZD11
155436834	8.19155	TRIM37
154775704	8.1897	VPS28
154163716	8.18798	VPS72
153677404	8.18661	CANX
153555291	8.18626	SLC4A2
152231489	8.1825	CD47
152173907	8.18234	ECHS1
151883819	8.18151	PRMT1
151481672	8.18036	FAM174C
151432273	8.18022	SNRNP25
150425389	8.17732	WBP1
150292448	8.17694	OSTC
150084876	8.17634	HIGD2A
149644773	8.17506	CCL2
149007339	8.17321	EFNA1
148858604	8.17277	EIF3G
148809556	8.17263	MPDU1
147959435	8.17014	BCAS2
147923354	8.17004	FLNA
147660263	8.16926	VKORC1
147095654	8.1676	CCT7
147047299	8.16746	METRN
146393018	8.16552	ADRM1
145951395	8.16421	CLTC
145680025	8.1634	ZNRD2
145175376	8.16189	CDKN1A
144217647	8.15902	TIMM8B
144160478	8.15885	SDHC
144050802	8.15852	AMZ2
144029316	8.15845	UQCRB
143964435	8.15826	SLC1A5
143790951	8.15773	CLDN3
143745422	8.15759	AP2S1
142918626	8.15509	NDUFAF2
142883612	8.15498	POLE4
142541074	8.15394	ISG15
142389352	8.15348	H2AX
142270408	8.15311	SNRPF
141874322	8.1519	RPN2
141829465	8.15177	KDELR1
141658121	8.15124	NDUFB8
141297717	8.15014	HNRNPK
141281418	8.15009	RABAC1
141036776	8.14933	UBE2S
140874859	8.14883	TRAP1
140478649	8.14761	RPL13P12
139407174	8.14429	BAD
139153743	8.14349	PRKCSH
139061523	8.14321	DSTN
138818475	8.14245	LAPTM4A
138785026	8.14234	H2BC12
138577731	8.14169	TMED9
138397498	8.14113	NFKBIA
138315911	8.14087	TMEM106C
137653866	8.13879	COMMD10
137095468	8.13702	CST3
136774117	8.136	SF3B3
136746254	8.13592	C11orf98
136193013	8.13415	SNRPB
135559126	8.13213	C20orf27
135437753	8.13174	TMEM14C
135399319	8.13162	ATP6AP1
134675511	8.12929	UXT
133921773	8.12685	NELFCD
133703029	8.12614	EBP
133596409	8.12579	PPP2R1A
133513218	8.12552	CIB1
133285622	8.12478	MRPL55
133191916	8.12448	PEBP1
132855839	8.12338	POLR2L
132832931	8.12331	PSMB3
132739855	8.123	RPP21
132376707	8.12181	SNHG1
132341037	8.12169	NDUFS6
131943484	8.12039	MRPL33
131630367	8.11936	ARF3
131494921	8.11891	PARK7
131428638	8.11869	EPCAM
131213411	8.11798	ILVBL
130889773	8.11691	DDX39B
130850602	8.11678	MTCH2
130798722	8.1166	SNORA33
130325972	8.11503	ANXA2
130144266	8.11443	DPP7
130076464	8.1142	ATP5PF
130006685	8.11397	VPS51
129782019	8.11321	ISOC2
129618543	8.11267	RPL36AL
129613004	8.11265	POLR2G
129035124	8.11071	PSMB6
128832672	8.11003	SMARCD2
128123303	8.10763	MDH1
127483511	8.10545	C1QBP
127317056	8.10489	DYNLRB1
127179956	8.10442	EIF5
127067107	8.10403	COX16
126698289	8.10277	ATP6V0D1
126678555	8.1027	HSD17B10
126594087	8.10241	SMIM26
126533462	8.10221	BBLN
126514209	8.10214	MCRIP2
126114278	8.10076	UQCRC1
126057754	8.10057	MZT2A
125831838	8.09979	CCDC85B
125830693	8.09979	MRPL28
125768891	8.09957	ATP5F1E
125682093	8.09927	RNASEH2C
125224322	8.09769	MRPL13
124790087	8.09618	IFI6
124067134	8.09366	PTDSS1
123855458	8.09292	RUVBL2
123704104	8.09238	PSMC5
123520656	8.09174	PLP2
123489371	8.09163	S100A9
123303423	8.09098	CIAO2B
123104742	8.09027	HNRNPA2B1
123050086	8.09008	MICOS13
122936659	8.08968	MRPS16
122572283	8.08839	PPA1
122472234	8.08804	TLE5
122282193	8.08736	TPM3
122275899	8.08734	CD59
122264978	8.0873	LINC01551
122130083	8.08682	PVT1
121339937	8.084	NOSIP
121252261	8.08369	COA1
121174459	8.08341	MDK
121167026	8.08338	JTB
120963539	8.08265	RHOA
120891854	8.0824	SQLE
120864493	8.0823	ATF4
120792393	8.08204	MLF2
120738342	8.08185	CCDC167
120621792	8.08143	HMGN1
120509299	8.08102	SLC2A4RG
120500743	8.08099	SCO2
120366098	8.0805	MCRS1
119963411	8.07905	RALY
119703713	8.07811	SUMO2
119640975	8.07788	VAMP8
119550083	8.07755	COX6C
119459388	8.07722	MRPL54
119392198	8.07698	IRAK1
119384549	8.07695	GPS1
119334461	8.07677	CLDN4
119329477	8.07675	MARCKSL1
119279121	8.07656	BAK1
119054803	8.07575	RAB25
119002403	8.07556	UBE2C
118889323	8.07514	TIMM10
118539307	8.07386	SEC61B
118518852	8.07379	SULF2
118341978	8.07314	NDUFS7
118132338	8.07237
118056614	8.07209	ARL6IP4
118026569	8.07198	CLPTM1L
117980792	8.07181	SELENOP
117959133	8.07173	AKT1
117793837	8.07112	IMP4
117472702	8.06994	HNRNPH1
117254254	8.06913	CD9
117222442	8.06901	IGFBP2
116089709	8.06479	RHBDD2
116031641	8.06458	GTF3A
115706762	8.06336	AURKAIP1
115690937	8.0633	SH3BGRL3
115615416	8.06302	LLGL2
115007245	8.06073	EMC3
114588559	8.05914	DEF8
114533979	8.05893	EMD
114500294	8.05881	G3BP1
113994736	8.05688	PSMB7
113674817	8.05566	HSP90B1
113663787	8.05562	LSM2
113603351	8.05539	MBOAT7
113553045	8.0552	RPN1
113242707	8.05401	SLC25A1
113054102	8.05329	CCT5
113039767	8.05323	MRPL37
113017041	8.05314	ARPC4
111952832	8.04904	ESD
111943354	8.049	MIR4435-2HG
111906278	8.04885	AP1S1
111867744	8.0487	SCAMP3
111849591	8.04863	ECH1
111777376	8.04835	EIF4EBP1
111716804	8.04812	ZNF706
111455761	8.0471	DHRS2
111238612	8.04626	PRADC1
110754654	8.04436	TMEM120A
110525349	8.04346	ELP5
110333765	8.04271	PTRH2
110172514	8.04207	PRSS8
109757459	8.04043	RMND5B
109745742	8.04039	TMED2
109652793	8.04002	TAF1D
109442117	8.03918	SUMF2
109400092	8.03902	MT-TA
109148438	8.03802	SNU13
108970739	8.03731	FAM177A1
108826201	8.03673	RFXANK
108700313	8.03623	FKBP3
108545759	8.03561	RNU6-7
108434933	8.03517	CNBP
108024647	8.03352	RN7SL2
107921214	8.03311	TBCB
107859858	8.03286	DDOST
107823098	8.03271	CYB561
107654648	8.03203	CKS1B
107578301	8.03172	GIPC1
107283106	8.03053	MPG
107257902	8.03043	UBE2M
107226073	8.0303	PAFAH1B3
107170958	8.03008	RNF167
106937114	8.02913	SLC5A6
106886482	8.02892	DNPH1
106186488	8.02607	RPS6KB2
106138577	8.02587	SKA2
105973561	8.0252	GNAS
105806047	8.02451	ARL6IP1
105662265	8.02392	HCFC1R1
105640006	8.02383	MAPK3
105238407	8.02217	DNPEP
105020507	8.02127	RBM8A
104902505	8.02079	SRSF7
104821117	8.02045	TMEM14B
104818771	8.02044	RAC1
104779117	8.02027	HMGA1
104403422	8.01871	SRSF9
104396638	8.01869	RAD51C
104255962	8.0181	MAF1
104110586	8.01749	NPM3
103861662	8.01646	TRAF4
103800983	8.0162	CPNE1
103670987	8.01566	SPNS1
103645168	8.01555	SMIM30
103637022	8.01551	EIF2S1
103434299	8.01466	TSKU
103099039	8.01325	ITM2B
102953017	8.01264	BLOC1S1
102671041	8.01145	COA4
102380182	8.01022	PRKAR1A
102370145	8.01017	TRIR
101899981	8.00817
101740695	8.00749	EIF4B
101736729	8.00748	TAF10
101692186	8.00729	ADAM15
101579755	8.00681	CYCS
101409876	8.00608	BRMS1
101319257	8.00569	POLR2E
101176232	8.00508	TMEM59
101121686	8.00484	SRSF3
100652772	8.00283	PSMA1
100605507	8.00262	TSEN54
100498493	8.00216	UBE2V1
100291958	8.00127	IFITM1
100164791	8.00072	TADA3
100074135	8.00032	YWHAQ
99985479	7.99994	CD276
99832835	7.99927	PTOV1
99763491	7.99897	ILF2
99689976	7.99865	LDOC1
99358048	7.9972	LRP10
99053914	7.99587	MRPL53
98778472	7.99466	SOD1
98734416	7.99447	CIAO2A
98374472	7.99288	DDX39A
98296416	7.99254	ALG3
98279072	7.99246	HMGB1P6
98191195	7.99207	DDX56
96985788	7.98671	BID
96985303	7.98671	NPC2
96908834	7.98636	TMEM256
96874272	7.98621	DDT
96809675	7.98592	SLC35B2
96446124	7.98428	CLU
96330422	7.98376	BTF3L4P2
96229463	7.98331	SHISA5
96190002	7.98313	H1-2
96156766	7.98298	ZNF593
96125881	7.98284	ECI1
95921921	7.98192	CMC2
95711715	7.98097	TRAPPC1
95583848	7.98038	ATP1A1
95481365	7.97992	SCD
95369527	7.97941	NECTIN2
94974673	7.97761	FLAD1
94802559	7.97682	OVCA2
94756462	7.97661	MSRB1
94661621	7.97617	PIGT
94638814	7.97607	SUMO3
94456548	7.97523	ERH
94391301	7.97493	ZYX
94300985	7.97452	ZNF511
94276709	7.9744	RHOB
94033455	7.97328	TMEM134
93993597	7.9731	ARPC1B
93953981	7.97292	PAXX
93853572	7.97245	CCNB1
93618657	7.97136	GALK1
93507174	7.97084	AHSA1
93376705	7.97024	DGCR6L
93344521	7.97009	HNRNPL
93261069	7.9697	G6PC3
93250256	7.96965	SNRPC
93177201	7.96931	TARBP2
93087008	7.96889	PPA2
93025738	7.9686	FUNDC2
92984126	7.96841	LSM4
92915472	7.96809	CHMP1A
92881127	7.96793	GRB2
92762189	7.96737	AK6
92740964	7.96727	METTL5
92715296	7.96715	ZNHIT1
92699151	7.96708	IMPDH2
92675453	7.96696	JPT2
92668864	7.96693	PDZK1
92339981	7.96539	EIF3I
92120153	7.96435	TMEM9
91774912	7.96272	HMGB2
91745559	7.96259	SYT12
91409116	7.96099	SLC39A4
91040142	7.95923	MRPL58
90846147	7.95831	HSPA9
90753026	7.95786	POP7
90606647	7.95716	ZDHHC12
90570761	7.95699	SHMT2
90295326	7.95567	UQCR10
90182119	7.95512	MLST8
90057036	7.95452	UBE2D3
90056574	7.95452	CCN5
89996846	7.95423	SURF4
89875392	7.95364	OCIAD1
89868204	7.95361	SLC52A2
89696815	7.95278	FAM234A
89614441	7.95238	VPS29
89531952	7.95198	FIBP
89229766	7.95051	MIX23
89072691	7.94974	TROAP
88925539	7.94903	SNORD19C
88839042	7.9486	PCBP1
88829287	7.94856	PSMC4
88718598	7.94801	NELFE
88620084	7.94753	RAB32
88477669	7.94683	MEA1
88451024	7.9467	SPCS2
88246215	7.9457	RPPH1
88232338	7.94563	NPDC1
87932141	7.94415	PLOD3
87889499	7.94394	UBA1
87863808	7.94381	SET
87862748	7.9438	PLD3
87758898	7.94329	SSNA1
87757969	7.94329	LAPTM4B
87723588	7.94312	NDUFA12
87354204	7.94128	MAP2K2
87288179	7.94096	MRPL36
87186514	7.94045	MGAT4B
87122149	7.94013	SEC61A1
86840132	7.93872	SCARB1
86747578	7.93826	TMEM126B
86532641	7.93718	DRAP1
86389469	7.93646	SLC25A11
86282532	7.93592	PRELID3B
86185245	7.93543	TSPAN13
86157151	7.93529	NDUFAF4
86081784	7.93491	HNRNPAB
85871414	7.93385
85857184	7.93378	PDXK
85781412	7.93339	FXYD3
85548799	7.93221	NONO
85379091	7.93135	ELOF1
85370816	7.93131	GREB1
85276324	7.93083	MATR3
85188798	7.93038	TXNL4A
85054171	7.9297	MACROH2A1
85030576	7.92958	CLPP
85028958	7.92957	WDR13
84960312	7.92922	LSM7
84887404	7.92884	ABHD11
84618536	7.92747	PEMT
84592559	7.92733	RPS6KB1
84542121	7.92707	SPINT1
84458516	7.92664	EIF3B
84415511	7.92642	MRPL47
84408748	7.92639	CBX3
84275894	7.9257	PIEZO1
84014068	7.92435	PYCR1
83793777	7.92321	SLC50A1
83718888	7.92282
83705613	7.92275	GALNT6
83538052	7.92188	PSMD4
83509827	7.92174	DYNC2I2
83499295	7.92168	GSTK1
83418987	7.92126	NMRAL1
83223642	7.92025	PPP4C
83171428	7.91997	GHITM
83085699	7.91953	PSMD2
82999391	7.91907	MRPS33
82938207	7.91875	VDAC1
82835627	7.91822	MYBL2
82649685	7.91724	RTRAF
82588908	7.91692	PHGDH
82545977	7.9167	MORF4L1
82534473	7.91664	PDCD5
82383347	7.91584	GPAA1
82370092	7.91577	EIF4G1
82181628	7.91477	SELENOT
82172221	7.91473	MYC
82167479	7.9147	CS
82148784	7.9146	TXNDC9
82141555	7.91456	ACADVL
82022012	7.91393	CCT4
81858852	7.91307
81521156	7.91127	CCT6A
81356381	7.91039	UBE2E1
81350134	7.91036	YIF1B
81149682	7.90929	CDIPT
81028309	7.90864	MRPL38
81000432	7.90849	GFUS
80884597	7.90787	AKT2
80876991	7.90782	TCEA2
80851018	7.90769	MRPL49
80651058	7.90661	TRIP6
80643665	7.90657	HSPB11
80598414	7.90633	EEF1B2
80593758	7.9063	TACO1
80511083	7.90586	SLC25A10
80486975	7.90573	GCSH
80426585	7.9054	BAG6
80257898	7.90449	MRFAP1
80227531	7.90432	YWHAB
79990633	7.90304	ELOVL5
79927081	7.90269	XRCC6
79920018	7.90266	PDCD10
79812826	7.90207	RBMX
79698722	7.90145	KRT80
79621481	7.90103	SMDT1
79521729	7.90049	EIF4A2
79392801	7.89978	CDKN3
79386889	7.89975	FDFT1
79189029	7.89867	REPIN1
79046383	7.89788	TLCD1
78902894	7.89709	TMEM179B
78774157	7.89638	H3P6
78662518	7.89577	DERL1
78607739	7.89547	RAB5C
78579948	7.89531	TK1
78514309	7.89495	TOMM22
78342139	7.894	EXOSC4
78296222	7.89374	MTIF3
78182104	7.89311	BRK1
78150586	7.89293	INO80E
78140798	7.89288	CTNNA1
78069427	7.89248	C1QTNF6
78050172	7.89237	IMMP1L
77987379	7.89202	ERGIC2
77936225	7.89174	MYL9
77919911	7.89165	CLK1
77882138	7.89144	FKBP4
77836211	7.89118	BOLA3
77808009	7.89102	ISYNA1
77802361	7.89099	CNDP2
77795919	7.89096	MRPL43
77749097	7.8907	DSCR8
77538346	7.88952	MRPL51
77482207	7.8892	FDX2
77425086	7.88888	EIF3F
77361996	7.88853	ANAPC10
77134563	7.88725	CCNG1
77093567	7.88702	DAZAP2
76702474	7.88481	PSMA5
76663848	7.88459	IFI30
76650345	7.88451	MRPL3
76609881	7.88428	SNX3
76541665	7.8839	EIF4H
76410425	7.88315	APPBP2
76298394	7.88252	CTDNEP1
76158246	7.88172	MYG1
76143701	7.88163	RNPS1
76026554	7.88097	ELP2
75912921	7.88032	EEF1AKMT4
75875404	7.8801	H1-10
75861004	7.88002	CDK2AP1
75463327	7.87774	NUCB2
75399938	7.87737	SF3B4
75399922	7.87737	DYNLL1
75374692	7.87723	EMC4
75276315	7.87666	MRPL20
75243765	7.87647	CLN3
75044148	7.87532
74993407	7.87502	MRPL27
74951227	7.87478	OCIAD2
74943679	7.87474	SELENOH
74738796	7.87355	PPP2CA
74675234	7.87318	RBM4
74660119	7.87309	BUD23
74439485	7.8718	DPM1
74348773	7.87127	CTSB
74293794	7.87095	DECR1
73934259	7.86885	BRD2
73909606	7.8687	MRPS11
73701875	7.86748	PTTG1IP
73581932	7.86677	GDI2
73522912	7.86642	CAPZA1
73396889	7.86568	U2AF2
73369162	7.86551	SURF1
73334325	7.86531	GLRX3
73304842	7.86513	ERGIC1
73243009	7.86477	SLC35B1
73143236	7.86417	APEH
73123169	7.86406	DAP3
73112182	7.86399	IFT122
73069618	7.86374	NDUFB5
73029353	7.8635	NUDT16L1
72939545	7.86296	CLPTM1
72917531	7.86283	ETFA
72860008	7.86249	ADH5
72845936	7.86241	STIP1
72705835	7.86157	RSL1D1
72691018	7.86148	KTN1
72634703	7.86114	YBX3
72622147	7.86107	CRBN
72617115	7.86104	MRPS7
72437619	7.85996	GPR137
72436709	7.85996	HRAS
72375061	7.85959	CDH1
72370349	7.85956	ATG101
72289338	7.85907	TRAF7
72087045	7.85786	RPUSD1
72082685	7.85783	FDPS
72033827	7.85754	DUS1L
72027569	7.8575	CD320
71941009	7.85698	ANAPC15
71870181	7.85655	LSR
71815369	7.85622	ORMDL2
71798263	7.85611	PDIA3
71598958	7.85491	COMMD3
71596817	7.85489	ATP5PO
71530286	7.85449	YIPF3
71461122	7.85407	RN7SL690P
71383843	7.8536	DBNDD1
71110829	7.85194	GLO1
71110618	7.85193	DHCR7
71041861	7.85151	ADSL
70999059	7.85125	HNRNPA3
70973126	7.85109	SNHG6
70949231	7.85095	UBE2B
70861428	7.85041	SIKE1
70673042	7.84925	GTF2A2
70569566	7.84862	BOLA2-SMG1P6
70453265	7.8479	POLDIP2
70421542	7.84771	PSMG3
70415488	7.84767	TAF7
70413092	7.84765	VTA1
70300705	7.84696	TSPAN17
70174453	7.84618	LAGE3
70169739	7.84615	MED21
70143096	7.84598	HNRNPF
70030079	7.84528	PTGES2
69979074	7.84497	FAM89B
69937762	7.84471	PQBP1
69844582	7.84413	HLA-A
69669179	7.84304	TMCO1
69666296	7.84302	IAH1
69635021	7.84283	C4orf48
69539369	7.84223	SELENOM
69484364	7.84189	BZW2
69421446	7.84149	PTPRG-AS1
69243528	7.84038	RTN4
69077429	7.83934	SUCLG1
69025567	7.83901	FLOT1
68877512	7.83808	MCM7
68858355	7.83796	SPTSSB
68843577	7.83786	ADIPOR1
68714928	7.83705	HSPA5
68651561	7.83665	CHID1
68569465	7.83613	GBA
68504182	7.83572	CCNC
68410545	7.83512	RPL22P1
68346009	7.83471	ATP5ME
68328383	7.8346	MRPL9
68279191	7.83429	SRP72
68121839	7.83329	MRPS2
67828684	7.83141	RAB7A
67607963	7.83	DGUOK
67501297	7.82931	UBE2N
67489521	7.82924	TSTD1
67287705	7.82794	SAR1B
67151882	7.82706	SAP30BP
67117261	7.82683	FARSA
67085704	7.82663	TST
67074163	7.82656	CD2BP2
67069703	7.82653	ARPC2
67048105	7.82639	C6orf62
66978416	7.82593	DCTN2
66894011	7.82539	RETREG2
66810363	7.82484	ANAPC5
66675873	7.82397	MRPL14
66611482	7.82355	RMDN1
66475502	7.82266	GSK3A
66161167	7.8206	TXNL1
66151783	7.82054	ISG20L2
66038953	7.8198	OSER1
65999813	7.81954	REX1BD
65968648	7.81934	SNHG32
65920229	7.81902	MEPCE
65849236	7.81855	CLTB
65836855	7.81847	CYB5A
65790136	7.81816	PTBP1
65718701	7.81769	S100A14
65695129	7.81753	ARL1
65524817	7.81641	NOP53
65330798	7.81512	TRA2B
65281773	7.81479	BTF3L4
65269431	7.81471	BBIP1
65259857	7.81465	NDUFV2
65229403	7.81444	CARHSP1
65134726	7.81381	SPCS1
65093214	7.81354	SH3GLB2
65077062	7.81343	PSMC3
65027469	7.8131	CAPN1
64895737	7.81222	KDELR2
64873125	7.81206	SEPTIN9
64785234	7.81148	H2AW
64784728	7.81147	PSMD12
64676994	7.81075	SLC27A4
64485382	7.80946	MAPKAPK2
64359514	7.80861	CACYBP
64231646	7.80775	POLR2J
64198565	7.80753	ARAF
64104404	7.80689	MORN2
63999948	7.80618	EPN1
63970929	7.80598	COMMD7
63940151	7.80577	NUDT14
63755538	7.80452	AMFR
63755166	7.80452	SRPRB
63655117	7.80383	SDF2L1
63545717	7.80309	PXN
63540676	7.80305	NDUFV1
63512529	7.80286	TNNT1
63504736	7.80281	RNASEH2A
63447848	7.80242	SZRD1
63410809	7.80216	PTRHD1
63313515	7.8015	CPNE3
63280814	7.80127	MRPL1
63262215	7.80114	SLC39A1
63197177	7.8007	JOSD2
63190147	7.80065	IDH2
63154898	7.80041	NDUFC1
62948308	7.79898	TPM4
62920214	7.79879	PCBD1
62889832	7.79858	CEP20
62760575	7.79769	DANCR
62675091	7.79709	AZIN1
62617654	7.7967	ETNK2
62517276	7.796	NOP56
62466813	7.79565	PDCD6
62462619	7.79562	PLK2
62454196	7.79556	POP5
62443897	7.79549	TMEM126A
62383065	7.79507	ARPC1A
62333156	7.79472	METTL2A
62332238	7.79471	CCNI
62228221	7.79399	STAP2
62222842	7.79395	SSR3
62141861	7.79338	TP53
62124742	7.79326	HMGN3
62107172	7.79314	ITGB1
61992908	7.79234	SLC9A3R2
61965397	7.79215	UBE2Z
61821476	7.79114	POP4
61752086	7.79065	RAE1
61743157	7.79059	POMT1
61689195	7.79021	MTX1
61670678	7.79008	PSMA6
61598789	7.78957	B4GAT1-DT
61513089	7.78897	STRAP
61504438	7.78891	TSPAN4
61028446	7.78553	RPSAP58
61011541	7.78541	TCF25
60934629	7.78486	SRSF6
60905833	7.78466	FASN
60838446	7.78418	CHPF
60804099	7.78393	TIMM23
60776166	7.78373	MANBAL
60747884	7.78353	NTMT1
60674195	7.783	KYNU
60590814	7.78241	HNRNPU
60575743	7.7823	SDHB
60551382	7.78212	NOL3
60507505	7.78181	TCP1
60279147	7.78017	DCAF13
60261131	7.78004
60237777	7.77987	KPNB1
60237019	7.77986	LMNA
60207714	7.77965	PHF5A
60159169	7.7793	NCL
60094593	7.77884	SEC11A
60009883	7.77822	PSMB10
59980888	7.77801	CUEDC2
59980754	7.77801	RPL17-C18orf32
59873747	7.77724	PEX16
59852255	7.77708	CYB561A3
59801188	7.77671	PREB
59799931	7.7767	GRN
59660359	7.77569	PNP
59640834	7.77554	IGFBP4
59639391	7.77553	STOML2
59611489	7.77533	POLR2F
59526729	7.77471	TMEM208
59493028	7.77447	CRTAP
59419768	7.77393	ZBTB8OS
59371934	7.77358	BCAM
59357734	7.77348	RRP7A
59349604	7.77342	H2AZ2
59296738	7.77303	TALDO1
59295282	7.77302	ARF4
59268217	7.77282	RAP1B
59183069	7.7722	IFRD2
59156632	7.772	SH3BGRL
59102006	7.7716	CCDC47
59047614	7.7712	WARS1
58977959	7.77069	ZNF581
58907524	7.77017	CD164
58861483	7.76983	HEATR6
58857682	7.7698	NOP16
58788872	7.7693	LSM10
58747666	7.76899	LINC00052
58713143	7.76874	MYDGF
58637437	7.76817	ID2
58632137	7.76814	PFKL
58569966	7.76767	RPS19BP1
58435723	7.76668	CHCHD10
58378517	7.76625	ATF5
58299351	7.76566	RN7SL602P
58260157	7.76537	CDC25B
58242165	7.76524	VBP1
58233312	7.76517	TPGS2
58215612	7.76504	ZMIZ2
58188222	7.76484	NTPCR
58160916	7.76463	RNF187
58147798	7.76453	JUP
57998033	7.76341	NCOA3
57993055	7.76338
57981278	7.76329	RN7SL510P
57976102	7.76325	VAPA
57892398	7.76262	GLRX5
57885111	7.76257	RNVU1-30
57771471	7.76171	MT1X
57747632	7.76153	FABP5
57739609	7.76147	AKT1S1
57701947	7.76119	DEGS2
57671595	7.76096	SND1
57651287	7.76081	HMBS
57623896	7.7606	SMPD2
57621081	7.76058	XRCC4
57561034	7.76013	POMGNT1
57555405	7.76009	MTDH
57543595	7.76	H2BC5
57440829	7.75922	EEF1E1
57438974	7.75921	DPP3
57343948	7.75849	TGFB1
57321132	7.75831	EIF4E
57317086	7.75828	COMMD4
57298749	7.75815	ZDHHC16
57293563	7.75811	FLOT2
57194186	7.75735	TMBIM4
57128266	7.75685	NACC1
57022174	7.75604	LY6E
56873265	7.75491	PPM1G
56872518	7.7549	DHCR24
56813103	7.75445	HMGB3
56811379	7.75444	CENPB
56795249	7.75431	SNRPA
56790457	7.75428	TMEM54
56686782	7.75348	SNHG16
56668919	7.75334	MTFP1
56641938	7.75314	WDR74
56590972	7.75275	LRP3
56588999	7.75273	IFITM2
56542561	7.75238	H4C14
56348136	7.75088	PRXL2A
56234334	7.75	RTL8A
56188431	7.74965	GTF3C6
56181318	7.74959	SULT2B1
56160077	7.74943	TPD52
56140446	7.74928	EFHD1
56095509	7.74893	OAZ2
56089674	7.74888	EMC2
56088099	7.74887	COMTD1
56053978	7.74861	METRNL
56018282	7.74833	DNAJC19
55966577	7.74793	AGR3
55877657	7.74724	HILPDA
55860439	7.7471	LRPAP1
55844373	7.74698	RUSC1
55711222	7.74594	PSMF1
55645324	7.74543	THEM6
55554598	7.74472	ANP32B
55361558	7.74321	EIF3L
55360473	7.7432	PNKD
55276249	7.74254	CDK1
55267905	7.74247	LRRC59
55198879	7.74193	C17orf49
55134111	7.74142	UBE2I
55124393	7.74134	CBWD5
55118558	7.7413	ATP1B3
55090562	7.74108	SLC35C2
55046533	7.74073	SEC13
55034744	7.74064	MICOS10
54903881	7.7396	USP32
54854333	7.73921	GABARAPL2
54829599	7.73902	HSP90AB1
54625702	7.7374	TAPBP
54625291	7.73739	PYCR3
54609952	7.73727	SPG21
54607374	7.73725	ARL2
54504822	7.73643	CDC42SE1
54500925	7.7364	CDC37
54458159	7.73606	MAGED2
54441925	7.73593	SRP19
54371644	7.73537	IRF3
54294282	7.73475	GOT2
54258136	7.73446
54235325	7.73428	NPHP1
54216008	7.73413	DHPS
54191829	7.73393	NDUFA6
54170555	7.73376	OXA1L
54147097	7.73358	SNHG19
54075614	7.733	HSPBP1
53953793	7.73202	PDAP1
53936676	7.73188	HSPA1A
53923031	7.73177	MSI2
53882704	7.73145	FBXW5
53861335	7.73128
53826161	7.73099	BUB3
53819636	7.73094	TOMM20
53731837	7.73023	CHURC1
53690245	7.7299	RNF41
53671923	7.72975
53640308	7.72949	SMIM7
53481453	7.7282	VAT1
53415182	7.72766	SEC11C
53396031	7.72751	TM9SF1
53371628	7.72731	FKBP1A
53368545	7.72729	SLC29A1
53264925	7.72644	AIP
53250762	7.72633	TMEM167A
53097961	7.72508	TOMM40
53074629	7.72489	ZNF749
53047722	7.72467	SF3B2
52991915	7.72421	GDE1
52931063	7.72371	SNHG3
52891369	7.72338	GPX3
52865732	7.72317	RTN3
52822207	7.72282	SARS1
52813225	7.72274	VARS1
52781778	7.72248	ALYREF
52742465	7.72216	ANXA7
52710729	7.7219	GPRC5A
52689931	7.72173	UBE2D2
52675031	7.7216	CSTA
52671247	7.72157	NBPF9
52645888	7.72136	RPA3
52639647	7.72131	CANT1
52614736	7.72111	SREBF1
52332153	7.71877	PRRC2A
52325714	7.71872	AAMP
52304847	7.71854	DDB1
52287466	7.7184	PTTG1
52247604	7.71807	COA3
52223315	7.71786	EMC6
52220661	7.71784	NEU1
52100231	7.71684	ATIC
52075167	7.71663	MFSD3
51826119	7.71455	ZCCHC10
51821623	7.71451	TXN2
51813461	7.71444	NUDT22
51741719	7.71384	SSBP4
51617458	7.7128	EMC9
51611138	7.71274	BCKDK
51569946	7.7124	ANXA5
51545971	7.71219	PLA2G12A
51523995	7.71201	MRPL42
51485656	7.71169	TRPT1
51471814	7.71157	HDLBP
51454835	7.71143	PFKP
51384407	7.71083	STMN1
51379736	7.71079	ANXA9
51361993	7.71064	SFXN4
51186792	7.70916	PRAF2
51141807	7.70878	PTP4A1
51078829	7.70824	MTSS2
51078527	7.70824	MT-TL1
51072664	7.70819	PCNA
51022118	7.70776	POLR2H
50999009	7.70756	AGTRAP
50958247	7.70721	PGAM5
50907197	7.70678	RNF5
50859261	7.70637	ABRACL
50855548	7.70634	YIPF2
50795391	7.70582	PRKAG1
50700163	7.70501	PYCARD
50661269	7.70468	SERBP1
50644946	7.70454	CA12
50590427	7.70407	SLC44A2
50548273	7.70371	RPL7L1
50520429	7.70347	RBBP8
50519885	7.70346	CAPZB
50493399	7.70323	CLNS1A
50493267	7.70323	TXNDC5
50468016	7.70302	DPM2
50449524	7.70286	PRMT6
50443672	7.70281	NRBP1
50346268	7.70197	EI24
50336114	7.70188	IDH3G
50265145	7.70127	GNG5
50255761	7.70119	EPHB4
50195296	7.70066	DDX41
50169487	7.70044	PI4KB
50121987	7.70003	BAX
50112935	7.69995	PLPP2
50106112	7.69989	CCAR2
50095089	7.6998	DIABLO
50088933	7.69974	CTXN1
50051024	7.69941	BRI3
50031232	7.69924	ICAM3
49949691	7.69853	MRPS28
49918924	7.69827	CRNDE
49915867	7.69824	SF1
49903554	7.69813	TIMM9
49855722	7.69772	BEX3
49852627	7.69769	MRPL34
49844249	7.69762	ACP1
49817688	7.69738	SFXN1
49773571	7.697	CDV3
49755956	7.69685	SARAF
49723322	7.69656	ASPSCR1
49667912	7.69608	EBPL
49649078	7.69591	ZNF585A
49563012	7.69516	GSKIP
49499993	7.69461	MMADHC
49488076	7.6945	7SK
49462597	7.69428	PSMD7
49456366	7.69422	AP1M2
49369894	7.69346	EIF3H
49358215	7.69336	NR1H2
49324256	7.69306	PAK4
49305515	7.6929	INPPL1
49305416	7.69289	BOD1
49213476	7.69208	QPRT
49208611	7.69204	PCNP
49176257	7.69176	POR
49172214	7.69172	ATP2A2
49159814	7.69161	ANTKMT
49104782	7.69112	APMAP
48996818	7.69017	ARRDC1
48961141	7.68985	KARS1
48954524	7.68979	CDK16
48923345	7.68952	IST1
48909509	7.68939	ERI3
48855586	7.68891	TEN1
48853646	7.6889	LRFN4
48716505	7.68768	CYTOR
48659826	7.68717	YKT6
48634331	7.68694	RAD23A
48614834	7.68677	ESYT1
48510915	7.68584	Metazoa_SRP
48505647	7.68579	LINC00243
48473271	7.6855	NOL11
48446649	7.68526	GSPT1
48424051	7.68506	SRI
48415256	7.68498	RCN2
48386301	7.68472	VCP
48379791	7.68466	CORO1B
48360807	7.68449	PLEKHJ1
48338781	7.6843	NIT2
48300989	7.68396	RNF139
48273528	7.68371	CCND1
48264974	7.68363	PHKG2
48234661	7.68336	TRAPPC4
48229352	7.68331	RNF10
48187376	7.68293	VTRNA1-2
48173593	7.68281	TTC39A
48078706	7.68195	NMD3
48067935	7.68186	SDHA
48054225	7.68173	NSA2
48042331	7.68162
48034861	7.68156	SNF8
48016789	7.68139	HAGHL
48000183	7.68124	STYXL1
47981536	7.68107	ITGB5
47968368	7.68095	RNH1
47945724	7.68075	NUDCD3
47891785	7.68026	IMP3
47867367	7.68004	BABAM1
47857191	7.67995	GADD45GIP1
47802312	7.67945	SF3B1
47772799	7.67918	SNORA12
47758165	7.67905	ATP5IF1
47646982	7.67804	SYS1
47595047	7.67756	TMEM259
47586118	7.67748	DGKZ
47575073	7.67738	UBL3
47571143	7.67734	PGAP6
47568928	7.67732	ERVK3-1
47548223	7.67713	Metazoa_SRP
47468447	7.67641	PKN1
47446993	7.67621	CIZ1
47425466	7.67601	DTYMK
47420058	7.67596	PPIF
47357807	7.67539	LITAF
47342409	7.67525	RAP2C
47334741	7.67518	SRSF1
47329295	7.67513	ZBTB7B
47317111	7.67502	SNORA50C
47298301	7.67485	NTHL1
47294794	7.67481	SNRPN
47201238	7.67395	NFU1
47193963	7.67389
47176015	7.67372	AKR1A1
47160527	7.67358	UCKL1
47159819	7.67357	TMEM94
47141529	7.6734	BCL9L
47129549	7.67329	ASAH1
47110782	7.67312	SERPINH1
47106474	7.67308	HMG20B
46951378	7.67165	VDAC3
46949429	7.67163	RABGGTA
46943551	7.67158	EMG1
46882814	7.67101	THOP1
46876798	7.67096	DSCAM-AS1
46860594	7.67081	HEATR5A
46828147	7.67051	PAIP2
46828001	7.67051	AGAP3
46644814	7.6688	GNB1
46633776	7.6687	RAD23B
46596659	7.66835	SLC38A1
46592779	7.66832	ERAL1
46580597	7.66821	HSF1
46549364	7.66791	ENTPD6
46488461	7.66735	CLN6
46428246	7.66678	THUMPD3-AS1
46411483	7.66663	GMFB
46351535	7.66606	ARFIP2
46349593	7.66605	YWHAG
46323726	7.6658	MAN1B1
46312666	7.6657	ECSIT
46298287	7.66556	CPE
46288557	7.66547	XRCC5
46281926	7.66541	UFC1
46247299	7.66509	ARL6IP5
46186278	7.66451	SDC4
46181277	7.66447	HNRNPUL1
46150657	7.66418	SMG5
46149465	7.66417	MRPS18B
46139009	7.66407	TIAL1
46135591	7.66404	DBNL
46114529	7.66384	HDAC2
46113461	7.66383	HNRNPDL
46069269	7.66341	CERCAM
46044017	7.66317	FTSJ3
46014563	7.6629	COPS7A
45999017	7.66275	NGRN
45962775	7.66241	STK25
45754466	7.66043	PPP1CC
45709471	7.66001
45606354	7.65903	ARPC5
45544806	7.65844	SLC6A8
45516204	7.65817	FAM91A1
45501028	7.65802	IQCH-AS1
45458868	7.65762	TMEM219
45442176	7.65746	BZW1
45433617	7.65738	SLC35A4
45387611	7.65694	ADAP1
45344939	7.65653	RAB18
45279693	7.6559	FKBP11
45262999	7.65574	CYBC1
45232135	7.65545	COPS4
45228835	7.65542	TMEM109
45217459	7.65531	NDUFS5
45207062	7.65521	SMIM29
45142024	7.65458	UFD1
45051576	7.65371	SSU72
45022843	7.65343	RAC3
44968016	7.6529	PRPF19
44952168	7.65275	URM1
44933333	7.65257	KLF10
44899943	7.65225	CISD2
44884389	7.6521	ADAR
44819425	7.65147	WDR6
44794578	7.65123	IDI1
44778674	7.65107	PKMYT1
44760008	7.65089	SMARCB1
44727461	7.65057	PSMD3
44701556	7.65032	KIF22
44645261	7.64978	ALDH3B2
44611394	7.64945	MDP1
44608484	7.64942	PLPPR2
44604945	7.64938	NIPSNAP1
44581009	7.64915	C8orf76
44575578	7.6491	CNPY3
44569777	7.64904	MFSD12
44486422	7.64823	AGR2
44432197	7.6477	ARMT1
44423251	7.64761	TFRC
44386644	7.64725	VAPB
44375384	7.64714	STT3B
44340333	7.6468	ATG4D
44314082	7.64654	NDUFAF8
44294735	7.64635	MAD2L1
44262133	7.64603	AGPAT2
44262113	7.64603	HAUS1
44192745	7.64535	ANXA6
44159197	7.64502	MUC20-OT1
44120448	7.64464	RITA1
44054029	7.64399	IL32
43948144	7.64294	SYNCRIP
43943243	7.64289	PIK3R2
43924468	7.64271	TBL3
43923854	7.6427	GLA
43912478	7.64259	DHX9
43838057	7.64185	NDUFAF3
43830305	7.64177	EVL
43822867	7.6417	ACOT7
43812386	7.6416	NECAB3
43808612	7.64156	CYP51A1
43782207	7.6413	CACNB3
43719197	7.64067	MRPL10
43701384	7.6405	HSD17B8
43643069	7.63992	ORC4
43619678	7.63968	ATP6AP2
43559524	7.63908	RANGAP1
43529915	7.63879	RNF40
43524398	7.63873	GCSHP5
43524133	7.63873	NSMF
43520925	7.6387	DCAF7
43453393	7.63802	FAM3A
43401364	7.6375	CLTA
43393922	7.63743	KIAA0100
43378174	7.63727	BAMBI
43370662	7.6372	CHMP2A
43300377	7.63649	DDX24
43262147	7.63611	ABHD12
43233193	7.63582	RNF7
43223652	7.63572	REEP4
43221933	7.6357	TMBIM6
43194302	7.63543	KRTCAP3
43193694	7.63542	NBN
43164771	7.63513	MAGED1
43160027	7.63508	ARPP19
43146216	7.63494	TSPAN14
43078194	7.63426	BAG1
43029643	7.63377	MAT2A
42965616	7.63312	ATP6V0E2
42963297	7.6331	MCCC2
42906733	7.63253	SLX1B
42897929	7.63244	MRPS21
42895845	7.63242	DLST
42867448	7.63213	TMX2
42799062	7.63143	PPM1D
42761805	7.63106	PSMD14
42755678	7.63099	STT3A
42730959	7.63074	DUSP23
42716891	7.6306	ERP29
42695459	7.63038	MED31
42664244	7.63006	H2AC18
42663148	7.63005	COMMD5
42649113	7.62991	LAMTOR2
42620112	7.62961	RNF181
42618727	7.6296	RAD1
42545154	7.62885	FAM189B
42522448	7.62862	HNRNPD
42516592	7.62856	CDC20
42507981	7.62847	PMPCA
42495524	7.62834	TRAPPC6A
42463084	7.62801	SHARPIN
42452585	7.6279	ITGAE
42449946	7.62788	DNAJB1
42411212	7.62748	TMED1
42287534	7.62621	RAB10
42271835	7.62605	PEA15
42170745	7.62501	MRTO4
42129645	7.62459	POLE3
42097962	7.62426	SYPL1
42074668	7.62402	GRHPR
42067325	7.62394	ACTN1
42024397	7.6235	GEMIN6
41983586	7.62308	POLR2C
41964465	7.62288	NDUFA5
41943329	7.62266	LDHB
41904116	7.62226	UBAP2L
41899599	7.62221	MPV17
41882463	7.62203	B9D1
41869229	7.62189	NDUFS4
41868837	7.62189	PEDS1
41845951	7.62165	ATP6V1G1
41845283	7.62165	GATA3-AS1
41783822	7.62101	EWSR1
41780664	7.62098	VEGFB
41711065	7.62025	WDR54
41670615	7.61983	YDJC
41573874	7.61882	WASHC5
41551643	7.61859	ATG9A
41516053	7.61822	TSSC4
41488363	7.61793	NUCB1
41488353	7.61793	RHEB
41485905	7.6179	PPP1CB
41435619	7.61737	SGTA
41396725	7.61697	ACTR1A
41389478	7.61689	MLEC
41367141	7.61666	GET4
41340592	7.61638	GTF2I
41268949	7.61562	GSTO2
41169917	7.61458	MMAB
41131798	7.61418	GYG1
41038378	7.61319	APLP2
40991233	7.61269	SLC2A1
40973885	7.61251	CCNB1IP1
40923933	7.61198	LPAR2
40915593	7.61189	RTL8C
40730712	7.60992	PSMG1
40708841	7.60969	TMEM222
40621893	7.60876	ZNF207
40606682	7.6086	TOB1
40561254	7.60811	CAMTA1
40536249	7.60784	TFG
40505941	7.60752	DUT
40494179	7.60739	HLA-E
40482313	7.60727	TIMM13
40474153	7.60718	KXD1
40468901	7.60712	SNHG15
40447091	7.60689	RABL6
40437061	7.60678	MCTS1
40428938	7.60669	BCS1L
40359483	7.60595	MNAT1
40345254	7.60579	TLK2
40330947	7.60564	THOC3
40329651	7.60562	NAPA
40294577	7.60525	ADCK2
40277024	7.60506	NIFK
40257955	7.60485	YY1
40246753	7.60473	FAAP100
40245543	7.60472	HNRNPH3
40199722	7.60422	PDHA1
40195843	7.60418	S100A13
40176706	7.60397	GNG10
40051429	7.60262	MAPKAP1
39992622	7.60198	MED13
39991624	7.60197	HMOX2
39955698	7.60158	ADNP
39936069	7.60137	PMF1
39924143	7.60124	SRRM2
39920967	7.6012	HADHA
39913899	7.60112	ZFP36L1
39903806	7.60101	ILF3
39865483	7.6006	UBQLN4
39827846	7.60019	HSPH1
39801189	7.5999	MANF
39737615	7.5992	CCDC124
39728528	7.5991	PDCD4
39694341	7.59873	PPT1
39627967	7.598	AP5S1
39587728	7.59756	MEST
39584614	7.59753	CYB5B
39557955	7.59723	Metazoa_SRP
39517815	7.59679	SINHCAF
39510683	7.59671	MDM2
39486829	7.59645	CLUH
39470048	7.59627	CCND3
39449238	7.59604	DCTN5
39388139	7.59537	BCL2L1
39366401	7.59513	EIF2AK1
39365316	7.59511	ASL
39361014	7.59507
39351693	7.59496	TP53I13
39308614	7.59449	ZFAND6
39288187	7.59426	TMEM64
39241104	7.59374	NDUFA8
39216544	7.59347	NOC4L
39186943	7.59314	KCNK15
39185419	7.59312	PET100
39168429	7.59294	ANAPC16
39152893	7.59276	ESRP1
39107021	7.59225	ALKBH7
39102762	7.59221	ANP32A
39070736	7.59185	BOLA1
39063736	7.59177	HDDC2
39063043	7.59177	CENPN
39062691	7.59176	LRPPRC
38983371	7.59088	ACTA2
38977409	7.59081	TEX261
38954722	7.59056	DDX49
38941492	7.59041	FPGS
38939143	7.59039	SNX5
38900003	7.58995	C11orf58
38804558	7.58888	SUMO1
38763968	7.58843	COQ4
38747246	7.58824	DDX54
38742183	7.58818	CSNK1D
38712113	7.58785	TRIQK
38709935	7.58782	SCNM1
38656481	7.58722	GRK6
38648986	7.58714	CCDC59
38640789	7.58705	USP15
38617441	7.58678	HPCAL1
38587355	7.58645	EIF3D
38552366	7.58605	GAA
38533007	7.58583	BMI1
38530106	7.5858	GGCX
38527537	7.58577	FAAP20
38525361	7.58575	BCAP29
38523599	7.58573	MSRB2
38510675	7.58558	RHOC
38497161	7.58543	MED7
38476988	7.5852	BCL7C
38433326	7.58471	PGLS
38383672	7.58415	MRPS15
38372306	7.58402	CNPPD1
38341825	7.58367	CIAO3
38341251	7.58367	CKLF
38327844	7.58351	THOC6
38296579	7.58316	SNHG7
38291355	7.5831	PLXND1
38246914	7.5826	CHD2
38229282	7.5824	NDUFA11
38223333	7.58233	NDUFA9
38218478	7.58227	OS9
38195566	7.58201	MRPL2
38176761	7.5818	FLYWCH2
38170757	7.58173	EIF2B2
38152805	7.58153	TBCD
38151244	7.58151	SNX11
38150359	7.5815	CSE1L
38092452	7.58084	MT-TF
38079636	7.58069	RBM23
38035127	7.58018	JUNB
38002038	7.57981	PPP1R16A
37988063	7.57965	UBE2V2
37943958	7.57914	SEPHS2
37901969	7.57866	NUCKS1
37858404	7.57816	PDLIM1
37827584	7.57781	ZNHIT2
37802319	7.57752	SDF4
37753842	7.57696	PAIP1
37741089	7.57681	EIF4A3
37725045	7.57663	NT5DC2
37721044	7.57658	TKFC
37714846	7.57651	DNAJB6
37665285	7.57594	SIGIRR
37657634	7.57585	HNRNPM
37647826	7.57574	NUDCD1
37614897	7.57536	MTPN
37595701	7.57514	HACD2
37573015	7.57488	SNX8
37495584	7.57398
37437644	7.57331	METAP2
37433602	7.57326	SSB
37430725	7.57323	ZNF217
37429579	7.57321	COPB1
37416325	7.57306	AIMP2
37409133	7.57298	SERP1
37398283	7.57285	F11R
37362274	7.57243	CKB
37335736	7.57212	GGCT
37324265	7.57199	NA
37281648	7.5715	RBM17
37268248	7.57134	ZDHHC4
37246315	7.57108	CXCL12
37219091	7.57077	CSNK1A1
37176702	7.57027	KRT7
37102782	7.56941	TBC1D10B
37091462	7.56927	GSTZ1
37056935	7.56887	FAM102B
37044071	7.56872	XPOT
37032315	7.56858	TSPAN3
37006644	7.56828	MBD3
36989728	7.56808	NRSN2
36985622	7.56803	SCOC
36952157	7.56764	Metazoa_SRP
36943536	7.56754	SPINT1-AS1
36941593	7.56752	MAL2
36937307	7.56747	NSMCE1
36890286	7.56691	EID1
36873661	7.56672	RN7SK
36869353	7.56667	FBP1
36846974	7.5664	SELENBP1
36820747	7.56609	WDR18
36800332	7.56585	ACTR10
36792077	7.56575	MRPL30
36789405	7.56572	NCKAP1
36782394	7.56564	DNM2
36771326	7.56551	HYAL2
36737768	7.56511	PCCB
36723182	7.56494	PDIA4
36719676	7.5649	CALU
36700337	7.56467	COPRS
36692942	7.56458	RIC8A
36673906	7.56436	DMAC1
36624115	7.56377	PIGQ
36611094	7.56361	ARFGAP2
36542753	7.5628	PSMD13
36539115	7.56276	PHF23
36497446	7.56226	ZNF664
36475052	7.562	STMN3
36468619	7.56192	SNAPIN
36464652	7.56187	RGL2
36461756	7.56184	RELA
36440885	7.56159	ETFB
36398012	7.56108	PPP1R35
36357643	7.5606	MVD
36333193	7.5603	MARCHF6
36318722	7.56013	ANAPC13
36302785	7.55994	ST13
36282826	7.5597	UBE2A
36267389	7.55952	SAE1
36219053	7.55894	CCZ1B
36203534	7.55875	ARL8B
36203365	7.55875	USF2
36176099	7.55842	CSK
36175689	7.55842	NOP58
36144827	7.55805	IARS2
36104549	7.55756	HIKESHI
36092859	7.55742	H2AC6
36087377	7.55736	RNF26
36009828	7.55642	PCYT2
35996774	7.55626	DGAT1
35942571	7.55561	NCOR2
35931308	7.55547	ATP13A1
35920938	7.55535	LGALS3BP
35898428	7.55508	TMEM18
35897369	7.55506	SEPTIN2
35865015	7.55467	WDR1
35860089	7.55461	SYNE4
35841156	7.55438	UBA2
35827784	7.55422	DNAJA1
35778159	7.55362	SFPQ
35764014	7.55345	NPLOC4
35757779	7.55337	RBPMS
35689866	7.55254	OLA1
35651564	7.55208	SIAH2
35612354	7.5516	NAGK
35599682	7.55145	ETF1
35593863	7.55138	NOMO1
35593755	7.55137	TSPO
35539383	7.55071
35473831	7.54991	TMC4
35449649	7.54961	TBC1D9B
35449055	7.5496
35448613	7.5496	CYHR1
35435209	7.54943	RPS26P58
35417653	7.54922	H3-3A
35391512	7.5489	TUBGCP2
35388169	7.54886	TRIAP1
35336881	7.54823	TRIB1
35323994	7.54807	SPR
35308214	7.54788	RPUSD3
35303466	7.54782	PLXNB2
35254353	7.54721	PTS
35218311	7.54677	SENP3
35167208	7.54614	DERL2
35119466	7.54555	TNFRSF1A
35110849	7.54544	MIEN1
35104846	7.54537	TMUB1
35070643	7.54494	UBE2T
35065316	7.54488	PABPN1
35031806	7.54446	HEXB
35031499	7.54446	PSMD11
35016515	7.54427	TMEM265
34996844	7.54403	ADK
34994341	7.544	RCN1
34961312	7.54359	RBM14
34944133	7.54337	MAP3K2-DT
34941664	7.54334	NAA50
34940054	7.54332	CCNQ
34910687	7.54296	TEX264
34887964	7.54268	MARS1
34854634	7.54226	CHMP4A
34849262	7.54219	COPS2
34838415	7.54206	WDR61
34833812	7.542	TFPI
34829201	7.54194	FSTL3
34828192	7.54193	EBAG9
34827546	7.54192	DDX3X
34818557	7.54181	TMEM214
34808229	7.54168	LIPT1
34798224	7.54156	B4GALT3
34766383	7.54116	RBBP7
34762045	7.54111	GFRA1
34724747	7.54064	SLC39A7
34715375	7.54052	RRM2
[truncated: 23,938 more rows]

## Sheet: SRR925723_All Genes>0_withLOG
Supplementary Table S3. List of genes and their expression levels from GSE74232 and GSE48216. TPM (Transcripts Per Kilobase Million) values are shown.
Sheet 2. All genes from SRR925723 (GEO: GSE48216)
Abundance (TPM)	logTPM	external_gene_name
9728925112	9.98806	MT-ATP8
9246217472	9.96596	MT-ND4
8351166957	9.92175	MT-ATP6
7994187573	9.90277
7993079789	9.90271	MT-CO3
7928535939	9.89919	EEF1A1
7397692251	9.8691	KRT18
6410124631	9.80687	MT-TA
6279028903	9.79789	MT-CYB
5890167683	9.77013	GAPDH
5840243992	9.76643	RPS18
5770772099	9.76123	RPS2
5387035989	9.73135	MT-ND6
5258762716	9.72088	GNAS
4607349823	9.66345	RPS27
4437127684	9.6471	MT-TF
4180080368	9.62118	RPL30
4153980709	9.61846	RPLP0
4094841633	9.61224	RPS21
4092108764	9.61195	COX6C
4040496524	9.60643	MT-ND2
3994793933	9.60149	MT-ND1
3968247442	9.5986	RPL10
3866839453	9.58736	FTH1
3849586687	9.58541	RPL37A
3849505392	9.5854	RPS3
3842312175	9.58459	ACTB
3780515229	9.57755	RPL8
3695277934	9.56765	TFF1
3629509322	9.55985	RPL13
3302862212	9.51889	RN7SL2
3190318525	9.50383	KRT19
3185238659	9.50314	ACTG1	Average	2.63405e+07
3173202932	9.5015	RPL32	1st q	160682
3109658546	9.49271	ALDOA	2nd q (median)	874148
2983544922	9.47473	RPL39	3rd q	8.43813e+06
2964057948	9.47189	RPL26
2948968773	9.46967	RACK1
2879753753	9.45936
2877463668	9.45901	RPS17
2852663364	9.45525	RPL7A
2825639601	9.45112	RNA5-8SN2
2806758249	9.44821	RPL4
2788783374	9.44541	RPS24
2728361711	9.4359	MT-TH
2644159282	9.42229	RPS15A
2610379587	9.4167	RPS10
2603391501	9.41554	MT-ND3
2594232269	9.41401	RPL35
2577188032	9.41115	MT-TE
2494537278	9.39699	RPL12
2450662493	9.38928	MT-RNR2
2385981011	9.37767	RPS12
2374412042	9.37556	RPL38
2307273039	9.3631	TPT1
2300695589	9.36186	HSPB1
2179105498	9.33828	RPS23
2161777776	9.33481	RPL13A
2156764331	9.3338	RPS11
2154969843	9.33344	PTMA
2120624757	9.32646	RPL31
2102798187	9.3228	RN7SL1
2068836119	9.31573	RPL18A
2039687015	9.30956	TMSB4X
2034918702	9.30855	CFL1
2034085771	9.30837	CSDE1
1976839244	9.29597	RPS15
1915163284	9.28221	RPS14
1872185744	9.27235	NME2
1860356211	9.2696	MT-CO2
1826864263	9.26171	RPL3
1824787116	9.26121	H3-3B
1824079356	9.26104	PPIA
1749478112	9.24291	RPS16
1723706428	9.23646	RPS8
1697825704	9.22989	RPS5
1668464294	9.22232	MYL6
1643146763	9.21568	RPL28
1619919879	9.20949	EEF2
1613360373	9.20773	RPL18
1605247793	9.20554	RPL6
1576449566	9.19768	MT-CO1
1547497214	9.18963	RPLP2
1527032405	9.18385	UBA52
1512024636	9.17956	PFN1
1501660237	9.17657	RPLP1
1482706178	9.17106	MT-TG
1474275873	9.16858	RPL7
1439534709	9.15822	RPS6
1439319391	9.15816	RPS3A
1405344001	9.14778	RPL29
1404666482	9.14757	BCYRN1
1403987508	9.14736	RPL11
1400736292	9.14636	RPL21
1386241967	9.14184	TUBA1B
1385724426	9.14168	MT-ND4L
1377307627	9.13903
1376272209	9.1387	RPL10A
1359615491	9.13342	RPL23A
1310405259	9.11741	TRIM28
1279889593	9.10717	MTATP6P1
1270273616	9.1039	RAN
1201108358	9.07958	UBB
1183652013	9.07322	PKM
1182332081	9.07274	KRT8
1177773352	9.07106	RPL27
1177134564	9.07083	RPL19
1168845088	9.06776	RPL17
1168205137	9.06752
1153342113	9.06196	CRABP2
1145921784	9.05915	ENO1
1140915079	9.05725	EEF1D
1132109334	9.05389	XBP1
1129980246	9.05307	RPL23AP42
1087391237	9.03639	TPI1
1082346085	9.03437	RPS13
1079895982	9.03338	RPSA
1068411725	9.02874	RPS7
1046988851	9.01994	CAPNS1
1034776277	9.01485	RPS28
1032763752	9.014	NACA
1031422905	9.01344	MT-RNR1
1030195218	9.01292	SCD
1025538169	9.01095	RPL41
1015084282	9.0065	RPL35A
998536122	8.99936	COX6A1
996809626	8.99861	PCBP2
990035274	8.99565	EEF1A2
986831252	8.99424	NPM1
985779485	8.99378	HNRNPA1
971259969	8.98734	HSP90AB1
967873759	8.98582	RPS4X
966374241	8.98515	HSPA8
945525288	8.97567	RPS9
938115205	8.97226	RPL24
933160928	8.96996	RPL23
913535232	8.96073	TUBB
902801788	8.95559	S100A11
901748457	8.95509	PSMD6
897275543	8.95293	MT-TV
873878393	8.94145	MIF
869840348	8.93944	SLC25A5
866649255	8.93784	STARD10
862800404	8.93591	FAU
850880132	8.92987	MT-TY
846275816	8.92751	RPL27A
827968519	8.91801	RPS27A
827658844	8.91785	ATP5MF
812839064	8.91	NDUFA13
799167819	8.90264	RPL36
785383165	8.89508	PPDPF
772560578	8.88793	CANX
767717284	8.8852	COX8A
762143404	8.88204	GNB2
759018319	8.88025	YWHAZ
743277146	8.87115	COX4I1
739942057	8.8692	SERF2
728159724	8.86223	MT-TS1
727494748	8.86183	CLU
724491364	8.86003	FASN
718711495	8.85655	HNRNPA2B1
718589815	8.85648	HMGN2
714531008	8.85402	ATP5F1B
707984053	8.85002	HSP90AA1
698115061	8.84393	CALR
697495295	8.84354	MALAT1
691886999	8.84004	SNRPD2
691497605	8.83979	EEF1B2
683511798	8.83475	RPL34
672432549	8.82765	DSCAM-AS1
669862997	8.82599	PSMB4
664769009	8.82267	PSMA7
662163137	8.82096	RPL5
653851968	8.81548	MT-TN
651554823	8.81395	MT-TM
650080785	8.81297	G6PD
644185919	8.80901
641793116	8.8074	GSTM3
638644585	8.80526	PRDX1
637219597	8.80429	EIF5A
637020951	8.80415	TUBA1C
629116852	8.79873
628571321	8.79835	ELOB
626028262	8.79659	SPINT2
625582905	8.79628	MT-TP
617741131	8.79081	SLC25A3
617544881	8.79067	SNHG25
612318876	8.78698	GAS5
606402976	8.78276	SNHG29
603708702	8.78083	FLNA
600286951	8.77836	SLC9A3R1
594618147	8.77424	FTL
594257825	8.77397	CD63
588554454	8.76979	RHOC
583343399	8.76592	PSMC5
582240109	8.7651	EDF1
577795022	8.76177	PRDX2
577406949	8.76148	PHB1
572028339	8.75742	MAZ
562896156	8.75043	COX7C
558530296	8.74705	TMBIM6
551337775	8.74142	NHP2
551081727	8.74122	GPI
536714392	8.72974	H2AZ1
532855328	8.72661	OAZ1
521430167	8.7172	P4HB
521233819	8.71703	PPIB
520885492	8.71674	SLC25A6
519144104	8.71529	PFDN5
519124554	8.71527	ARF1
516987289	8.71348	GATA3
516639264	8.71319	H2BC12
510990179	8.70841	DDX5
508346715	8.70616	MT-TQ
506740023	8.70479	YWHAE
504917341	8.70322	CLTC
501841626	8.70057	YBX1
497872692	8.69712	EIF4B
493567022	8.69335	GPX4
489758541	8.68998	BTF3
487352232	8.68784	CCT5
480796053	8.68196	NCL
479272446	8.68058	SET
475996459	8.6776	TMEM205
473218712	8.67506	H3-3A
471409035	8.6734	S100A13
470095958	8.67219	HNRNPC
469805851	8.67192	COX7A2
466365678	8.66873	RPL36A
451222585	8.65439	MYL12B
446137528	8.64947	DBI
445168198	8.64852	NDUFB9
442106348	8.64553	EIF1
439986116	8.64344	SSR4
439187274	8.64265	BCAP31
435979119	8.63947	GRINA
435123199	8.63861
432056039	8.63554
431270848	8.63475	NELFCD
430623624	8.6341	RBM8A
429416885	8.63288	RNU6-813P
428197594	8.63164	NDUFB1
426727491	8.63015	NME1
426357577	8.62977	ATP5PB
424877791	8.62826	RPS28P7
423580272	8.62694	NDUFS5
417072974	8.62021	PSAP
417028363	8.62017	HNRNPH1
415670571	8.61875	NEDD8
415377868	8.61844	PSMD4
412927783	8.61587	ATP1A1
408968455	8.61169	RPL36AL
406956532	8.60955	LDHA
397712562	8.59957	BOLA2B
397432507	8.59926	CYBA
396765996	8.59853	ATP5MG
391703851	8.59296	OST4
390949161	8.59212	PRDX5
390004081	8.59107	NDUFA1
389341132	8.59033	RPS29
389173259	8.59014	SF3B3
388713579	8.58963	HMGB1
387192809	8.58793	BLVRB
386046708	8.58664	BCAS3
384907646	8.58536	NQO1
383340843	8.58359	RPL36A-HNRNPH2
383328002	8.58357	ERGIC3
383155536	8.58338	VMP1
383142379	8.58336	MRFAP1
379216828	8.57889	HMGN1
379034403	8.57868	S100A14
374006193	8.57288	TMED10
373638684	8.57245	CD24
368536823	8.56648	CERS2
368224785	8.56611	EIF3K
367907766	8.56574	TOMM7
365357128	8.56272	KPNA2
361602778	8.55823	AP2M1
359792644	8.55605	FBL
358164367	8.55408	CALM3
357759426	8.55359	CDH1
356859166	8.5525	H2AJ
356796013	8.55242	RNU6-36P
356435584	8.55198	ARPC1B
355795844	8.5512	SKP1
354929703	8.55014	UQCRQ
352846353	8.54759	PSMB5
352103591	8.54667	PRKCSH
349213705	8.54309	CLDN7
348870838	8.54266	HDGF
345387153	8.53831	CALM1
343794679	8.5363	PSMB1
339761688	8.53117	EIF5
338367776	8.52939	ATIC
338152836	8.52911	CSRP1
337304289	8.52802	DCXR
337097043	8.52775	HNRNPA3
336504501	8.52699	RAC1
336150227	8.52653	UBL5
335940969	8.52626	TRIM37
335836769	8.52613	NUTF2
335686315	8.52593	TALAM1
334563232	8.52448	UQCRH
332487721	8.52178	CYC1
331986019	8.52112	MGST1
331176081	8.52006	CLIC1
329583374	8.51797	IFITM3
326859084	8.51436	RAB1B
326292243	8.51361	BANF1
325089799	8.512	ACTN4
324551202	8.51128	KPNB1
324464418	8.51117	MYL12A
322840397	8.50899	MORF4L1
322435004	8.50844	PGAM1
321508898	8.50719	PGK1
320954824	8.50644	COPE
319691879	8.50473	CCT3
315844402	8.49947	CCT7
314827112	8.49807	CST3
313627187	8.49641	PRELID3B
313449977	8.49617	ROMO1
311523921	8.49349	H3P6
311202203	8.49304	SNHG5
311063932	8.49285	CHCHD2
310737596	8.49239	BCAS2
308487713	8.48924	RBM3
308210867	8.48885	CTSD
307152927	8.48735	SFXN1
306538824	8.48649	POLR2I
306048805	8.48579	RPL22P1
305852428	8.48551	PLK2
304812175	8.48403	BZW1
304018264	8.4829	PARK7
303688981	8.48243	PSMC3
303200058	8.48173	RPL22
303039176	8.4815	SEM1
303002878	8.48145	CSNK2B
302498718	8.48072	ITGB5
300215202	8.47743	JPT1
298788619	8.47536	H2AC19
298537655	8.475	FKBP8
298209976	8.47452	EPCAM
296815293	8.47249	RPN2
296751066	8.47239	PEBP1
294857366	8.46961	ELAPOR1
294478987	8.46905	SLIRP
294391848	8.46893	LY6E
293624372	8.46779	ZFAS1
293239654	8.46722	ANP32B
293177393	8.46713	PSMB6
291269875	8.4643	GUK1
290883029	8.46372	MLPH
290557685	8.46323	ELP2
290462401	8.46309	PPP1CA
290249257	8.46277	TAGLN2
290215542	8.46272	PFDN4
290066895	8.4625	ECH1
289086022	8.46103
288757546	8.46053	HNRNPAB
287575705	8.45875	HSPD1
287539785	8.4587	AKT1
286892653	8.45772	MT-TI
286430627	8.45702	NONO
285573954	8.45572	TPM3
285559533	8.4557	CCND1
285260075	8.45524	TMED9
285005116	8.45485	RPS26
284520994	8.45411	SULF2
283622158	8.45274	MZT2B
283037982	8.45184	NDUFB2
282613707	8.45119	DAZAP2
281873974	8.45005	HDLBP
281873133	8.45005	CALM2
280375356	8.44774	IDH2
275775112	8.44056	PTBP1
275291948	8.43979	FBP1
274593993	8.43869	TOB1
273982578	8.43772	SYNGR2
272704918	8.43569	MRPL41
272691659	8.43567	SOD1
272213497	8.43491	BSG
271948263	8.43449	LLGL2
270907354	8.43282	RPL37
269850087	8.43112	SNRPF
268857734	8.42952	TRMT112
268538498	8.42901	MT-TC
268257859	8.42855	SQSTM1
268062094	8.42824	SUPT4H1
267851519	8.42789	PA2G4
266182565	8.42518	TKT
265926642	8.42476	EIF3E
265710777	8.42441	COX5A
264841101	8.42299	GNB1
264346034	8.42217	DYNLL1
263074787	8.42008	ATP5MK
261870949	8.41809	HSPA9
259746409	8.41455	COX5B
259523469	8.41418	AP1S1
259331015	8.41385	PRELID1
258129933	8.41184	WDR83OS
257774391	8.41124	PSMB7
257559041	8.41088	CSTB
257490616	8.41076	PSMA4
257333548	8.4105	APRT
256710097	8.40944	C1QBP
255715598	8.40776	ATP6AP1
254775149	8.40616	C12orf57
253928028	8.40471	RPL15
253894904	8.40465	PRR13
252645358	8.40251	FIS1
252050735	8.40149	ATP2A3
251953017	8.40132	EIF4G1
251256798	8.40012	ATP5PD
251131037	8.3999	PSMD8
250606465	8.39899	ANXA2
250585751	8.39896	CLDN4
249777891	8.39755	SRSF9
249453433	8.39699	ATP6V1F
249078734	8.39634	SLC1A5
248766115	8.39579	VAMP8
248539578	8.3954	PRDX6
247907745	8.39429	PPP2R1A
247802715	8.39411	VCP
247704863	8.39393	HNRNPH3
247522086	8.39361	ERGIC1
245325566	8.38974	ATP5F1A
245043856	8.38924	THOC7
244797924	8.38881	S100A10
243849113	8.38712	TRAPPC1
243642082	8.38675	SLC25A39
242721101	8.38511	JUP
242220753	8.38421	GRN
240866163	8.38178	CENPX
240465534	8.38105	EVL
240253113	8.38067	ETFA
239432802	8.37918	CDC37
238809322	8.37805	SRSF3
238308796	8.37714	RNF181
237971569	8.37653	CLDN3
237706454	8.37604	MDK
237455686	8.37558	CIRBP
237288748	8.37528	U2AF1
236855173	8.37448	KRTCAP2
236651522	8.37411	DDR1
236239036	8.37335	HNRNPL
236029616	8.37297	AP1M2
234909548	8.3709	C1orf43
233396355	8.36809	SEPTIN9
232275834	8.366	RAD51C
232037346	8.36556	ATP5F1C
231974545	8.36544	PSME2
231543321	8.36463	EIF4G2
231039677	8.36369	ATP6V0C
230011846	8.36175	SPTSSB
229870488	8.36148	LMAN2
229631395	8.36103	ADRM1
229515396	8.36081	SIKE1
229154888	8.36013	PDAP1
228341404	8.35858	CNBP
228020336	8.35797	NDUFB7
227549574	8.35708	PSME1
227517995	8.35702	LAMTOR4
226520748	8.35511	PTMS
226413182	8.3549	COMT
226285017	8.35466	CORO1B
225187314	8.35254	UQCRB
225173527	8.35252	TECR
225009534	8.3522	C19orf33
224285745	8.3508	MTCH2
224004321	8.35026	SUMO3
223112072	8.34852	ANAPC11
222770524	8.34786	ARF3
221873212	8.3461	ERH
221651942	8.34567	TPD52L1
221554592	8.34548	BAMBI
221426422	8.34523	TMSB10
221304519	8.34499	HSPE1
221217138	8.34482	NDUFS8
221183734	8.34475	HNRNPU
219868649	8.34216	EIF3L
219530712	8.3415	STIP1
219022946	8.34049	DYNLRB1
219022897	8.34049	RAB11A
217581044	8.33762	CTNNA1
217364601	8.33719	ARF5
217362404	8.33718	CTTN
217151044	8.33676	DHRS2
217138787	8.33674	NME4
217138204	8.33674	ATP6V0E1
217018331	8.3365	COPS6
216772331	8.336	PSMC1
215597519	8.33364	TUFM
215430793	8.33331	AP2S1
215025995	8.33249	ATF4
214439763	8.33131	ATP5MC1
214356922	8.33114	SRSF1
213768453	8.32994	EIF3I
213556277	8.32951	ECHS1
213441506	8.32928	CCDC47
212450568	8.32726	TMEM106C
212225274	8.3268	KDELR1
210321743	8.32288	PPM1G
210016561	8.32225	SLC3A2
209703573	8.32161	EEF1G
209517723	8.32122	POLR2L
208484202	8.31907	ARPC3
208321899	8.31873	SUMO2
207466538	8.31695	HSPA1A
207254488	8.3165	SNF8
207159363	8.3163	MCM7
206635979	8.31521	DHCR7
206604736	8.31514	PCBP1
206287397	8.31447	TRAP1
206209268	8.31431	PSMD2
205689775	8.31321	IMP4
204922328	8.31159	SSR2
204639978	8.31099	TCF25
203486406	8.30854	GANAB
203160933	8.30784	RTF2
202940732	8.30737	HMGB3
202926282	8.30734	OS9
202133112	8.30564	DDX39B
201813919	8.30495	LAMTOR5
201356003	8.30396	HINT1
201213953	8.30366	CCT2
200720997	8.30259	SLC7A5
200583743	8.3023	CUTA
200572072	8.30227	GABARAP
200426697	8.30196	CD81
199893544	8.3008	SRSF5
199863503	8.30073	SERBP1
199537125	8.30002	TRAPPC2L
198498606	8.29776	PPP2CA
198476867	8.29771	VDAC1
198466203	8.29769	ARPC2
198420143	8.29759	UBA1
197938329	8.29653	GFRA1
197165099	8.29483	PUF60
197163211	8.29483	MAPK3
196977429	8.29442	SELENOW
196944681	8.29434	PSMA6
196917863	8.29429	SDHA
196891712	8.29423	TLE5
196762096	8.29394	NAP1L1
196752151	8.29392	FXYD3
195731706	8.29166	PSMC4
195487603	8.29112	TRIM33
195469709	8.29108	EIF3H
194567874	8.28907	PPP4C
194032399	8.28787	PABPC1
193943012	8.28767	RPN1
193107166	8.2858	IFI30
192881297	8.28529	MUC1
192499824	8.28443	XRCC6
192384654	8.28417	PLCG1
192283315	8.28394	EIF4H
192153711	8.28365	MACROH2A1
191544785	8.28227	COX7B
191421006	8.28199	SNRNP200
190752229	8.28047	EIF3G
190344652	8.27954	SNRPG
190101927	8.27899	SERPINA3
189714293	8.2781	PDCD6
189615992	8.27787	SEC11A
189230491	8.27699	RPS19
188641525	8.27564	DDIT4
188337668	8.27494	PRPF8
188222704	8.27467	RNASEK
187876846	8.27387	NDUFS6
187797337	8.27369	TRIR
187619656	8.27328	ASS1
186824699	8.27143	H4C14
186469009	8.27061	SPCS2
186270168	8.27014	RBM4
185712563	8.26884	PHPT1
185618905	8.26862	NAA10
185391385	8.26809	ETFB
185014589	8.26721	TXN
184274694	8.26547	HSD17B10
183547034	8.26375	ATP5F1E
183535965	8.26372	HNRNPUL1
183066078	8.26261	STUB1
183037714	8.26254	SF3B5
182867394	8.26214	SHMT2
182067515	8.26023	DSTN
181914792	8.25987	RBMX
181479073	8.25883	EIF3D
181131564	8.25799	IDH3G
180925081	8.2575	APEX1
180856019	8.25733	PHB2
180746574	8.25707	NAA38
179726849	8.25461	BUB3
179488634	8.25404	SRP14
178908322	8.25263	PSMB3
178737282	8.25222	SFPQ
178596482	8.25187	TMA7
178596391	8.25187	COPG1
178357559	8.25129	MTHFD2
178320016	8.2512	PPP1R14B
177989079	8.25039	BEX3
177894109	8.25016	DDOST
177862875	8.25009	C19orf53
177798194	8.24993	PFKL
176740209	8.24734	HM13
176178217	8.24595	BAG1
176003238	8.24552	AHSA1
175829653	8.24509	CS
175315948	8.24382
175299532	8.24378
174997578	8.24303	TPD52
174762549	8.24245	PGD
174297704	8.24129	LAMTOR1
174111268	8.24083	HNRNPM
173363645	8.23896	TPM4
173208064	8.23857	NDUFA3
172824478	8.23761	REEP5
172763715	8.23745	TCEAL4
172434156	8.23662	USP32
171293685	8.23374	BOLA2
171147947	8.23337	BRK1
170404276	8.23148	RAB7A
170095166	8.23069	CDK5RAP3
170042258	8.23056	AARS1
169990693	8.23043	YWHAQ
169960456	8.23035	NDUFB4
169814527	8.22997	ATP5MC3
169146241	8.22826	ARPC1A
168961141	8.22779	HSPA5
168897135	8.22762	SPDEF
168882105	8.22758	APH1A
168872188	8.22756	TBCB
168863335	8.22754	HSPA1B
168200749	8.22583	LGALS3
168118839	8.22562	PSMA3
168063656	8.22547	NOP53
168024685	8.22537	ILF2
167499282	8.22401	AGR2
167440795	8.22386	ATOX1
166745914	8.22206	GDI1
166471528	8.22134	SH3BGRL3
165970984	8.22003	TMEM147
165960263	8.22	SF1
165653082	8.2192	NDUFC2
165544388	8.21891	RHOA
165514415	8.21884	ANP32A
165312547	8.21831	EIF6
164779521	8.2169	SEC13
164025162	8.21491	CCNI
163752066	8.21419	AHCY
163664983	8.21396	UCP2
163529498	8.2136	RAB5C
162706001	8.2114	RNF114
162666818	8.2113	RUVBL2
162605891	8.21114	MARCKSL1
162469213	8.21077	IMPDH2
162213109	8.21009	UQCRC1
162212791	8.21009	LSM4
161841745	8.20909	SSBP1
160753868	8.20616	VDAC2
160600538	8.20575	EIF2S1
159934561	8.20394	NRBP1
159824953	8.20364	SRSF7
158355003	8.19963	RPS25
158303241	8.19949	CHMP2A
158076478	8.19887	NUCB2
158070798	8.19885	METRN
158038229	8.19876	UQCC2
157505159	8.19729	HMGB1P6
157137217	8.19628	ARL6IP4
157067636	8.19609	NDUFS3
156313776	8.194	UQCR10
156077526	8.19334	NDUFV1
154700041	8.18949	CDK4
154677788	8.18943	SRP9
154483443	8.18888	DYNC2I2
154407042	8.18867	LSR
154336097	8.18847	SF3B4
154255493	8.18824	SKA2
154061137	8.18769	MAGED2
153660606	8.18656	SRP9P1
153641349	8.18651	ACLY
153553006	8.18626	MT2A
153552489	8.18626	SNRPC
153293279	8.18552	XRCC5
153005533	8.18471	RAE1
152909443	8.18443	CSTA
152698045	8.18383	GRB2
152572136	8.18348	DAD1
152502165	8.18328	GDI2
152484622	8.18323	RMND5B
152110443	8.18216	RBM39
152019059	8.1819	CYB561
151852684	8.18142	HK1
151708487	8.18101	BRD2
151702695	8.18099	HNRNPD
151658355	8.18087	PTP4A2
151236899	8.17966	NBPF9
150949614	8.17883	FOXA1
150747998	8.17825	CNPY2
150659418	8.178	SELENBP1
150532083	8.17763	SIVA1
150505203	8.17755	MRPL9
150424009	8.17732	TMED2
150295375	8.17695	SAP30BP
149979845	8.17603	RTRAF
149683209	8.17517	SH3GLB2
149219026	8.17382	PTGES3
149141324	8.1736	MRPL51
149094717	8.17346	NCOA3
149029266	8.17327	SLC44A2
148757252	8.17248	SNRPA
148565268	8.17192	APPBP2
148456955	8.1716	TRA2B
147901452	8.16997	C3orf14
147877078	8.1699	MT-TW
147539012	8.16891	RNF10
147248207	8.16805	ADIPOR1
147194358	8.16789	NFE2L1
147188482	8.16787	APP
146969865	8.16723	PDIA6
146767763	8.16663	JTB
146661845	8.16632
146265249	8.16514	NDUFAB1
145831196	8.16385	SLC4A2
145811456	8.16379	SLC7A2
145729507	8.16355	NOP10
145643308	8.16329	VPS28
145422187	8.16263	PCK2
144986333	8.16133	UQCRC2
144959191	8.16125	TPD52L2
144883154	8.16102	VAPB
144875463	8.16099	COX14
144793015	8.16075	FLII
144360668	8.15945	GET3
144333251	8.15937	DNPEP
144318728	8.15932	MAT2A
144254896	8.15913	DRAP1
144037075	8.15847	EBP
143932311	8.15816	TM7SF2
143745533	8.15759	CLPTM1L
143566201	8.15705	LAPTM4A
143419042	8.15661	TALDO1
142934451	8.15514	FIBP
142892196	8.15501	RPL26L1
142539056	8.15393	LRP10
142517336	8.15387	TMEM59
142455014	8.15368	LRPAP1
142210504	8.15293	CRIP2
142117189	8.15265	MGAT4B
142051519	8.15245	RAB10
141956109	8.15215	TCP1
141925663	8.15206	BAG6
141633269	8.15117	CTNNB1
141613199	8.1511	RN7SK
141597923	8.15106	EMP2
140905442	8.14893	UBE2V1
140759158	8.14848	SF3B1
140729153	8.14838	TUBG1
140715091	8.14834	GNAI2
140565244	8.14788	TRAPPC5
140175466	8.14667	DDB1
140046596	8.14627	SEPTIN2
139821469	8.14557	KARS1
139735614	8.14531	SYTL2
139652007	8.14505	MRPS21
139573298	8.1448	BUD23
139407503	8.14429	CAPN1
139172606	8.14355	TUBB3
138964691	8.1429	MRPL53
138818711	8.14245	NUMA1
138801422	8.14239	H2BC5
138716951	8.14213	USF2
138612625	8.1418	NDUFB8
138265098	8.14071	RNPS1
138037584	8.14	PSMD12
137989629	8.13985	SNRPB
137760847	8.13913	RRM2
137722868	8.13901	PTPRF
137711994	8.13897	SNHG32
137644033	8.13876	CKS1B
137384903	8.13794	EIF4A1
136756743	8.13595	HMGB2
136647573	8.1356	GHITM
136484372	8.13508	NPEPL1
136093949	8.13384	ATP6V0B
135783843	8.13285	IRAK1
135630292	8.13236	SRSF6
135509809	8.13197	QARS1
135451574	8.13178	RMRP
135245986	8.13112	NDUFA12
135065317	8.13054	NEAT1
135042904	8.13047	HIGD2A
134886445	8.12997	RAB25
134745254	8.12951	ILF3
134679572	8.1293	SLC39A6
134679516	8.1293	IST1
134577219	8.12897	RAD23A
134564254	8.12893	CIZ1
134468202	8.12862	COA4
134439575	8.12853	RAD23B
133949422	8.12694	RANBP1
133926603	8.12687	LMNA
133465664	8.12537	ANAPC5
133293932	8.12481	OXA1L
133163546	8.12439	DDT
132965445	8.12374	NOMO2
132809992	8.12323	MARS1
132643177	8.12268	SRM
132260407	8.12143	POLR2A
132098229	8.1209	LRRC59
132021711	8.12065	DDX39A
131972584	8.12048	H2AZ2
131751235	8.11975	POLR2E
131412018	8.11864	DDX42
131350439	8.11843	LYPD3
131225138	8.11802	VTI1B
131179059	8.11786	TIMM50
131167231	8.11783	COX17
130848963	8.11677	ITPK1
130779417	8.11654	MVD
130726858	8.11636	ARL6IP1
130649912	8.11611	MZT2A
130600324	8.11594	TIMP1
130448524	8.11544	SEC61B
130304353	8.11496	PABPN1
130160762	8.11448	PFKP
130077656	8.1142	ERP29
129968386	8.11384	UBE2Z
129731958	8.11305	MSI2
129580909	8.11254	CLTB
129566489	8.11249	LGALS1
129457163	8.11213	DHX9
129412939	8.11198	SNHG6
129260644	8.11147	MRPL27
129039686	8.11072	RAD21
128933735	8.11037	STX16
128902528	8.11026	CACYBP
128848861	8.11008	RPS20
128777542	8.10984	SYNCRIP
128630371	8.10934	UFD1
128614415	8.10929	PIGT
128592263	8.10921	TBCA
128579638	8.10917	FTSJ3
128552893	8.10908	DDX41
128447257	8.10872	ARPC4
128271818	8.10813	EIF4A3
128266999	8.10811	MCCC2
127961227	8.10708	DNPH1
127826292	8.10662	PFN2
126576956	8.10235	SAE1
126433826	8.10186	TACSTD2
126289042	8.10137	NUCKS1
125968944	8.10026	SMIM26
125962435	8.10024	MRPS23
125937964	8.10016	RAB13
125906709	8.10005	UBE2M
125654209	8.09918	U2AF2
125633602	8.09911	IFITM2
125288394	8.09791	WARS1
125282153	8.09789	CMC2
125092233	8.09723	ABHD11
125050947	8.09709	SHISA5
124983387	8.09685	DUS1L
124908937	8.09659	SNRPD3
124756006	8.09606	CNIH1
124746247	8.09603	TRAF4
124534222	8.09529	ATP6AP2
124149757	8.09395	THBS1
124120476	8.09384	SNHG16
124109121	8.0938	H2AX
123842244	8.09287	PAFAH1B3
123835974	8.09285	C7orf50
123745931	8.09253	ZDHHC12
123635584	8.09214	C11orf58
123633425	8.09214	ZNF217
123593332	8.092	PRC1
123579102	8.09195	CSNK1D
123495579	8.09165	UQCR11
123349158	8.09114	NAXE
123340478	8.09111	TOMM40
123323362	8.09105	NDUFAF8
123272163	8.09087	SNHG19
123143267	8.09041	MRPS16
123065606	8.09014	JUND
123063142	8.09013	MRPL20
122777555	8.08912	YIF1A
122405936	8.0878	RN7SL3
122335618	8.08755	POLR2J
122022112	8.08644	BUD31
121979243	8.08629	MRPS7
121855116	8.08584	PLD3
121805104	8.08567	FAM162A
121803384	8.08566	MATR3
121790593	8.08561	LSS
121677963	8.08521	CHMP1A
121361444	8.08408	ISG15
121207428	8.08353	MTND2P28
120945916	8.08259	AURKAIP1
120929809	8.08253	ATP6V0D1
120905719	8.08245	PSMA1
120358273	8.08048	AUP1
120267481	8.08015	RBM17
120113035	8.07959	STOML2
120002617	8.07919	YWHAB
119789441	8.07842	MTCH1
119719495	8.07816	HEXB
119517952	8.07743	UBE2S
119441333	8.07715	NAPA
119347552	8.07681	DDX3X
118980368	8.07548	VKORC1
118882292	8.07512	RPL10P9
118479645	8.07364	SLC50A1
118431589	8.07347	CYB5B
118420131	8.07343	NDUFA10
118117117	8.07231	PRDX3
118109265	8.07228	ST13
117885489	8.07146	MYH9
117867764	8.0714	TMEM9
117815401	8.0712	BCAM
117613283	8.07046	ANXA7
117529403	8.07015	CBX3
117418265	8.06974	POMP
117040983	8.06834	BLOC1S1
116652566	8.06689	CD151
116583858	8.06664	TM7SF3
116449666	8.06614	UFC1
116142061	8.06499	HEATR6
116003555	8.06447	HNRNPDL
116000398	8.06446	SNRPA1
115675399	8.06324	MRPS24
115666614	8.06321	GSPT1
115652523	8.06316	MRPL24
115522818	8.06267	SNHG8
115522781	8.06267	CLNS1A
115509283	8.06262	ABHD12
115286816	8.06178	ACIN1
115270827	8.06172	DPP7
115156632	8.06129	PRMT5
115039949	8.06085	DPM3
114962866	8.06056	TIMP3
114925287	8.06042	NMD3
114889414	8.06028	LAPTM4B
114801146	8.05995	COPZ1
114790575	8.05991	USP22
114454534	8.05863	CBX1
114416744	8.05849	PSMD9
114395159	8.05841	RBBP7
114350275	8.05824	MDH1
114296364	8.05803	NDUFA2
114235149	8.0578	SEC61A1
114120927	8.05737	RAB3D
113936523	8.05666	BZW2
113847305	8.05632	CCT4
113745121	8.05593	ANAPC15
113663964	8.05562	CIB1
113337133	8.05437	SF3B6
113294793	8.05421	JPT2
113205852	8.05387	OTUB1
113114021	8.05352	CAPZA1
112913365	8.05275	CSTF1
112716558	8.05199	UBE2D3
112317682	8.05045	PLP2
112159632	8.04984	PDIA4
112156895	8.04983	RPA1
112106624	8.04963	ACTN1
111781448	8.04837	MRPL55
111633992	8.0478	EIF4A2
111578389	8.04758	SPINT1
111541603	8.04744	TSTD1
111507086	8.0473	MTDH
111432268	8.04701	RHOB
111220149	8.04618	C19orf48
111215587	8.04617	ITM2B
111201024	8.04611	ENY2
111013949	8.04538	MYO1C
110941839	8.0451	ARRDC1
110514561	8.04342	CSK
110485225	8.0433	CDC42SE1
110404526	8.04299	NACC1
110011061	8.04144	STMN1
109979572	8.04131	CHD3
109871014	8.04088	DAP3
109810978	8.04065	AMZ2
109767244	8.04047	TAF10
109760521	8.04045	EMD
109706726	8.04023	UBAP2L
109680667	8.04013	UXT
109559189	8.03965	NDUFB3
109557496	8.03964	HSD17B4
109352807	8.03883	CLTA
109260052	8.03846	UBE2Q1
109230205	8.03834	APMAP
109095933	8.03781	ZWINT
109001622	8.03743	CANT1
108849446	8.03683	RTN3
108843427	8.0368	CHD4
108763941	8.03648	MRPL12
108752542	8.03644	SNRNP70
108743971	8.03641	METRNL
108584677	8.03577	PRPF19
108439479	8.03519	UBXN1
108339704	8.03479	SUB1
108143421	8.034	CHMP3
108126791	8.03393	AK2
108061964	8.03367	MRPL52
108005899	8.03345	LMNB1
107931687	8.03315	FAM120A
107830274	8.03274	ACTR3
107728085	8.03233	NRAS
107570331	8.03169	AIP
107222337	8.03029	SLC39A1
107202597	8.03021	RTL8A
107164096	8.03005	IMPDH1
107083607	8.02972	NDUFS2
107074781	8.02969	MAGED1
107066909	8.02966	SRRT
106870018	8.02886	EPHB4
106554864	8.02757	H1-0
106526161	8.02746	LDOC1
106501608	8.02736	RAB1A
106345126	8.02672	CALU
106178726	8.02604	CCZ1B
106130237	8.02584	CAPRIN1
106055536	8.02553	SND1
106040997	8.02547	SNU13
105948475	8.02509	WWP1
105761325	8.02433	DDX24
105659549	8.02391	TMED3
105648779	8.02386	TOP1
105642088	8.02384	CD164
105547718	8.02345	ATP9A
104854498	8.02059	UBC
104831344	8.02049	AP1G2
104796141	8.02035	QPRT
104478185	8.01903	NOMO1
104210892	8.01791	TARDBP
104106056	8.01748	MTHFD1
104058782	8.01728	RAB8A
103857936	8.01644	TRAPPC4
103830396	8.01632	CCT8
103806429	8.01622	PCBD1
103633607	8.0155	NIPSNAP1
103531679	8.01507	DPP3
103297719	8.01409	ACTR2
103239129	8.01384	SUPT5H
103166292	8.01354	TBX2-AS1
102969697	8.01271	PTOV1
102834871	8.01214	PLOD3
102569048	8.01102	PYCR1
102240349	8.00962	ZNF706
102094081	8.009	S100A6
101940619	8.00835	TIMM10
101865456	8.00803	RABL6
101756917	8.00756	YBX3
101636952	8.00705	SLC39A4
101498757	8.00646	HDAC1
101475922	8.00636	DERL1
101457917	8.00629	CHCHD10
101372605	8.00592	NPC2
101247457	8.00538	HADHA
101217519	8.00526	UBE2I
101184308	8.00511	SNRNP25
100991932	8.00429	CPNE1
100895655	8.00387	DCAF11
100454843	8.00197	MRPL21
100429019	8.00186
100387309	8.00168	TNFRSF12A
100332576	8.00144	PTTG1IP
100266573	8.00116	C11orf98
100133883	8.00058	ELOF1
100125757	8.00055	FKBP4
100092844	8.0004	POLR2H
100000883	8	MRPL4
99960351	7.99983	CD47
99820695	7.99922	ACP1
99803155	7.99914
99687362	7.99864	FKBP2
99474084	7.99771	RAB5IF
99412918	7.99744	CCT6A
99384162	7.99732	CSNK1A1
99365297	7.99723	YIPF3
99341525	7.99713	TMEM256
99327209	7.99707	SCARB2
99283863	7.99688	INPPL1
99202856	7.99652	FAM102B
99056224	7.99588	SF3A1
99037031	7.9958	EID1
98864412	7.99504	TMEM141
98252387	7.99234	TBC1D9
98235285	7.99227	NINJ1
98168759	7.99197	POLDIP2
98134652	7.99182	ACSL3
98127612	7.99179	DHPS
98052761	7.99146	MAF1
97863658	7.99062	PSMC2
97818757	7.99042	GPAA1
97797312	7.99033	HSF1
97720789	7.98999	MRPL43
97671151	7.98977	ANXA9
97595981	7.98943	ANXA11
97587369	7.98939	SEMA4C
97489472	7.98896	KIAA0100
97454856	7.9888	GTF3A
97453112	7.9888	CBS
97449865	7.98878	PREX1
97324435	7.98822	TPM1
97215038	7.98773	TLK2
97150257	7.98744	STK25
97076372	7.98711	UBA2
96919916	7.98641	NPEPPS
96879253	7.98623	LAMTOR2
96693679	7.9854	SERPINH1
96514659	7.98459	MCM4
96475542	7.98442	EIF2AK1
96288998	7.98358	DCTN2
95827655	7.98149	SLC25A11
95798975	7.98136	NPDC1
95709791	7.98096	CD276
95694578	7.98089	HIPK1
95619773	7.98055	TMEM54
95539102	7.98018	KCTD3
95495656	7.97998	CAPZB
95467393	7.97986	PXN
95437389	7.97972	PRMT2
95300983	7.9791	PDCD4
95250231	7.97887	VAT1
95099555	7.97818	ERBB3
94979868	7.97763	SMIM22
94967558	7.97758	PGAP6
94903861	7.97728	TMEM132A
94880092	7.97718	DEF8
94732835	7.9765	EIF3A
94677171	7.97625	UBE2K
94590095	7.97585	AURKA
94506631	7.97546	TBCD
94460845	7.97525	ELOVL1
94444352	7.97518	SH3BP5
94425129	7.97509	WDR61
94363172	7.9748	MIR4664
94359085	7.97478	VPS51
94234119	7.97421	EIF4E2
94169836	7.97391	SEPHS1
94116518	7.97367	SUMF2
94043559	7.97333	HMGA1
93975905	7.97302	ATRAID
93705835	7.97177	PFDN2
93629924	7.97141	CDK2AP1
93574755	7.97116	VAPA
93462605	7.97064	BAG3
93426055	7.97047	MRPL38
93414102	7.97041	CENPB
93389995	7.9703	NOLC1
93235348	7.96958	TMCO1
93191519	7.96938	TOX4
93141681	7.96914	RNF167
93058494	7.96876	IGFBP5
93031736	7.96863	TSPAN15
93006373	7.96851	ADAM15
92913052	7.96808	BCAR1
92853582	7.9678	SFN
92801745	7.96756	PPP1R7
92739942	7.96727	SUCLG1
92459058	7.96595	GARS1
92450502	7.96591	NDUFV2
92436664	7.96584	CALCOCO2
92421842	7.96577	HDAC2
92368837	7.96553	POP7
92352178	7.96545	FARSA
92350372	7.96544	KHSRP
92264388	7.96503	EMC3
92023795	7.9639	PDHA1
92018798	7.96388	HMG20B
91909214	7.96336	TMEM183A
91872146	7.96318	ZNHIT1
91681169	7.96228	RABAC1
91675287	7.96225	DPY30
91648102	7.96212	ELOC
91572868	7.96177	KEAP1
91558538	7.9617	RAB6A
91554832	7.96168	PEDS1
91482665	7.96134	KXD1
91381497	7.96086	TKFC
91350547	7.96071	BAX
91317697	7.96055	CCDC124
91142258	7.95972	CBWD3
91099798	7.95952	LARP1
91096174	7.9595	CLUH
91038343	7.95922	CTSA
90935856	7.95874	EFTUD2
90828588	7.95822	CDKN1A
90684341	7.95753	CIAO2B
90584286	7.95705	ATP5ME
90521386	7.95675	PAF1
90505075	7.95667	MRPS33
90494991	7.95662	RALY
90462712	7.95647	CDC123
90453583	7.95643	SLC2A1
90427609	7.9563	CYB5R3
90422367	7.95628	REPIN1
90416284	7.95625	MRPL10
90392243	7.95613	CPT1A
90391047	7.95613	DCTN5
90337518	7.95587	MRPL28
90314141	7.95576	MBTPS1
90283596	7.95561	YWHAG
90281939	7.9556	ARCN1
90279794	7.95559	NOC2L
90258915	7.95549	TK1
90133667	7.95489	HEXA
90085097	7.95465	ATG4B
90034565	7.95441	SDHC
90030031	7.95439	HMCES
90013573	7.95431	PHGDH
89994175	7.95421	TRAF7
89935302	7.95393	RCC1
89885391	7.95369	SSR3
89881788	7.95367	TSC22D3
89873609	7.95363	SLC39A7
89857125	7.95355	IK
89737764	7.95298	FAM102A
89678147	7.95269	CDC25B
89670857	7.95265	RBBP4
89633569	7.95247	RPP21
89629465	7.95245	TCEA2
89544136	7.95204	COMMD4
89507302	7.95186	HYOU1
89320425	7.95095	MAP2K2
89261275	7.95066	GGCT
89238992	7.95055	CHCHD5
89229021	7.95051	PAPOLA
89207235	7.9504	APEH
89180789	7.95027	TSPAN13
89122855	7.94999	NDUFA11
89061058	7.94969	GUSB
89049445	7.94963	TMEM14B
88884905	7.94883	OLA1
88810993	7.94847	MRPS2
88795057	7.94839	ZMAT2
88719021	7.94802	ARFGAP1
88632997	7.9476	KDELR2
88558958	7.94723	NUCB1
88533254	7.94711	FUNDC2
88525389	7.94707	SSH3
88492568	7.94691	NME3
88460512	7.94675	GTF2I
88342434	7.94617	DLD
88335507	7.94614	PABPC4
88322361	7.94607	GSTK1
88247105	7.9457	SEC23B
88238635	7.94566	ATP6V1G1
87966254	7.94432	MARCHF6
87882314	7.9439	NGRN
87868001	7.94383	ANXA5
87805276	7.94352	OBSL1
87762347	7.94331	HID1
87752601	7.94326	FDFT1
87739372	7.94319	ATP1B1
87693638	7.94297	PDCD5
87660189	7.9428	PRKACA
87624531	7.94263	RPL13P12
87555927	7.94229	WDR6
87497094	7.94199	LSM7
87262795	7.94083	USP10
87203578	7.94053	PCMT1
87127112	7.94015	IDH1
87114228	7.94009	GFUS
87018341	7.93961	LAGE3
87004022	7.93954	ISYNA1
86993723	7.93949	PPT1
86954215	7.93929	TAF15
86855643	7.9388	SLC5A6
86764151	7.93834	NPTN
86683829	7.93794	NELFE
86484934	7.93694	SDF4
86466034	7.93685	ESRP1
86389586	7.93646	PAFAH1B1
86348463	7.93625	AHCYL1
86242646	7.93572	MPDU1
86179769	7.93541	TMEM14C
86025399	7.93463	DCTN3
85929934	7.93414	GMPR2
85894094	7.93396	DCTPP1
85840073	7.93369	PRDX4
85677905	7.93287	UBE2C
85671213	7.93283	NMRAL1
85662915	7.93279	SPPL2A
85619951	7.93257	SSRP1
85401767	7.93147	PSMC6
85392777	7.93142	AP1B1
85367024	7.93129	TXNIP
85303647	7.93097	SPATA20
85291496	7.93091	SPOUT1
85272419	7.93081	TP53
85191326	7.9304	DYNC1H1
85159465	7.93023	GORASP2
85103136	7.92995	TSEN54
85089966	7.92988	ATP2A2
84988839	7.92936	PQBP1
84984418	7.92934	VPS25
84943878	7.92913	LSM14A
84903206	7.92892	ZNF207
84889237	7.92885	COQ4
84887491	7.92884	POP4
84690444	7.92783	DDX23
84497548	7.92684	UNG
84371761	7.9262	MKRN1
84337902	7.92602	GLO1
84332954	7.926	NR2F2
84292509	7.92579	NAA50
84150964	7.92506	ITGB4
84147624	7.92504	CNOT1
84137639	7.92499	POLR1D
84030444	7.92444	CDK16
83895682	7.92374	SNX5
83754209	7.92301	ATXN10
83647155	7.92245	CHCHD3
83622991	7.92233	SCYL1
83583318	7.92212	CDV3
83507287	7.92172	COPB2
83485806	7.92161	RSL1D1
83389183	7.92111	NAA20
83381589	7.92107	C17orf49
83320155	7.92075	SCAMP3
83297333	7.92063	NOL11
83048089	7.91933	ALDOC
83047515	7.91933	BSCL2
83023698	7.9192	SZRD1
83014413	7.91915	MEPCE
82914377	7.91863	AKAP1
82879631	7.91845	MTA2
82766485	7.91785	ARMT1
82709048	7.91755	BASP1
82667802	7.91734	SNORD33
82650003	7.91724	GMPS
82381218	7.91583	RTN4
82342244	7.91562	GABARAPL2
82334835	7.91558	EIF3C
82296433	7.91538	BZW1P2
82058765	7.91412	RPS27L
82043212	7.91404	CTSB
82040955	7.91403	COX6B1
81817368	7.91285	STT3A
81779002	7.91264	DYNLL2
81744948	7.91246	SSR1
81711207	7.91228	DAP
81538532	7.91136	DARS1
81452088	7.9109	DCAF7
81373827	7.91048	DECR1
81315398	7.91017	GRHPR
81266656	7.90991	ZFAND3
81256131	7.90986	HGS
81134278	7.9092	DYNLT1
81118516	7.90912	SCAMP2
81106692	7.90906	SDF2L1
80959271	7.90827	HNRNPH2
80934174	7.90813	WAC
80883477	7.90786	EIF4E
80794241	7.90738	MCL1
80490682	7.90575	SAR1B
80418662	7.90536	PRXL2A
80416303	7.90534	MRPS15
80338973	7.90493	PBX1
80291038	7.90467	PDXDC1
80263257	7.90452	RGL2
80226161	7.90432	PLEKHF2
80220098	7.90428	MRPS11
80068653	7.90346	SLC38A1
80051332	7.90337	TSG101
80018274	7.90319	CD59
79989538	7.90303	CPSF6
79979863	7.90298	GRK2
79894303	7.90252	RPL7L1
79784614	7.90192	ORMDL2
79779899	7.90189	PSMD3
79585854	7.90084	CPSF1
79510524	7.90042	CTBP1
79429867	7.89998	ATG101
79424341	7.89995	GLUL
79414708	7.8999	PRMT6
79365707	7.89963	LAMP1
79230294	7.89889	PIK3R2
79154852	7.89848	KIF22
79020826	7.89774	QSOX1
78974613	7.89749	GDF15
78969309	7.89746	WSB2
78930191	7.89724	VANGL1
78901413	7.89708	HACD3
78874226	7.89694	LSM14B
78810523	7.89658	STAU1
78676308	7.89584	C20orf27
78643164	7.89566	PRSS8
78544474	7.89512	BPTF
78517525	7.89497	NET1
78514203	7.89495	PCNA
78490098	7.89481	SLTM
78462722	7.89466	NUDC
78364696	7.89412	MRPL36
78302761	7.89378	HRAS
78290505	7.89371	DNAJB1
78255718	7.89352	ADIPOR2
78191147	7.89316	MIR4516
78115901	7.89274	MTA1
77957293	7.89186	ELP5
77928858	7.8917	PAICS
77924225	7.89167	NOP58
77890919	7.89149	RMDN1
77868712	7.89136	CSE1L
77866656	7.89135	STRN4
77753225	7.89072	HDDC2
77699026	7.89042	ECI1
77437997	7.88895	SQLE
77347863	7.88845	BCLAF1
77337151	7.88839	TUBGCP2
77320005	7.88829	STARD7
77265679	7.88799	CKAP5
77137413	7.88727	GTF3C6
77104262	7.88708	PRRC2C
77064373	7.88685	NDUFA9
76896752	7.88591	ARFGAP2
76796178	7.88534	CRTAP
76759714	7.88513	RNF7
76738816	7.88502	IARS1
76657914	7.88456	DLST
76531346	7.88384	PPM1D
76517552	7.88376	UBE2L3
76458206	7.88342	CDC20
76441533	7.88333	HCFC1R1
76383254	7.883	ZNRD2
76347276	7.88279	PPIC
76243885	7.88221	DHX15
76199732	7.88195	MMADHC
76188307	7.88189	FLOT2
76129217	7.88155	MIR25
76095266	7.88136	NIBAN2
76089025	7.88132	UBE2T
76078116	7.88126	RAB2A
75991713	7.88077	EPN1
75976873	7.88068	MBOAT7
75940611	7.88047	ALDH7A1
75927051	7.8804	GALNT6
75906417	7.88028	KLHDC3
75876739	7.88011	TAF7
75841715	7.87991	NPLOC4
75833392	7.87986	DBNDD1
75778018	7.87954	FAM32A
75700249	7.8791	PI4KB
75698539	7.87909	SERPINB6
75687584	7.87902
75637829	7.87874	ARPC5
75446662	7.87764	BMP7
75435912	7.87758	SRPRA
75351423	7.87709	STC2
75331482	7.87698	TOMM5
75325518	7.87694	DNAJB6
75319629	7.87691	PARP1
75308623	7.87684	EZR
75295569	7.87677	TXNDC5
75241478	7.87646	FAM234A
75183731	7.87612	UBE2N
75059334	7.8754	SNX8
74986775	7.87498	RHBDD2
74933866	7.87468	CKMT1B
74866834	7.87429	FADS2
74765956	7.8737	RHOT2
74757576	7.87366	GTPBP4
74718817	7.87343
74670648	7.87315	PIP5K1A
74639456	7.87297	RNH1
74629256	7.87291	BBLN
74499434	7.87215	SUPT16H
74479412	7.87204	MRPL11
74317382	7.87109	IARS2
74307158	7.87103	DSP
74305406	7.87102	SRP72
74267218	7.8708	EIF2A
74251812	7.87071	CXXC5
74222828	7.87054	SULT2B1
74150101	7.87011	PROM2
74139605	7.87005	TNNT1
74093685	7.86978	SEC61G
74084179	7.86973	CCDC159
74057026	7.86957	RETREG2
74027284	7.86939	SSNA1
74002845	7.86925	IDH3B
73952615	7.86895	NDUFA4
73898611	7.86864	ETF1
73866665	7.86845	WBP2
73728151	7.86763	DDX17
73713504	7.86755	NDUFS1
73699583	7.86747	PPP5C
73674536	7.86732	PNKD
73557302	7.86663	FUBP1
73511062	7.86635	RFXANK
73411188	7.86576	ALG3
73386892	7.86562	WDR13
73363665	7.86548	XPOT
73330995	7.86529	ATXN2L
73324771	7.86525	KHDRBS1
73304474	7.86513	TAX1BP3
73227691	7.86468	AKR1A1
73214803	7.8646	TLE3
73199398	7.86451	STRAP
73198544	7.8645	LITAF
73157042	7.86426	CTBP2
73095315	7.86389	UNC45A
72959008	7.86308	PSMD11
72919836	7.86285	GPX3
72895205	7.8627	SART1
72819247	7.86225	MICOS10
72808283	7.86218	PTGES2
72733721	7.86174	SARAF
72685596	7.86145	SCARB1
72678833	7.86141	NOTCH3
72623262	7.86108	TIMM23
72493267	7.8603	MAPK1IP1L
72459763	7.8601	CTDSP2
72453619	7.86006	PSMF1
72437121	7.85996	EFHD1
72382148	7.85963	ARL1
72348764	7.85943	HNRNPR
72254136	7.85886	MRPS18B
72253638	7.85886	TCEAL3
72248546	7.85883	NEDD4
72245803	7.85881	PMPCB
72195337	7.85851	PCCB
72108166	7.85798	ADNP
72102083	7.85795	CKMT1A
72097938	7.85792	NUDT21
72048286	7.85762	PLK1
71978103	7.8572	SLC35B2
71964162	7.85712	ISOC1
71960876	7.8571	GID8
71952732	7.85705	TTC39A
71915325	7.85682	GOT2
71912196	7.8568	MBD2
71899893	7.85673	EMC2
71855901	7.85646	PPIF
71814134	7.85621	C9orf78
71804007	7.85615	AURKB
71693663	7.85548	MCTS1
71687886	7.85545	ZDHHC4
71630369	7.8551	SYPL1
71598117	7.8549	VPS72
71584414	7.85482	SNX3
71504713	7.85433	GLRX5
71487315	7.85423	ANAPC16
71386328	7.85362	AIFM1
71274004	7.85293	ACSF2
71166092	7.85227	DBN1
71156784	7.85222	H1-10
71142338	7.85213	CXCR4
71070859	7.85169	TIMM17B
71007636	7.85131	EIF4EBP1
71005622	7.85129	TMEM94
70957469	7.851	PGAM5
70921967	7.85078	CDK2AP2
70904903	7.85068	SAR1A
70869012	7.85046	CNOT2
70862158	7.85041	PYCR2
70778456	7.8499	METAP2
70755587	7.84976	VPS29
70698824	7.84941	F11R
70544578	7.84846	DDX54
70511838	7.84826	EOLA2
70425625	7.84773	PTP4A1
70347647	7.84725	GTF3C5
70282602	7.84685	RTCB
70240704	7.84659	TUBD1
70191519	7.84628	HEBP1
70125747	7.84588	ARPP19
70102362	7.84573	IRF2BP2
69985507	7.84501	ELAC2
69883488	7.84437	ANKLE2
69871104	7.8443	GLRX3
69800539	7.84386	THEM6
69736884	7.84346	CYRIB
69258768	7.84047	PPP4R3A
69222969	7.84025	FPGS
69198826	7.8401	NDUFA7
69171756	7.83993	C6orf62
69151447	7.8398	HMOX2
69080065	7.83935	PITRM1
69053382	7.83918	IDH3A
69018391	7.83896	POR
68924742	7.83838	SCRIB
68920892	7.83835	GLUD1
68858429	7.83796	DNMT1
68853451	7.83793	PPP6R3
68793103	7.83754	PLA2G12A
68758949	7.83733	PDCD2
68758103	7.83732	ERBB2
68710083	7.83702	M6PR
68707877	7.83701	PRRC2A
68700214	7.83696	NOSIP
68671367	7.83678	DDX6
68548587	7.836	ADI1
68496841	7.83567	IMP3
68482529	7.83558	POLD2
68419439	7.83518	EXOSC4
68394076	7.83502	GAA
68379613	7.83493	NOB1
68200509	7.83379	MYDGF
68187756	7.83371	FKBP9
68131532	7.83335	LTBP3
68054959	7.83286	CKS2
68018081	7.83262	NOMO3
67995423	7.83248	SLC38A2
67993608	7.83247	CTDSP1
67949171	7.83218	BCKDHA
67914055	7.83196	PTTG1
67846674	7.83153	PPP2R5C
67836917	7.83147	AP2A1
67737604	7.83083	BABAM1
67701686	7.8306	MTX1
67663653	7.83036	FXR1
67630252	7.83014	SMARCE1
67618558	7.83007	ASNS
67588967	7.82988	USP5
67588117	7.82987	MRPL49
67491858	7.82925	RUSC1
67470987	7.82912	RAP1B
67456556	7.82902	GALK1
67454662	7.82901	RACGAP1
67429082	7.82885	HINT2
67405942	7.8287	TFF3
67362358	7.82842	MRPS12
67335797	7.82825	TOM1L1
67231952	7.82758	ESRP2
67227153	7.82754	MCRS1
67224633	7.82753	LAMP2
67137451	7.82696	LSM10
67102097	7.82674	MLEC
67097149	7.8267	ABR
67050136	7.8264	RNF187
66948723	7.82574	NUDT1
66944294	7.82571	RRP36
66892992	7.82538	TNPO2
66762789	7.82453	LEO1
66742772	7.8244	DIAPH1
66709939	7.82419	CREB3L4
66689588	7.82406	SPAG7
66636009	7.82371	DDAH2
66560907	7.82322
66559795	7.82321	NDUFA8
66556183	7.82319
66554887	7.82318	NDUFC1
66547615	7.82313	SRP19
66497421	7.8228	ADAR
66460769	7.82257	COPS5
66424418	7.82233	CPNE3
66294911	7.82148	SON
66177582	7.82071	CRABP1
66106086	7.82024	DDB2
66015105	7.81964	RBM42
66001851	7.81956	ADH5
65994591	7.81951	TRIP12
65853297	7.81858	LYPLA1
65841858	7.8185	NEU1
65791211	7.81817	LTBR
65790938	7.81817	DHRS4
65778793	7.81809	CTSH
65694424	7.81753	STXBP2
65687225	7.81748	SNX2
65680441	7.81744	SUN1
65621304	7.81704	MIR663AHG
65602326	7.81692	HOOK2
65473283	7.81606	PRPF31
65403423	7.8156	NCAPG2
65328245	7.8151	MCM5
65323675	7.81507	IFT22
65223291	7.8144	MT1X
65213722	7.81434	SURF2
65201418	7.81426	RNA5S1
65181105	7.81412	AZIN1
65173095	7.81407	GPS2
65144555	7.81388	RNF40
65102829	7.8136	GLG1
65089197	7.81351	FUT8
65064945	7.81335	POLD4
65059954	7.81331	DCAF13
65015643	7.81302	HARS1
64945497	7.81255	NASP
64866319	7.81202	VPS52
64840138	7.81184	LSM2
64741409	7.81118	SURF1
64604226	7.81026	PICALM
64593565	7.81019	TNRC18
64566298	7.81001	SNRPD1
64550868	7.8099	PACS1
64428819	7.80908	GSTZ1
64345557	7.80852	DDX1
64343779	7.80851	CD55
64324871	7.80838	CNIH4
64318028	7.80833	MRPL22
64308148	7.80827	FOXM1
64292553	7.80816	SSU72
64275376	7.80804	UBE2G2
64271223	7.80802	WDR77
64264655	7.80797	SEC24C
64241874	7.80782	PFDN6
64193071	7.80749	SLC52A2
64023044	7.80634	ZMYND11
63980299	7.80605	KIAA1191
63976567	7.80602	ATP5MC2
63970538	7.80598	UBE2V2
63957382	7.80589	THUMPD3
63923123	7.80566	BCL9L
63920151	7.80564	UBXN4
63841972	7.80511	FKBP1A
63819715	7.80495	MCM2
63778352	7.80467	EMC7
63771656	7.80463	SLX1B
63769468	7.80461	KRT80
63730584	7.80435	G6PC3
63690673	7.80408	PSME3
63667221	7.80392	IRF3
63649734	7.8038	ANKHD1
63646785	7.80378	PDCL3
63629146	7.80366	SHC1
63602227	7.80347	CDKN3
63554458	7.80315	TFDP1
63553897	7.80314	PMVK
63503035	7.80279	NT5DC2
63470412	7.80257	LAD1
63446973	7.80241	KLC1
63424121	7.80225	ZNF664
63375186	7.80192	YPEL3
63366575	7.80186	DIABLO
63355811	7.80179	HMBS
63337632	7.80166	PSMG1
63279351	7.80126	GBA
63261816	7.80114	IDI1
63257118	7.80111
63231351	7.80093	FAM136A
63193455	7.80067	NOP16
63156836	7.80042	NAGK
63076257	7.79987	MIR8075
63059475	7.79975	IMMT
63041887	7.79963	ATF6B
63029247	7.79954	DCTN1
63023702	7.7995	SETD5
63022582	7.7995	ATP1B3
63014298	7.79944	AGPAT3
62991075	7.79928	NDUFA6
62981109	7.79921	ABCF1
62935868	7.7989	PAK2
62933261	7.79888	GLB1
62931643	7.79887	MRPL14
62928195	7.79885	ESYT1
62913772	7.79875	USP7
62842446	7.79825	SGSM2
62817283	7.79808	DNASE2
62813199	7.79805	IGFBP4
62777491	7.7978	USP11
62720145	7.79741	EBNA1BP2
62704121	7.7973	PPP1CB
62672394	7.79708	TADA3
62590971	7.79651	POLR2F
62573938	7.79639	PMP22
62555272	7.79626	USP8
62450509	7.79554	POLE3
62414813	7.79529	MED13L
62352679	7.79486	COA3
62330277	7.7947	DGKZ
62319957	7.79463	EMC6
62276476	7.79432	ANP32E
62246084	7.79411	ACAA1
62240742	7.79407	NDUFS4
62230687	7.794	COPS3
62221928	7.79394	PNP
62081548	7.79296	DHX38
62065872	7.79285	JMJD8
61927511	7.79188	LASP1
61896283	7.79166	PSMD1
61894786	7.79165	TMEM219
61880065	7.79155	PARL
61856917	7.79139	CLSTN1
61851207	7.79135	SEC62
61830722	7.7912	PRPF3
61815575	7.7911	GPRC5A
61815249	7.7911	PRCC
61737613	7.79055	TMEM179B
61730571	7.7905	NTMT1
61724502	7.79046	PLPPR2
61643179	7.78989
61626633	7.78977	SNX17
61625259	7.78976	WWOX
61523259	7.78904	TUBA1A
61510484	7.78895	BRMS1
61509947	7.78895	PREB
61454853	7.78856	UBTF
61442304	7.78847	NUP88
61441934	7.78846	PKN1
61322697	7.78762	OCIAD1
61313954	7.78756	SMC1A
61271026	7.78726	SRPRB
61258911	7.78717	TARS1
61253685	7.78713	PTPN18
61092575	7.78599	FAM120AOS
61076369	7.78587	RDH11
61072326	7.78584	SNHG7
61010214	7.7854	PNPO
61000645	7.78533	TRAPPC6A
60967448	7.7851	RAB11B
60946764	7.78495	POLE4
60942996	7.78492	MPV17
60935056	7.78487	PLPP2
60920977	7.78477	HADHB
60915967	7.78473	MPRIP
60876556	7.78445	DHX40
60779745	7.78376	EIF2S3
60726588	7.78338	UBE2D2
60722427	7.78335	AP1G1
60703919	7.78322	EMC9
60675412	7.78301	CDIPT
60648537	7.78282	RCC2
60604053	7.7825	PDCD6IP
60565325	7.78222	IRX3
60547818	7.7821	ESR1
60481378	7.78162	ENTPD6
60477947	7.7816	CAPZA2
60435968	7.7813	DANCR
60423871	7.78121	SDC4
60419878	7.78118	ACBD6
60413813	7.78114	PACSIN3
60370849	7.78083	POLR2C
60369696	7.78082	SCCPDH
60361164	7.78076	FBXW5
60268017	7.78009	SMPD4
60258063	7.78002	SEC16A
60254013	7.77999	MTG1
60224203	7.77977	PSMD10
60143246	7.77919	RAF1
60105197	7.77891	CARHSP1
60101311	7.77888	TBRG4
60009242	7.77822	ITGB1
59975965	7.77798	YWHAH
59890769	7.77736	IFI6
59845189	7.77703	HAGH
59818216	7.77683	DMKN
59811379	7.77678	HMGN3
59792967	7.77665	TMBIM4
59757636	7.77639	NPM3
59694536	7.77593	NELFB
59664548	7.77572	TMEM120A
59657405	7.77566	DDX21
59642106	7.77555	AAGAB
59625576	7.77543	TXNRD1
59625092	7.77543
59613983	7.77535	DPM2
59609344	7.77531	YIPF2
59601096	7.77525	PSMB2
59526253	7.77471	TIAL1
59500134	7.77452	CTSL
59425474	7.77397	RTL8C
59390446	7.77372	EIF2S2
59320859	7.77321	TYMS
59276512	7.77288	PTPN1
59270185	7.77284	ARIH1
59185236	7.77221	YME1L1
59170287	7.7721	GET1
59161958	7.77204	HTATSF1
59160787	7.77203	RPL14
59092547	7.77153	UBL4A
59061291	7.7713	PHF19
59056377	7.77127	STAP2
59037517	7.77113	MYO6
59033853	7.7711	HNRNPUL2-BSCL2
59032668	7.77109	SPTAN1
59008543	7.77091	TFG
58945991	7.77045	MRPL15
58863444	7.76985	AMFR
58842613	7.76969	SYVN1
58787034	7.76928	OPA1
58736501	7.76891
58680768	7.7685	ABCA2
58666187	7.76839	MAPRE1
58643793	7.76822	WDR45B
58601887	7.76791	SSB
58584939	7.76779	TMC4
58534663	7.76741	TNS2-AS1
58529682	7.76738	SCAND1
58520826	7.76731	HLA-C
58506274	7.7672	CD2BP2
58407922	7.76647	HLA-A
58403102	7.76644	WDR26
58374201	7.76622	MLST8
58356482	7.76609	TFRC
58338237	7.76595	SRP68
58295015	7.76563	PPA2
58275002	7.76548	ALDH18A1
58175821	7.76474	FGD5-AS1
58145914	7.76452	CDC42BPB
58124674	7.76436	TMEM134
58076175	7.764	TATDN1
58051228	7.76381	FAM174B
58001978	7.76344	WDR74
57996957	7.76341	SUMO1
57994591	7.76339	PAM16
57989037	7.76335	GUCD1
57983046	7.7633	ATP13A1
57976423	7.76325	SMDT1
57975238	7.76324	PAIP1
57946371	7.76303	YY1
57919518	7.76282	DAZAP1
57917438	7.76281	PLXNA3
57903785	7.76271	NORAD
57901573	7.76269	GAS8
57894787	7.76264	GRK6
57871452	7.76246	AP4B1
57760426	7.76163	GNS
57661918	7.76089	MAPKAPK2
57634092	7.76068	PIP4K2C
57550084	7.76005	ACO2
57546504	7.76002	NIT2
57526725	7.75987	COPA
57506276	7.75972	GPATCH4
57498201	7.75965	WDR54
57396806	7.75889	PRKDC
57379526	7.75876	RNASEH2C
57355158	7.75857	HAGHL
57340107	7.75846	EIF3J
57339211	7.75845	PCNX3
57288123	7.75806	YIF1B
57274586	7.75796	MED13
57226803	7.7576	ARPC5L
57210268	7.75747	SRI
57206849	7.75745	VARS1
57190722	7.75733	SLX9
57143086	7.75696	GRSF1
57091825	7.75657	TRPT1
57083106	7.75651	CBR1
57050407	7.75626	MRPL23
57025452	7.75607	HIF1A
57019222	7.75602	ACTR1A
57015252	7.75599	TMEM208
57005273	7.75592	KCMF1
57003637	7.7559	SCP2
56964002	7.7556	DDX46
56922195	7.75528	CBX4
56833969	7.75461	TRUB2
56811577	7.75444	ANXA4
56808001	7.75441	CUX1
56795586	7.75431	MUC20-OT1
56772794	7.75414	TMEM18
56770201	7.75412	TXNL4A
56761606	7.75405	GDE1
56721497	7.75375	TPX2
56716669	7.75371	IVD
56685123	7.75347	CLN3
56665731	7.75332	PACS2
56619328	7.75296	TCF3
56574577	7.75262	PES1
56560971	7.75252	BLVRA
56547728	7.75242	MMAB
56515689	7.75217	ADK
56505197	7.75209	PDZD11
56467555	7.7518	ASAH1
56430871	7.75152	VEGFA
56409489	7.75135	MT-TL1
56398473	7.75127	PITPNA
56397527	7.75126	IAH1
56380593	7.75113	ELF3
56345028	7.75086	ANKRD11
56284271	7.75039	RBM23
56214253	7.74985	CYB5A
56205964	7.74978	NCBP2
56191117	7.74967	NUP188
56189908	7.74966	TUBB4B
56189523	7.74966	SAMD4B
56164239	7.74946	CYP51A1
56144478	7.74931	P2RX4
56094479	7.74892	KIAA1522
56092251	7.7489	PLEKHB2
56081467	7.74882	DBNL
56043592	7.74853	METTL9
55935799	7.74769	SBDS
55906308	7.74746	PIGS
55903915	7.74744	SEMA3C
55901376	7.74742	FUBP3
55896283	7.74738	CSNK1E
55875635	7.74722	NADSYN1
55830973	7.74688	DTYMK
55804908	7.74667	ASL
55649652	7.74546	PSMA2
55635825	7.74535	CCNL2
55593961	7.74503	TSFM
55556211	7.74473	ANXA6
55545089	7.74465	CLINT1
55494767	7.74425	GLOD4
55465111	7.74402	CENPN
55316938	7.74286	PGRMC1
55301135	7.74273	PPP6R1
55269453	7.74249	BOD1
55251904	7.74235	SWI5
55230921	7.74218	FTO
55211798	7.74203	SNX1
[truncated: 28,083 more rows]

## Sheet: SRR2749729_Genes overlap only
Supplementary Table S3. List of genes and their expression levels from GSE74232 and GSE48216. TPM (Transcripts Per Kilobase Million) values are shown.
Sheet 3. Genes from SRR2749729 (GEO: GSE74232) with MALAT1-PRC2 overlap in gene promoter region
Abundance (TPM)	log TPM	external_gene_name
6007373681	9.77868	MYL6
4414146285	9.64485	RPS21
2523173315	9.40195	RPS11
1607149226	9.20606	NME2
1205397279	9.08113	HSPB1
957345446	8.98107	PPDPF
842994506	8.92582	S100A11
451927138	8.65507	KRT8
430907101	8.63438	PSMB4
402459896	8.60472	CYC1
366492634	8.56407	NDUFA3
362218286	8.55897	C19orf53
354418126	8.54952	ATP6V0B
341684721	8.53363	EEF1A2
299925729	8.47701	SLC3A2
294458593	8.46902	MRPL41
243102526	8.38579	XBP1
240887442	8.38181	NDUFB10
227773021	8.3575	P4HB
219297629	8.34103	SPINT2
216075331	8.33461	MRPL12
209554942	8.3213	SLC25A6
182058764	8.26021	SRP9
181822607	8.25965	GATA3
159233495	8.20203	EDF1
156402016	8.19424	MTCH1
146393018	8.16552	ADRM1
141829465	8.15177	KDELR1
141281418	8.15009	RABAC1
131630367	8.11936	ARF3
128832672	8.11003	SMARCD2
125682093	8.09927	RNASEH2C
120792393	8.08204	MLF2	Average	6.65269e+07
118518852	8.07379	SULF2	1st q	1.93067e+06
115615416	8.06302	LLGL2	2nd q (median)	10344484
111867744	8.0487	SCAMP3	3rd q	30084933
110525349	8.04346	ELP5
109757459	8.04043	RMND5B
107257902	8.03043	UBE2M
107170958	8.03008	RNF167
106886482	8.02892	DNPH1
105662265	8.02392	HCFC1R1
103434299	8.01466	TSKU
102380182	8.01022	PRKAR1A
101740695	8.00749	EIF4B
99832835	7.99927	PTOV1
95369527	7.97941	NECTIN2
93993597	7.9731	ARPC1B
93953981	7.97292	PAXX
93618657	7.97136	GALK1
88477669	7.94683	MEA1
88246215	7.9457	RPPH1
87354204	7.94128	MAP2K2
85781412	7.93339	FXYD3
85370816	7.93131	GREB1
84014068	7.92435	PYCR1
83538052	7.92188	PSMD4
83223642	7.92025	PPP4C
81350134	7.91036	YIF1B
80651058	7.90661	TRIP6
80593758	7.9063	TACO1
80227531	7.90432	YWHAB
73369162	7.86551	SURF1
69025567	7.83901	FLOT1
66475502	7.82266	GSK3A
63545717	7.80309	PXN
63197177	7.8007	JOSD2
62462619	7.79562	PLK2
59102006	7.7716	CCDC47
58977959	7.77069	ZNF581
58857682	7.7698	NOP16
57998033	7.76341	NCOA3
57543595	7.76	H2BC5
57343948	7.75849	TGFB1
57317086	7.75828	COMMD4
57293563	7.75811	FLOT2
56181318	7.74959	SULT2B1
56095509	7.74893	OAZ2
55966577	7.74793	AGR3
55645324	7.74543	THEM6
55090562	7.74108	SLC35C2
54458159	7.73606	MAGED2
54371644	7.73537	IRF3
54216008	7.73413	DHPS
52075167	7.71663	MFSD3
51611138	7.71274	BCKDK
50443672	7.70281	NRBP1
50255761	7.70119	EPHB4
49358215	7.69336	NR1H2
48379791	7.68466	CORO1B
47857191	7.67995	GADD45GIP1
47160527	7.67358	UCKL1
47110782	7.67312	SERPINH1
46876798	7.67096	DSCAM-AS1
45458868	7.65762	TMEM219
43948144	7.64294	SYNCRIP
43782207	7.6413	CACNB3
43393922	7.63743	KIAA0100
43194302	7.63543	KRTCAP3
41340592	7.61638	GTF2I
40730712	7.60992	PSMG1
40482313	7.60727	TIMM13
39152893	7.59276	ESRP1
38002038	7.57981	PPP1R16A
37362274	7.57243	CKB
36539115	7.56276	PHF23
36475052	7.562	STMN3
36461756	7.56184	RELA
36267389	7.55952	SAE1
35860089	7.55461	SYNE4
35651564	7.55208	SIAH2
35473831	7.54991	TMC4
35218311	7.54677	SENP3
35065316	7.54488	PABPN1
33770457	7.52854	CDK10
33634681	7.52679	PIAS3
33577139	7.52604	SSH3
33075762	7.51951	RARA
32482346	7.51165	HEXA
31990836	7.50503	IDS
31511017	7.49846	CTTN
30557838	7.48512	HGS
29612028	7.47147	DPCD
29349682	7.4676	ATN1
29234346	7.46589	TFAP2A
29064093	7.46336	IQANK1
28238449	7.45084	AGPAT1
27891994	7.44548	SERTAD3
27427171	7.43818	RARG
27150653	7.43378	BPTF
27149109	7.43376	CRCP
26795838	7.42807	SLC29A2
26637484	7.42549	VGF
26518089	7.42354	DAPK3
26426076	7.42203	SH3GL1
25685918	7.4097	FAM83H
24776209	7.39403	ANKLE2
24660267	7.392	PPFIA3
24606677	7.39105	MGRN1
24374755	7.38694	SCYL1
24276674	7.38519	INTS1
24037526	7.38089	AP1G2
23546768	7.37193	LTBP3
23389853	7.36903	SCRIB
23369383	7.36865	ANKRD13D
23352213	7.36833	AP1G1
23227051	7.36599	TRIM33
22941124	7.36061	CDCA5
22577384	7.35367	GRAMD1A
22423736	7.35071	NEAT1
22294115	7.34819	HDAC1
21916283	7.34077	VASP
21877477	7.34	BCL2L12
21742164	7.3373	PIP5K1A
20987717	7.32197	ERF
20739368	7.3168	RDH13
20659774	7.31513	MALAT1
20593418	7.31373	WSB2
20537977	7.31256	BCL3
20231142	7.30602	SEZ6L2
20064864	7.30244	SCAF1
19995083	7.30092	HES1
19859428	7.29797	MUS81
19673899	7.29389	MARK4
19576882	7.29174	ZBTB42
19121173	7.28151	DERPC
18746614	7.27292	RABEP1
18742025	7.27282	ACTN4
18595834	7.26942	NOP2
18578611	7.26901	DDX6
18549363	7.26833	ADGRL1
18498323	7.26713	STXBP3
18495425	7.26706	AP3S2
18200638	7.26009	KAT5
18188928	7.25981	MYADM
17878749	7.25234	MEN1
17647116	7.24667	NR2F2
17386304	7.24021	ZFAND2B
17371489	7.23984	KLC2
17324573	7.23866	TFPT
17295162	7.23792	RIPOR1
17121734	7.23355	GYS1
16974084	7.22979	SDSL
16817844	7.22577	VIRMA
16815301	7.2257	HOOK2
16659876	7.22167	POLG2
16561288	7.21909	MTG2
16558766	7.21903	CRK
16479386	7.21694	WDR24
16437709	7.21584	DYNC1H1
15989282	7.20383	FUZ
15844136	7.19987	TBX2-AS1
15720587	7.19647	FBXL19
15545105	7.19159	AJUBA
15389423	7.18722	ZNF580
15332532	7.18561	RECQL5
15191044	7.18159	ZER1
15056534	7.17773	MAN2B1
15050428	7.17755	ZNF692
14896541	7.17309	NAB2
14822651	7.17093	ZNF512B
14800469	7.17028	SYMPK
14200947	7.15232	KDM6B
14197588	7.15221	ARFGEF2
13848674	7.14141	AMOTL2
13807893	7.14013	C17orf58
13615646	7.13404	PRSS22
13369352	7.12611	INAFM1
13245066	7.12205	PBX2
13158815	7.11922	ITGB4
13115136	7.11777	C6orf136
12930478	7.11161	ORAI2
12904169	7.11073	SGSM3
12870579	7.1096	ARHGEF1
12864782	7.1094	DHX34
12858035	7.10917	DHRS13
12732462	7.10491	SETDB1
12539243	7.09827	TAOK2
12486066	7.09643	CAMTA2
12344425	7.09147	GABPB1
12340015	7.09132	CIC
12327005	7.09086	PC
12290863	7.08958	THTPA
12181408	7.0857	DTX3
12175004	7.08547	ARAP1
12161181	7.08498	ELMO2
12090205	7.08243	FHOD1
12007708	7.07946	DOCK6
11883851	7.07496	CEP170B
11689765	7.06781	MIA2
11662821	7.0668	UTP3
11594243	7.06424	LTBP4
11463776	7.05933	VEZF1
11420433	7.05768	IRF2BP1
11356961	7.05526	CAMSAP2
11272161	7.05201	ZFP36
11258958	7.0515	KMT2B
11236094	7.05062	MRM2
11176085	7.04829	WFDC21P
10636989	7.02682	PTPN6
10558468	7.0236	ATXN7L3
10450916	7.01915	CRTC2
10430672	7.01831	FAM131A
10344484	7.01471	PDCD2L
10216222	7.00929	SART1
10109957	7.00475	TMEM121
9863127	6.99401	CTSH
9812172	6.99177	MAPK8IP1
9800756	6.99126	SPACA6
9641704	6.98415	STRBP
9612021	6.98281	CCDC159
9535828	6.97936	DIDO1
9514671	6.97839	USP3
9469522	6.97633	IGFLR1
9379336	6.97217	CHEK2
9225584	6.96499	ARHGEF19
9191574	6.96339	CDC6
9156183	6.96171	CLPX
9082194	6.95819	DMPK
9058294	6.95705	ETS2
8978802	6.95322	KDM3B
8916861	6.95021	TRIM41
8883395	6.94858	EHMT1
8825964	6.94576	NAPRT
8819161	6.94543	INTS2
8803739	6.94467	CNIH2
8681096	6.93857	POLD1
8475769	6.92818	CRELD1
8436444	6.92616	MICALL2
8347101	6.92154	LRRC42
8308766	6.91954	NUDT17
8259546	6.91696	C11orf80
8135284	6.91037	UPK2
8084414	6.90765	TSKU-AS1
8063379	6.90652	ADAT1
7854804	6.89514	ZNF48
7778314	6.89089	FIZ1
7722737	6.88777	UFSP1
7548905	6.87788	GGA3
7437589	6.87143	EGR1
7288434	6.86263	WRAP53
7277612	6.86199	CREB1
7149054	6.85425	MDM4
7144196	6.85395	CABLES2
6992577	6.84464	TRIM65
6917837	6.83997	CSRNP2
6914594	6.83977	HYPK
6795997	6.83225	TGFB3
6716905	6.82717	GPR160
6657049	6.82328	WDR83
6603793	6.81979	ZNF276
6582527	6.81839	CEP112
6477602	6.81141	ZC3H4
6340299	6.80211	SCLY
6320391	6.80074	PPP1R18
6292708	6.79884	DBP
6285772	6.79836	ZNF574
6210292	6.79311	KIAA0895L
6202575	6.79257	TPM1
6129833	6.78745	TMEM238
6040617	6.78108	ZNF628
5905991	6.77129	FASTK
5877213	6.76917	IPO4
5804564	6.76377	MIR4664
5453952	6.73671	TRAPPC9
5410766	6.73326	NXPH4
5267968	6.72164	EHBP1L1
5234548	6.71888	ABCA5
5159538	6.71261	ERCC1
5072113	6.70519	VPS9D1-AS1
5008696	6.69972	SYNGAP1
4962401	6.69569	LIME1
4961963	6.69565	ZNF148
4879976	6.68842	CSPP1
4841618	6.68499	ATG16L2
4818746	6.68293	PLCB3
4639738	6.66649	MED8
4546384	6.65767	PCTP
4527043	6.65581	MVP
4518027	6.65495	KAT6B
4413272	6.64476	RC3H1
4362014	6.63969	LMTK3
4190226	6.62224	VXN
4173015	6.62045	CLIP3
4166035	6.61972	HEXIM1
4114895	6.61436	MTMR11
4113184	6.61418	CDC42BPG
4028958	6.60519	ZNF584
3819605	6.58202	CEP72
3694625	6.56757	SLC12A9-AS1
3623846	6.55917	MZF1
3588761	6.55494	SURF2
3561164	6.55159	ZNF446
3554907	6.55083	CADM4
3552497	6.55053	KRIT1
3502071	6.54432	TMEM143
3368878	6.52749	DDX42
3340645	6.52383	BBC3
3213846	6.50703	ZNF786
3144402	6.49754	STC2
3108221	6.49251	ZNF865
3024265	6.48062	ZNF114
2999852	6.4771	MNT
2924928	6.46612	SLC38A10
2805711	6.44804	RIPOR3
2799868	6.44714	KCNC3
2790754	6.44572	REC8
2790703	6.44571	SRRT
2692211	6.43011	LINC00963
2684021	6.42879	CD68
2619446	6.41821	FLT3LG
2562041	6.40859	TXNIP
2434545	6.38642	PRRT1B
2430712	6.38573	SCN1B
2365949	6.37401	LENG1
2349432	6.37096	UCP2
2317103	6.36495	PUS1
2242263	6.35069	B3GNT8
2159274	6.33431	PARP10
2127122	6.32779	BICRA
2123885	6.32713	PRPF3
2053071	6.3124	PRRT2
1986278	6.29804	KLHL26
1980294	6.29673	PLEKHA4
1940341	6.28788	BLM
1920994	6.28353	RAB4B
1823683	6.26095	HSD3B7
1800503	6.25539	LAMA5
1734561	6.23919	LIX1L
1692227	6.22846	LRRC24
1680975	6.22556	IL17RE
1678997	6.22505	AHDC1
1636701	6.21397	SYT3
1613772	6.20784	MAPK15
1612986	6.20763	SYCE2
1571761	6.19639	BICRAL
1566686	6.19498	GRAMD2A
1556122	6.19204	COMP
1497767	6.17544	WBP1L
1471198	6.16767	PACS1
1440342	6.15847	CATSPERG
1437995	6.15776	IFITM10
1422141	6.15294	LINC00235
1390799	6.14326	TONSL-AS1
1363639	6.1347	LRRC46
1337557	6.12631	MYO15B
1307515	6.11645	PPP1R10
1275064	6.10553	CAMK1
1263501	6.10158	TBX2
1243551	6.09466	CA14
1240417	6.09357	DPF1
1224846	6.08808	LENG9
1216947	6.08527	KRT15
1144556	6.05864	CTSK
1143202	6.05812	ZNF425
1023949	6.01028	CILP2
1011675	6.00504	PDE1B
942598	5.97433	TIGD3
920496	5.96402	CDC42EP5
916448	5.96211	ACHE
914392	5.96113	ZNF554
899313	5.95391	RAB37
890608	5.94969	GMFG
792191	5.89883	PROCA1
784102	5.89437	RUNDC3A
781568	5.89297	MAMSTR
763096	5.88258	TMEM91
756613	5.87887	PGAP1
741438	5.87007	SLC52A1
730258	5.86348	ZCWPW1
728645	5.86252	IL18BP
700919	5.84567	KLK10
689616	5.83861	NDUFA4L2
685791	5.83619	IL11
680545	5.83286	ZFHX2
670713	5.82654	KRBA2
657405	5.81783	MMP25
648182	5.8117	BRSK1
647548	5.81127	NAV1
615705	5.78937	DNAJC22
608346	5.78415	CAPN12
601022	5.77889	TRIM2
579879	5.76334	PALM3
573736	5.75871	WDR27
570055	5.75592	SPEF1
569344	5.75537	MBNL3
560304	5.74842	COPZ2
545842	5.73707	SEMA4B
545726	5.73697	KCNJ14
542704	5.73456	OSBPL7
539727	5.73217	TMEM190
529342	5.72374	SV2A
502756	5.70136	NEIL1
501401	5.70019	EFEMP2
478365	5.67976	PTPRCAP
477257	5.67875	KLK11
472308	5.67423	MECOM
424171	5.62754	TTYH1
414731	5.61777	SPTBN4
407785	5.61043	NHS
389854	5.5909	KCNA7
359558	5.55577	PRPF6
351372	5.54577	LINC01537
317957	5.50237	EHD2
305758	5.48538	C19orf81
302224	5.48033	ADAMTS9
299382	5.47623	APCDD1L-DT
287609	5.4588	SMG1P3
262738	5.41952	SMIM32
231446	5.36445	CASC11
211145	5.32458	ZFHX3
210305	5.32285	NCOA1
195696	5.29158	PLEKHO2
176865	5.24764	C5orf15
173625	5.23961	LMAN1L
168884	5.22759	ATP2A1
164296	5.21563	BATF2
157109	5.1962	COL9A3
151211	5.17958	LINC01291
140177	5.14668	PNN
126969	5.1037	PSMD6-AS2
126001	5.10037	NECAB2
123191	5.09058	SLC17A7
122906	5.08957	TFR2
121961	5.08622	SERINC4
120912	5.08247	KCNQ2
104451	5.01891	RTEL1
98238	4.99228	HIPK4
95631	4.9806	SPNS2
89099	4.94987	TTC16
85429	4.93161	SAMD14
83955	4.92405	BNIPL
79987	4.90302	VPS37B
67857	4.83159	VWA5B2
50523	4.70349	C20orf204
46221	4.66484	DPEP1
41436	4.61738	PIANP
41157	4.61444	ALPK3
36888	4.56689	STPG4
28113	4.44891	LRTOMT
20951	4.3212	GRIN2D
14529	4.16224	NKPD1
9792	3.99087	PDE2A
5178	3.71416	ODAD1
4869	3.68744	TNXB
3828	3.58297	SLC34A1
3583	3.55425	LHX9
TPM0		LOC100288175
TPM0		RNVU1-6
TPM0		LOC101927789
TPM0		LOC102724064
TPM0		PHOX2A
TPM0		GLIPR1L2
TPM0		LOC105371267
TPM0		LOC105371414
TPM0		TAC4
TPM0		RNF126P1
TPM0		C17orf64
TPM0		MIR6080
TPM0		LOC105372383
TPM0		RAB4B-EGLN2
TPM0		LOC100505585
TPM0		BSPH1
TPM0		TULP2
TPM0		KASH5
TPM0		MIR4751
TPM0		FAM71E1
TPM0		SHANK1
TPM0		LOC105372440
TPM0		LINC01869
TPM0		CENPBD1P1
TPM0		COL5A3
TPM0		SNORD82
TPM0		MIR1244-1
TPM0		TGM3
TPM0		SNORD12
TPM0		HAR1A
TPM0		COL20A1
TPM0		ABHD16B
TPM0		ERICH6
TPM0		LST1
TPM0		LINC00894
TPM0		TSPYL2
TPM0		ADHFE1

## Sheet: SRR925723_Genes overlap only
Supplementary Table S3. List of genes and their expression levels from GSE74232 and GSE48216. TPM (Transcripts Per Kilobase Million) values are shown.
Sheet 4. Genes from SRR925723 (GEO: GSE48216) with MALAT1-PRC2 overlap in gene promoter region
Abundance (TPM)	logTPM	external_gene_name
4094841633	9.61224	RPS21
2300695589	9.36186	HSPB1
2156764331	9.3338	RPS11
1872185744	9.27235	NME2
1668464294	9.22232	MYL6
1182332081	9.07274	KRT8
1132109334	9.05389	XBP1
990035274	8.99565	EEF1A2
902801788	8.95559	S100A11
785383165	8.89508	PPDPF
697495295	8.84354	MALAT1
672432549	8.82765	DSCAM-AS1
669862997	8.82599	PSMB4
626028262	8.79659	SPINT2
582240109	8.7651	EDF1
521430167	8.7172	P4HB
520885492	8.71674	SLC25A6
516987289	8.71348	GATA3
497872692	8.69712	EIF4B
415377868	8.61844	PSMD4
356435584	8.55198	ARPC1B
332487721	8.52178	CYC1
325089799	8.512	ACTN4
305852428	8.48551	PLK2
284520994	8.45411	SULF2
272704918	8.43569	MRPL41
271948263	8.43449	LLGL2
229631395	8.36103	ADRM1
226285017	8.35466	CORO1B
222770524	8.34786	ARF3
217362404	8.33718	CTTN
213441506	8.32928	CCDC47
212225274	8.3268	KDELR1	Average	7.88213e+07
210016561	8.32225	SLC3A2	1st q	2660617
196752151	8.29392	FXYD3	2nd q (median)	1.79759e+07
195487603	8.29112	TRIM33	3rd q	4.7954e+07
194567874	8.28907	PPP4C
177862875	8.25009	C19orf53
173208064	8.23857	NDUFA3
163664983	8.21396	UCP2
159934561	8.20394	NRBP1
154677788	8.18943	SRP9
154061137	8.18769	MAGED2
152484622	8.18323	RMND5B
149094717	8.17346	NCOA3
138801422	8.14239	H2BC5
136093949	8.13384	ATP6V0B
135065317	8.13054	NEAT1
131412018	8.11864	DDX42
130304353	8.11496	PABPN1
128777542	8.10984	SYNCRIP
127961227	8.10708	DNPH1
126576956	8.10235	SAE1
125906709	8.10005	UBE2M
121803384	8.08566	MATR3
120002617	8.07919	YWHAB
119789441	8.07842	MTCH1
108763941	8.03648	MRPL12
107066909	8.02966	SRRT
106870018	8.02886	EPHB4
104831344	8.02049	AP1G2
103166292	8.01354	TBX2-AS1
102969697	8.01271	PTOV1
102569048	8.01102	PYCR1
101498757	8.00646	HDAC1
98127612	7.99179	DHPS
97489472	7.98896	KIAA0100
97324435	7.98822	TPM1
96693679	7.9854	SERPINH1
95467393	7.97986	PXN
94363172	7.9748	MIR4664
93141681	7.96914	RNF167
91681169	7.96228	RABAC1
90133667	7.95489	HEXA
89544136	7.95204	COMMD4
89320425	7.95095	MAP2K2
88525389	7.94707	SSH3
88460512	7.94675	GTF2I
86466034	7.93685	ESRP1
85367024	7.93129	TXNIP
85191326	7.9304	DYNC1H1
84332954	7.926	NR2F2
84150964	7.92506	ITGB4
83622991	7.92233	SCYL1
83320155	7.92075	SCAMP3
81256131	7.90986	HGS
78969309	7.89746	WSB2
78544474	7.89512	BPTF
77957293	7.89186	ELP5
76441533	7.88333	HCFC1R1
76188307	7.88189	FLOT2
75351423	7.87709	STC2
74670648	7.87315	PIP5K1A
74222828	7.87054	SULT2B1
74084179	7.86973	CCDC159
72895205	7.8627	SART1
69883488	7.84437	ANKLE2
69800539	7.84386	THEM6
68924742	7.83838	SCRIB
68671367	7.83678	DDX6
68131532	7.83335	LTBP3
67456556	7.82902	GALK1
65778793	7.81809	CTSH
65602326	7.81692	HOOK2
65213722	7.81434	SURF2
64741409	7.81118	SURF1
64550868	7.8099	PACS1
63667221	7.80392	IRF3
63337632	7.80166	PSMG1
63193455	7.80067	NOP16
61894786	7.79165	TMEM219
61830722	7.7912	PRPF3
60722427	7.78335	AP1G1
58584939	7.76779	TMC4
57379526	7.75876	RNASEH2C
57288123	7.75806	YIF1B
54841805	7.73911	PIAS3
54321068	7.73497	CKB
53759436	7.73045	TACO1
53509546	7.72843	FAM83H
52520259	7.72033	CDK10
52184129	7.71754	FASTK
51745589	7.71387	TBX2
51574693	7.71244	PNN
51460239	7.71147	VASP
49966995	7.69868	BCKDK
48390558	7.68476	ERF
48186851	7.68293	POLR2J3
48111568	7.68225	RARG
47901435	7.68035	ERCC1
47767242	7.67913	TFPT
47741672	7.6789	KAT5
46930773	7.67146	LAMA5
46739574	7.66968	GADD45GIP1
46040066	7.66314	UCKL1
45651148	7.65945	GREB1
45565114	7.65863	PPP1R16A
45488351	7.6579	MAN2B1
45246847	7.65559	INTS1
45169892	7.65485	IDS
44654986	7.64987	TSKU
44227159	7.64569	KRTCAP3
43648135	7.63997	PUS1
43575861	7.63925	CRK
42896185	7.63242	ATN1
42171273	7.62502	GYS1
41826832	7.62145	ADGRL1
41107413	7.61392	PTPN6
41093141	7.61377	KLC2
40937386	7.61212	SLC38A10
40794174	7.6106	SLC29A2
40622802	7.60877	NDUFB10
40186529	7.60408	RARA
39726632	7.59908	CLPX
39559875	7.59725	ANKRD13D
39464703	7.59621	SEZ6L2
39461016	7.59617	SYMPK
39427878	7.5958	NR1H2
38855819	7.58946	RABEP1
38724352	7.58798	PBX2
38135908	7.58133	DPCD
37844131	7.578	PHF23
37504683	7.57409	JOSD2
37458588	7.57355	VEZF1
37362185	7.57243	OAZ2
36791747	7.56575	C17orf58
36450033	7.5617	MGRN1
36043043	7.55682	DIDO1
35391382	7.5489	BCL2L12
34493445	7.53774	AP3S2
34458594	7.5373	SYNE4
34357929	7.53603	AGPAT1
34203094	7.53407	RECQL5
33955995	7.53092	GABPB1
33420528	7.52401	TFAP2A
33116961	7.52005	ZNF512B
32773606	7.51552	STMN3
32616233	7.51343	SMARCD2
32575053	7.51289	MTG2
32457485	7.51131	CACNB3
31855001	7.50318	RPPH1
31826969	7.5028	NOP2
31780631	7.50216	ATXN7L3
31715814	7.50128	SERTAD3
31690522	7.50093	ZNF581
31644957	7.5003	C5orf15
31401597	7.49695	ZNF580
31192594	7.49405	TRIM41
31037455	7.49189	STRBP
30946661	7.49061	MYADM
30603461	7.48577	STXBP3
30282772	7.4812	TAOK2
30271533	7.48103	GRAMD1A
30084237	7.47834	RDH13
29757079	7.47359	VIRMA
29700612	7.47277	DOCK6
29575953	7.47094	HEXIM1
29384197	7.46811	GPR160
29283944	7.46663	HSD3B7
29279807	7.46657	USP3
28847082	7.4601	ZFAND2B
28826788	7.4598	ARAP1
28804194	7.45946	KMT2B
28747178	7.4586	DAPK3
28592489	7.45625	MUS81
28581573	7.45609	ARHGEF1
28562699	7.4558	FHOD1
28549224	7.45559	MED8
28403636	7.45337	MFSD3
27846632	7.44477	SLC35C2
27680793	7.44218	RIPOR1
27676194	7.44211	KDM3B
27204697	7.43464	PRKAR1A
27179176	7.43424	MEN1
27157221	7.43389	ADAT1
26552153	7.4241	MKKS
26329019	7.42043	CRCP
25703558	7.40999	SCAF1
25526448	7.40699	NAB2
24702359	7.39274	NAPRT
24626698	7.39141	GGA3
24575802	7.39051	UTP3
24430234	7.38793	POLG2
24340085	7.38632	SH3GL1
24276967	7.38519	CREB1
23633586	7.37353	BCL3
23574093	7.37243	C6orf136
23447524	7.3701	ZC3H4
23110479	7.36381	CRTC2
23095909	7.36354	ZBTB42
22871334	7.35929	TSPYL2
22857371	7.35903	MYO15B
22762863	7.35723	MDM4
22559932	7.35334	POLD1
22369789	7.34966	SEMA4B
22237763	7.34709	RAB4B
21811441	7.33868	CHEK2
21679229	7.33604	TGFB1
21597372	7.3344	AMOTL2
21476643	7.33197	PPP1R10
21316212	7.32871	WBP1L
21161106	7.32554	CABLES2
21093764	7.32415	CDC6
20934312	7.32086	ZNF276
20929768	7.32076	VGF
20746403	7.31694	ARFGEF2
20730155	7.3166	PDCD2L
20569045	7.31321	PPFIA3
20047093	7.30205	SDSL
19760969	7.29581	MICALL2
19511937	7.2903	PRSS22
19431123	7.2885	VPS9D1-AS1
19197946	7.28325	PRPF6
18914692	7.2768	PLCB3
18805417	7.27428	FLOT1
18595254	7.2694	CRELD1
18586512	7.2692	CEP170B
17994424	7.25514	WDR83
17957399	7.25424	OSBPL7
17884354	7.25247	ZFP36
17835491	7.25129	DBP
17342861	7.23912	TBCE
17267943	7.23724	MLF2
17105642	7.23314	CSRNP2
16884675	7.22749	INAFM1
16711437	7.22301	MVP
16485049	7.21709	CDC42BPG
16462335	7.21649	ZNF574
16456086	7.21633	CYB561D2
16434887	7.21577	RTEL1
16286888	7.21184	TMEM238
16246779	7.21077	PCTP
15953894	7.20287	NECTIN2
15952598	7.20283	CIC
15761552	7.1976	TIMM13
15510247	7.19062	TRAPPC9
15432993	7.18845	ELMO2
15170163	7.18099	WRAP53
14792904	7.17005	PALM3
14327516	7.15617	FBXL19
14009338	7.14642	EHBP1L1
14008809	7.1464	IRF2BP1
14001626	7.14618	LRRC42
13540423	7.13163	DMPK
13241438	7.12194	ZNF148
13071122	7.11631	MNT
13025881	7.11481	DHRS13
12952049	7.11234	KDM6B
12929332	7.11158	PPP1R18
12835925	7.10843	RAB37
12813711	7.10767	CSPP1
12705869	7.104	KAT6B
12689847	7.10346	DNAJC22
12618174	7.101	SPACA6
12532149	7.09803	ATG16L2
12464605	7.09568	CAMSAP2
12464096	7.09566	ZNF48
12367771	7.09229	UPK2
12205228	7.08655	MIA2
12151464	7.08463	FUZ
11642499	7.06605	WDR24
11611113	7.06487	ETS2
11548039	7.06251	NCOA1
11481353	7.05999	DERPC
11335485	7.05444	TRIM65
10698317	7.02932	MZF1
10362295	7.01546	DHX34
10205995	7.00886	IGFLR1
10087241	7.00377	CNIH2
9966475	6.99854	KIAA0895L
9769826	6.98989	IPO4
9653069	6.98467	THTPA
9592404	6.98193	ARMCX5-GPRASP2
9433612	6.97468	GSK3A
9339372	6.97032	SYNGAP1
9213881	6.96444	KRIT1
9097158	6.95891	FAM131A
8965191	6.95256	VPS37B
8914654	6.9501	ABCA5
8897298	6.94926	ZFHX3
8862401	6.94755	CADM4
8728513	6.94094	ZNF786
8368971	6.92267	SCLY
8333059	6.9208	FIZ1
8299693	6.91906	ANAPC1P2
8183918	6.91296	COPZ2
7969919	6.90145	LENG1
7775844	6.89075	TGFB3
7576609	6.87947	NUDT17
7535467	6.87711	ZNF114
7493691	6.8747	KLHL26
7083373	6.85024	IQANK1
7032958	6.84714	ZNF446
6995728	6.84483	LINC00963
6927008	6.84055	SCN1B
6915796	6.83984	EGR1
6912112	6.83961	BLM
6818532	6.83369	SIAH2
6784075	6.83149	TMEM121
6779713	6.83121	KRT15
6545633	6.81595	LIME1
6509931	6.81358	RELA
6485463	6.81194	BBC3
6471453	6.811	MAPK8IP1
6355892	6.80318	EHMT1
6342418	6.80225	HERC3
6162431	6.78975	DPF1
5841961	6.76656	MTMR11
5803251	6.76367	UFSP1
5742063	6.75907	HES1
5717606	6.75721	AGR3
5671232	6.75368	AHDC1
5432947	6.73504	CEP72
5325949	6.7264	LTBP4
5229116	6.71843	SETDB1
5186404	6.71487	NXPH4
5113668	6.70873	TMEM143
5048589	6.70317	MBNL3
5018558	6.70058	PAXX
4899514	6.69015	ZNF628
4856709	6.68634	SENP3
4796338	6.68091	EHD2
4704404	6.6725	LENG9
4675178	6.6698	RC3H1
4617183	6.66438	CAMK1
4488737	6.65212	SLC12A9-AS1
4248514	6.62824	KCNQ2
4231968	6.62654	NEIL1
4131051	6.61606	BNIPL
4068224	6.6094	BICRA
4002963	6.60238	PROCA1
3979385	6.59982	MRM2
3918236	6.59309	CEP112
3883246	6.58919	CATSPERG
3697013	6.56785	MAPK15
3685242	6.56647	HYPK
3656442	6.56306	BICRAL
3580116	6.5539	CDCA5
3442951	6.53693	MARK4
3306806	6.51941	CD68
3189045	6.50366	CTSK
3179244	6.50232	FLT3LG
3064975	6.48643	DNAJC9-AS1
2902228	6.46273	KCNC3
2896714	6.46191	CA14
2716896	6.43407	GRAMD2A
2681132	6.42832	ZNF692
2599072	6.41482	PRRT1B
2586749	6.41275	LRRC24
2582489	6.41204	ZER1
2570708	6.41005	ACHE
2538775	6.40462	TMEM91
2477694	6.39405	CAMTA2
2429197	6.38546	ADHFE1
2281832	6.35828	LRRC46
2281819	6.35828	CLIP3
2253078	6.35278	C11orf80
2242542	6.35074	PC
2234246	6.34913	ZNF554
2202076	6.34283	BRSK1
2162087	6.33487	NDUFA4L2
2144852	6.3314	LINC02256
2132414	6.32887	INTS2
2109215	6.32412	TSKU-AS1
2091251	6.32041	SPNS2
2051202	6.31201	SGSM3
1926011	6.28466	KRBA2
1914565	6.28207	TIGD3
1907404	6.28044	LINC01291
1872193	6.27235	PLEKHO2
1860918	6.26973	MECOM
1855661	6.2685	RIPOR3
1814829	6.25884	RAB4B-EGLN2
1723603	6.23644	PTPRCAP
1675583	6.22417	AJUBA
1672727	6.22343	TONSL-AS1
1580138	6.1987	MMP25
1572262	6.19652	PARP10
1561884	6.19365	TFR2
1548063	6.18979	NAV1
1536494	6.18653	PRRT2
1528123	6.18416	EFEMP2
1494451	6.17448	RUNDC3A
1483408	6.17126	DTX3
1467831	6.16668	WDR27
1401291	6.14653	ATP2A1
1380963	6.14018	IFITM10
1376047	6.13863	LINC01115
1305475	6.11577	ZNF584
1194308	6.07712	MEA1
1179449	6.07168	NECAB2
1146377	6.05933	LINC01605
1143031	6.05806	ORAI2
1139941	6.05688	ARHGEF19
1131191	6.05354	TRIP6
1107948	6.04452	IL17RE
1097954	6.04058	SMG1P3
1056564	6.0239	SV2A
1054422	6.02301	WFDC21P
1015369	6.00662	SLC52A1
1011779	6.00509	SYT3
992733	5.99683	C17orf64
985976	5.99387	PSMD6-AS2
971729	5.98755	LINC00235
896271	5.95244	GRIN2D
877654	5.94332	SPTBN4
816796	5.91211	PGAP1
771976	5.8876	PLEKHA4
752003	5.87622	TMSB15B
740474	5.86951	LIX1L
734128	5.86577	B3GNT8
732246	5.86466	ZFHX2
726908	5.86148	COMP
717728	5.85596	APCDD1L-DT
706348	5.84902	STPG4
706061	5.84884	LMTK3
683716	5.83488	ALPK3
675829	5.82984	TRIM2
670227	5.82622	ODAD1
654018	5.81559	CAPN12
652849	5.81481	KLK10
626119	5.79666	ZNF865
618781	5.79154	MAMSTR
602769	5.78015	VXN
543362	5.73509	ERICH6
532327	5.72618	GLIPR1L2
530463	5.72466	ZCWPW1
488286	5.68867	SYCE2
486706	5.68727	C19orf81
468629	5.67083	ZNF425
452071	5.65521	CASC11
433543	5.63703	CILP2
402461	5.60472	GMFG
383825	5.58413	IL11
380265	5.58009	LINC01869
380127	5.57993	TNXB
368533	5.56648	C20orf204
356168	5.55165	BATF2
320907	5.50638	TMEM190
318124	5.5026	PIANP
270237	5.43174	HIPK4
268968	5.4297	HERC2P7
261929	5.41818	KCNA7
258356	5.41222	IL18BP
250959	5.3996	NKPD1
246726	5.39221	VWA5B2
241844	5.38354	LINC01537
224256	5.35074	SPEF1
222149	5.34664	PDE2A
213461	5.32932	COL5A3
181204	5.25817	PDE1B
176394	5.24648	CDC42EP5
167482	5.22397	LINC00486
163387	5.21322	LRTOMT
160598	5.20574	HAR1A
145593	5.16314	LINC01238
142183	5.15285	ADAMTS9
115723	5.06342	COL9A3
115676	5.06324	KLK11
108843	5.0368	TTC16
84983	4.92933	TTYH1
75764	4.87946	SAMD14
69246	4.84039	RGS5
68416	4.83516	LMAN1L
67715	4.83068	NHS
59183	4.7722	SMIM32
56851	4.75474	KCNJ14
47191	4.67386	SHANK1
46197	4.66461	COL20A1
45735	4.66025	TAC4
45649	4.65943	DPEP1
41343	4.6164	SERINC4
32691	4.51443	SLC34A1
24372	4.38689	REC8
18163	4.25919	TGM3
2918	3.46509	SLC17A7
TPM0		LOC100288175
TPM0		RNVU1-6
TPM0		LHX9
TPM0		LOC101927789
TPM0		LOC102724064
TPM0		PHOX2A
TPM0		LOC105371267
TPM0		LOC105371414
TPM0		RNF126P1
TPM0		LOC100505585
TPM0		BSPH1
TPM0		TULP2
TPM0		KASH5
TPM0		FAM71E1
TPM0		LOC105372440
TPM0		MIR99B
TPM0		CENPBD1P1
TPM0		SNORD82
TPM0		SNORD12
TPM0		ABHD16B
TPM0		MIR570HG
TPM0		LST1
TPM0		LINC00894
TPM0		LOC105372383
