# Supplementary material for: Selective Concurrence of the Long Non-Coding RNA MALAT1 and the Polycomb Repressive Complex 2 to Promoter Regions of Active Genes in MCF7 Breast Cancer Cells
Source: Curr Issues Mol Biol. 2023 May 30;45(6):4735–48. doi: 10.3390/cimb45060301 (PMC10297253; doi:10.3390/cimb45060301)
Supplement: Supplementary file 1 [file cimb-45-00301-s001.zip › Supplementary Table S4.xlsx]

## Sheet: Sheet1
Supplementary table S4. The complete list of genes containing peaks of SUZ12, MALAT1 ad intersected peaks in C2C12 mouse myotubes
SUZ12 ONLY			MALAT1 ONLY			SUZ12/MALAT1 INTERSECTION
GENE SYMBOL	GENENAME	Annotation	GENE SYMBOL	GENENAME	Annotation	GENE SYMBOL	GENENAME	Annotation
Gm20268	predicted gene, 20268	Distal Intergenic	4931408C20Rik	RIKEN cDNA 4931408C20 gene	Promoter (<=1kb)	Ap1b1	adaptor protein complex AP-1, beta 1 subunit	Exon (ENSMUST00000109897.7/11764, exon 4 of 21)
Vps4b	vacuolar protein sorting 4B	Promoter (1-2kb)	Tsga10	testis specific 10	Promoter (<=1kb)	C1qtnf3	C1q and tumor necrosis factor related protein 3	Intron (ENSMUST00000022853.14/81799, intron 3 of 5)
Cntnap5a	contactin associated protein-like 5A	Intron (ENSMUST00000043725.8/636808, intron 21 of 23)	Rnf149	ring finger protein 149	Promoter (1-2kb)	Angpt1	angiopoietin 1	Intron (ENSMUST00000022921.6/11600, intron 1 of 8)
Tsn	translin	Distal Intergenic	Il1r1	interleukin 1 receptor, type I	Promoter (2-3kb)	Has2	hyaluronan synthase 2	Distal Intergenic
Clasp1	CLIP associating protein 1	Intron (ENSMUST00000049404.12/76707, intron 8 of 39)	4930521E06Rik	RIKEN cDNA 4930521E06 gene	Promoter (2-3kb)	Pvt1	Pvt1 oncogene	Distal Intergenic
Gli2	GLI-Kruppel family member GLI2	Intron (ENSMUST00000062483.14/14633, intron 1 of 13)	4930521E06Rik	RIKEN cDNA 4930521E06 gene	Promoter (<=1kb)	Mroh6	maestro heat-like repeat family member 6	Exon (ENSMUST00000184858.1/223645, exon 11 of 14)
Inhbb	inhibin beta-B	Exon (ENSMUST00000186697.1/ENSMUST00000186697.1, exon 2 of 2)	4930521E06Rik	RIKEN cDNA 4930521E06 gene	Distal Intergenic	Eif3l	eukaryotic translation initiation factor 3, subunit L	Promoter (<=1kb)
Inhbb	inhibin beta-B	Distal Intergenic	4930521E06Rik	RIKEN cDNA 4930521E06 gene	Distal Intergenic	Rapgef3	Rap guanine nucleotide exchange factor (GEF) 3	Promoter (2-3kb)
Tmem177	transmembrane protein 177	3' UTR	4930521E06Rik	RIKEN cDNA 4930521E06 gene	Distal Intergenic	Hoxc4	homeobox C4	Distal Intergenic
C1ql2	complement component 1, q subcomponent-like 2	Distal Intergenic	Col3a1	collagen, type III, alpha 1	Promoter (<=1kb)	Smug1	single-strand selective monofunctional uracil DNA glycosylase	Promoter (<=1kb)
Gm28590	predicted gene 28590	Intron (ENSMUST00000185679.1/102638832, intron 2 of 5)	Col3a1	collagen, type III, alpha 1	Exon (ENSMUST00000129611.1/12825, exon 2 of 4)	Slc29a1	solute carrier family 29 (nucleoside transporters), member 1	Promoter (<=1kb)
Dpp10	dipeptidylpeptidase 10	Intron (ENSMUST00000112606.7/269109, intron 5 of 25)	Col5a2	collagen, type V, alpha 2	Exon (ENSMUST00000086430.4/12832, exon 49 of 54)	Ythdf1	YTH N6-methyladenosine RNA binding protein 1	Promoter (<=1kb)
Dpp10	dipeptidylpeptidase 10	Intron (ENSMUST00000112606.7/269109, intron 5 of 25)	Col5a2	collagen, type V, alpha 2	Exon (ENSMUST00000086430.4/12832, exon 46 of 54)	Mest	mesoderm specific transcript	Intron (ENSMUST00000048774.12/54160, intron 20 of 23)
Tmem163	transmembrane protein 163	Intron (ENSMUST00000038361.10/107895, intron 15 of 17)	Col5a2	collagen, type V, alpha 2	Intron (ENSMUST00000086430.4/12832, intron 18 of 53)	Mest	mesoderm specific transcript	Intron (ENSMUST00000048774.12/54160, intron 20 of 23)
Zp3r	zona pellucida 3 receptor	Intron (ENSMUST00000125681.1/ENSMUST00000125681.1, intron 4 of 4)	Col5a2	collagen, type V, alpha 2	Intron (ENSMUST00000086430.4/12832, intron 1 of 53)	Zfp827	zinc finger protein 827	Intron (ENSMUST00000098614.8/622675, intron 5 of 14)
Eif2d	eukaryotic translation initiation factor 2D	3' UTR	Col5a2	collagen, type V, alpha 2	Intron (ENSMUST00000086430.4/12832, intron 1 of 53)	Smad1	SMAD family member 1	Exon (ENSMUST00000211703.1/ENSMUST00000211703.1, exon 1 of 2)
Pm20d1	peptidase M20 domain containing 1	Promoter (<=1kb)	Col5a2	collagen, type V, alpha 2	Intron (ENSMUST00000086430.4/12832, intron 1 of 53)	Smad1	SMAD family member 1	Exon (ENSMUST00000211703.1/ENSMUST00000211703.1, exon 1 of 2)
Slc45a3	solute carrier family 45, member 3	Promoter (<=1kb)	Col5a2	collagen, type V, alpha 2	Intron (ENSMUST00000086430.4/12832, intron 1 of 53)	Inpp4b	inositol polyphosphate-4-phosphatase, type II	Intron (ENSMUST00000213285.1/234515, intron 13 of 24)
Slc45a3	solute carrier family 45, member 3	Promoter (<=1kb)	Col5a2	collagen, type V, alpha 2	Intron (ENSMUST00000086430.4/12832, intron 1 of 53)	Mir1668	microRNA 1668	Promoter (<=1kb)
Slc45a3	solute carrier family 45, member 3	Intron (ENSMUST00000191034.1/212980, intron 2 of 2)	Col5a2	collagen, type V, alpha 2	Distal Intergenic	Mir1668	microRNA 1668	Promoter (<=1kb)
Lemd1	LEM domain containing 1	Promoter (<=1kb)	Wdr75	WD repeat domain 75	Distal Intergenic	Adgre5	adhesion G protein-coupled receptor E5	Distal Intergenic
Mir135b	microRNA 135b	Intron (ENSMUST00000188169.6/213409, intron 1 of 4)	Stk17b	serine/threonine kinase 17b (apoptosis-inducing)	Intron (ENSMUST00000027263.13/98267, intron 2 of 7)	Adgre5	adhesion G protein-coupled receptor E5	Distal Intergenic
Tmcc2	transmembrane and coiled-coil domains 2	Exon (ENSMUST00000045473.15/68875, exon 3 of 5)	Hecw2	HECT, C2 and WW domain containing E3 ubiquitin protein ligase 2	Promoter (<=1kb)	Cacna1a	calcium channel, voltage-dependent, P/Q type, alpha 1A subunit	Distal Intergenic
Nfasc	neurofascin	Promoter (2-3kb)	Mettl21a	methyltransferase like 21A	Intron (ENSMUST00000114079.8/67099, intron 3 of 3)	Cacna1a	calcium channel, voltage-dependent, P/Q type, alpha 1A subunit	Intron (ENSMUST00000238701.1/12286, intron 2 of 48)
Lrrn2	leucine rich repeat protein 2, neuronal	Intron (ENSMUST00000027706.3/16980, intron 1 of 1)	Mettl21a	methyltransferase like 21A	Promoter (<=1kb)	Nfix	nuclear factor I/X	Promoter (<=1kb)
Plekha6	pleckstrin homology domain containing, family A member 6	Promoter (<=1kb)	4933417E11Rik	RIKEN cDNA 4933417E11 gene	Distal Intergenic	Nfix	nuclear factor I/X	Promoter (<=1kb)
Sox13	SRY (sex determining region Y)-box 13	Intron (ENSMUST00000153799.7/20668, intron 1 of 13)	Ugt1a1	UDP glucuronosyltransferase 1 family, polypeptide A1	Promoter (<=1kb)	Farsa	phenylalanyl-tRNA synthetase, alpha subunit	Promoter (2-3kb)
Sox13	SRY (sex determining region Y)-box 13	Distal Intergenic	Ugt1a1	UDP glucuronosyltransferase 1 family, polypeptide A1	3' UTR	Fbxw9	F-box and WD-40 domain protein 9	Promoter (<=1kb)
Snrpe	small nuclear ribonucleoprotein E	Distal Intergenic	Ugt1a1	UDP glucuronosyltransferase 1 family, polypeptide A1	3' UTR	Fbxw9	F-box and WD-40 domain protein 9	Promoter (<=1kb)
Prelp	proline arginine-rich end leucine-rich repeat	Distal Intergenic	Mroh2a	maestro heat-like repeat family member 2A	3' UTR	Mylk3	myosin light chain kinase 3	Exon (ENSMUST00000034133.13/213435, exon 5 of 13)
Syt2	synaptotagmin II	Promoter (1-2kb)	Mroh2a	maestro heat-like repeat family member 2A	Promoter (2-3kb)	Mylk3	myosin light chain kinase 3	Promoter (<=1kb)
Syt2	synaptotagmin II	Intron (ENSMUST00000187725.6/20980, intron 1 of 2)	Mroh2a	maestro heat-like repeat family member 2A	Promoter (<=1kb)	Mylk3	myosin light chain kinase 3	Promoter (<=1kb)
Ppp1r12b	protein phosphatase 1, regulatory subunit 12B	Intron (ENSMUST00000045665.12/329251, intron 8 of 23)	Mroh2a	maestro heat-like repeat family member 2A	Promoter (1-2kb)	Neto2	neuropilin (NRP) and tolloid (TLL)-like 2	Exon (ENSMUST00000109686.3/74513, exon 2 of 9)
Shisa4	shisa family member 4	Distal Intergenic	Mroh2a	maestro heat-like repeat family member 2A	Promoter (<=1kb)	Neto2	neuropilin (NRP) and tolloid (TLL)-like 2	Exon (ENSMUST00000109686.3/74513, exon 2 of 9)
Tmem9	transmembrane protein 9	Promoter (1-2kb)	Mroh2a	maestro heat-like repeat family member 2A	Exon (ENSMUST00000061013.12/100040766, exon 21 of 43)	Neto2	neuropilin (NRP) and tolloid (TLL)-like 2	Exon (ENSMUST00000109686.3/74513, exon 2 of 9)
Cacna1s	calcium channel, voltage-dependent, L type, alpha 1S subunit	Intron (ENSMUST00000160641.7/12292, intron 16 of 43)	Mroh2a	maestro heat-like repeat family member 2A	Exon (ENSMUST00000061013.12/100040766, exon 29 of 43)	Siah1a	siah E3 ubiquitin protein ligase 1A	Distal Intergenic
Mroh3	maestro heat-like repeat family member 3	Intron (ENSMUST00000168561.8/76422, intron 11 of 21)	Mroh2a	maestro heat-like repeat family member 2A	Promoter (<=1kb)	Siah1a	siah E3 ubiquitin protein ligase 1A	Distal Intergenic
Nr5a2	nuclear receptor subfamily 5, group A, member 2	Distal Intergenic	Mroh2a	maestro heat-like repeat family member 2A	Promoter (<=1kb)	N4bp1	NEDD4 binding protein 1	Distal Intergenic
Nr5a2	nuclear receptor subfamily 5, group A, member 2	Distal Intergenic	Mroh2a	maestro heat-like repeat family member 2A	Promoter (1-2kb)	Cbln1	cerebellin 1 precursor protein	Promoter (<=1kb)
Nr5a2	nuclear receptor subfamily 5, group A, member 2	Distal Intergenic	Mroh2a	maestro heat-like repeat family member 2A	3' UTR	Chd9	chromodomain helicase DNA binding protein 9	Exon (ENSMUST00000048665.7/109151, exon 13 of 40)
4930590L20Rik	RIKEN cDNA 4930590L20 gene	Distal Intergenic	Hjurp	Holliday junction recognition protein	Promoter (<=1kb)	Rbl2	RB transcriptional corepressor like 2	Promoter (1-2kb)
Cdc73	cell division cycle 73, Paf1/RNA polymerase II complex component	Distal Intergenic	Trpm8	transient receptor potential cation channel, subfamily M, member 8	Promoter (<=1kb)	Aktip	AKT interacting protein	5' UTR
Rgs18	regulator of G-protein signaling 18	Distal Intergenic	Trpm8	transient receptor potential cation channel, subfamily M, member 8	Intron (ENSMUST00000148138.7/171382, intron 1 of 5)	Aktip	AKT interacting protein	5' UTR
Brinp3	bone morphogenetic protein/retinoic acid inducible neural specific 3	Distal Intergenic	Trpm8	transient receptor potential cation channel, subfamily M, member 8	Intron (ENSMUST00000148138.7/171382, intron 1 of 5)	Rpgrip1l	Rpgrip1-like	Promoter (<=1kb)
Brinp3	bone morphogenetic protein/retinoic acid inducible neural specific 3	Distal Intergenic	Trpm8	transient receptor potential cation channel, subfamily M, member 8	Intron (ENSMUST00000148138.7/171382, intron 1 of 5)	Fto	fat mass and obesity associated	Intron (ENSMUST00000069718.14/26383, intron 8 of 8)
Brinp3	bone morphogenetic protein/retinoic acid inducible neural specific 3	Intron (ENSMUST00000074622.10/215378, intron 6 of 7)	Trpm8	transient receptor potential cation channel, subfamily M, member 8	Intron (ENSMUST00000148138.7/171382, intron 1 of 5)	Irx3	Iroquois related homeobox 3	Exon (ENSMUST00000210400.1/ENSMUST00000210400.1, exon 3 of 3)
Hmcn1	hemicentin 1	Intron (ENSMUST00000177268.1/ENSMUST00000177268.1, intron 1 of 1)	Trpm8	transient receptor potential cation channel, subfamily M, member 8	Promoter (2-3kb)	Crnde	colorectal neoplasia differentially expressed (non-protein coding)	Distal Intergenic
2810414N06Rik	RIKEN cDNA 2810414N06 gene	Distal Intergenic	Trpm8	transient receptor potential cation channel, subfamily M, member 8	Promoter (<=1kb)	Crnde	colorectal neoplasia differentially expressed (non-protein coding)	Distal Intergenic
1700025G04Rik	RIKEN cDNA 1700025G04 gene	Intron (ENSMUST00000187603.6/69399, intron 5 of 6)	Trpm8	transient receptor potential cation channel, subfamily M, member 8	Promoter (2-3kb)	Crnde	colorectal neoplasia differentially expressed (non-protein coding)	Distal Intergenic
Tsen15	tRNA splicing endonuclease subunit 15	Distal Intergenic	Glrp1	glutamine repeat protein 1	Distal Intergenic	Gm30606	predicted gene, 30606	Intron (ENSMUST00000181864.2/ENSMUST00000181864.2, intron 2 of 2)
Nmnat2	nicotinamide nucleotide adenylyltransferase 2	Intron (ENSMUST00000186368.6/226518, intron 1 of 11)	Hdac4	histone deacetylase 4	Intron (ENSMUST00000097644.8/208727, intron 2 of 26)	Gnao1	guanine nucleotide binding protein, alpha O	Promoter (<=1kb)
Npl	N-acetylneuraminate pyruvate lyase	Intron (ENSMUST00000041874.8/74091, intron 5 of 11)	Ankmy1	ankyrin repeat and MYND domain containing 1	Promoter (<=1kb)	Gnao1	guanine nucleotide binding protein, alpha O	Promoter (<=1kb)
Lhx4	LIM homeobox protein 4	Intron (ENSMUST00000027740.13/16872, intron 1 of 5)	Hdlbp	high density lipoprotein (HDL) binding protein	Promoter (<=1kb)	Gnao1	guanine nucleotide binding protein, alpha O	Promoter (<=1kb)
Lhx4	LIM homeobox protein 4	Intron (ENSMUST00000027740.13/16872, intron 1 of 5)	Clasp1	CLIP associating protein 1	Promoter (<=1kb)	Gnao1	guanine nucleotide binding protein, alpha O	Promoter (<=1kb)
Lhx4	LIM homeobox protein 4	Promoter (<=1kb)	Tmcc2	transmembrane and coiled-coil domains 2	Exon (ENSMUST00000189288.1/ENSMUST00000189288.1, exon 3 of 3)	Gnao1	guanine nucleotide binding protein, alpha O	Promoter (<=1kb)
Brinp2	bone morphogenic protein/retinoic acid inducible neural-specific 2	Distal Intergenic	Zc3h11a	zinc finger CCCH type containing 11A	Promoter (<=1kb)	Ogfod1	2-oxoglutarate and iron-dependent oxygenase domain containing 1	Promoter (<=1kb)
Pappa2	pappalysin 2	Intron (ENSMUST00000159861.8/23850, intron 2 of 21)	Prelp	proline arginine-rich end leucine-rich repeat	Distal Intergenic	Nup93	nucleoporin 93	Exon (ENSMUST00000079961.13/71805, exon 3 of 22)
1600012P17Rik	RIKEN cDNA 1600012P17 gene	Distal Intergenic	Btg2	BTG anti-proliferation factor 2	Distal Intergenic	Nup93	nucleoporin 93	Exon (ENSMUST00000079961.13/71805, exon 3 of 22)
Tnr	tenascin R	Intron (ENSMUST00000192069.5/21960, intron 1 of 22)	Ppp1r12b	protein phosphatase 1, regulatory subunit 12B	Intron (ENSMUST00000045665.12/329251, intron 1 of 23)	Nup93	nucleoporin 93	Exon (ENSMUST00000079961.13/71805, exon 3 of 22)
Rabgap1l	RAB GTPase activating protein 1-like	Intron (ENSMUST00000194105.1/ENSMUST00000194105.1, intron 4 of 4)	Ppp1r12b	protein phosphatase 1, regulatory subunit 12B	Intron (ENSMUST00000045665.12/329251, intron 1 of 23)	Nup93	nucleoporin 93	5' UTR
Rdh10	retinol dehydrogenase 10 (all-trans)	Exon (ENSMUST00000192560.1/ENSMUST00000192560.1, exon 1 of 1)	Pkp1	plakophilin 1	Distal Intergenic	Nup93	nucleoporin 93	5' UTR
Stau2	staufen double-stranded RNA binding protein 2	Intron (ENSMUST00000162751.7/29819, intron 12 of 13)	Camsap2	calmodulin regulated spectrin-associated protein family, member 2	Exon (ENSMUST00000048309.11/67886, exon 9 of 19)	Nup93	nucleoporin 93	5' UTR
Selp	selectin, platelet	Distal Intergenic	2310009B15Rik	RIKEN cDNA 2310009B15 gene	Distal Intergenic	Nup93	nucleoporin 93	5' UTR
Nme7	NME/NM23 family member 7	Intron (ENSMUST00000027866.10/66352, intron 7 of 8)	Brinp3	bone morphogenetic protein/retinoic acid inducible neural specific 3	Distal Intergenic	Cx3cl1	chemokine (C-X3-C motif) ligand 1	3' UTR
Xcl1	chemokine (C motif) ligand 1	Promoter (2-3kb)	Brinp3	bone morphogenetic protein/retinoic acid inducible neural specific 3	Distal Intergenic	Cx3cl1	chemokine (C-X3-C motif) ligand 1	3' UTR
Mpzl1	myelin protein zero-like 1	Promoter (<=1kb)	Brinp3	bone morphogenetic protein/retinoic acid inducible neural specific 3	Distal Intergenic	Cx3cl1	chemokine (C-X3-C motif) ligand 1	3' UTR
Pou2f1	POU domain, class 2, transcription factor 1	Intron (ENSMUST00000111427.8/18986, intron 6 of 16)	Brinp3	bone morphogenetic protein/retinoic acid inducible neural specific 3	Distal Intergenic	Cx3cl1	chemokine (C-X3-C motif) ligand 1	3' UTR
Gpa33	glycoprotein A33 (transmembrane)	Promoter (<=1kb)	Brinp3	bone morphogenetic protein/retinoic acid inducible neural specific 3	Promoter (2-3kb)	Adgrg1	adhesion G protein-coupled receptor G1	Promoter (<=1kb)
Mael	maelstrom spermatogenic transposon silencer	Distal Intergenic	Brinp3	bone morphogenetic protein/retinoic acid inducible neural specific 3	Promoter (2-3kb)	Adgrg1	adhesion G protein-coupled receptor G1	Promoter (<=1kb)
Fmo9	flavin containing monooxygenase 9	Distal Intergenic	Brinp3	bone morphogenetic protein/retinoic acid inducible neural specific 3	Intron (ENSMUST00000074622.10/215378, intron 1 of 7)	Adgrg1	adhesion G protein-coupled receptor G1	Promoter (<=1kb)
Fam78b	family with sequence similarity 78, member B	Promoter (<=1kb)	Brinp3	bone morphogenetic protein/retinoic acid inducible neural specific 3	Intron (ENSMUST00000074622.10/215378, intron 2 of 7)
Fam78b	family with sequence similarity 78, member B	Intron (ENSMUST00000165874.7/226610, intron 1 of 2)	Brinp3	bone morphogenetic protein/retinoic acid inducible neural specific 3	Intron (ENSMUST00000074622.10/215378, intron 2 of 7)
Fam78b	family with sequence similarity 78, member B	Intron (ENSMUST00000165874.7/226610, intron 1 of 2)	Brinp3	bone morphogenetic protein/retinoic acid inducible neural specific 3	Intron (ENSMUST00000074622.10/215378, intron 2 of 7)
Aldh9a1	aldehyde dehydrogenase 9, subfamily A1	Promoter (<=1kb)	Brinp3	bone morphogenetic protein/retinoic acid inducible neural specific 3	Intron (ENSMUST00000074622.10/215378, intron 4 of 7)
Lmx1a	LIM homeobox transcription factor 1 alpha	Promoter (<=1kb)	Brinp3	bone morphogenetic protein/retinoic acid inducible neural specific 3	Intron (ENSMUST00000074622.10/215378, intron 4 of 7)
Jph1	junctophilin 1	Distal Intergenic	Brinp3	bone morphogenetic protein/retinoic acid inducible neural specific 3	Intron (ENSMUST00000074622.10/215378, intron 5 of 7)
Nuf2	NUF2, NDC80 kinetochore complex component	Distal Intergenic	Pla2g4a	phospholipase A2, group IVA (cytosolic, calcium-dependent)	Promoter (<=1kb)
Jph1	junctophilin 1	Intron (ENSMUST00000186604.1/ENSMUST00000186604.1, intron 1 of 2)	BC034090	cDNA sequence BC034090	Promoter (<=1kb)
Nos1ap	nitric oxide synthase 1 (neuronal) adaptor protein	Intron (ENSMUST00000160456.7/70729, intron 2 of 9)	Cop1	COP1, E3 ubiquitin ligase	Promoter (2-3kb)
Kcnj9	potassium inwardly-rectifying channel, subfamily J, member 9	Promoter (<=1kb)	Rabgap1l	RAB GTPase activating protein 1-like	Intron (ENSMUST00000028049.12/29809, intron 13 of 20)
Rgs7	regulator of G protein signaling 7	Intron (ENSMUST00000194555.5/24012, intron 17 of 17)	Gorab	golgin, RAB6-interacting	Distal Intergenic
Pi15	peptidase inhibitor 15	Distal Intergenic	Sft2d2	SFT2 domain containing 2	Promoter (<=1kb)
Chml	choroideremia-like	Intron (ENSMUST00000027809.7/13603, intron 1 of 3)	Ifi202b	interferon activated gene 202B	Exon (ENSMUST00000000266.8/26388, exon 4 of 7)
Sdccag8	serologically defined colon cancer antigen 8	Intron (ENSMUST00000019843.14/23797, intron 5 of 12)	Ifi202b	interferon activated gene 202B	Exon (ENSMUST00000000266.8/26388, exon 3 of 7)
1700016C15Rik	RIKEN cDNA 1700016C15 gene	Distal Intergenic	Ifi202b	interferon activated gene 202B	Promoter (2-3kb)
Efcab2	EF-hand calcium binding domain 2	Intron (ENSMUST00000194861.1/68226, intron 1 of 2)	Sdccag8	serologically defined colon cancer antigen 8	3' UTR
Kif26b	kinesin family member 26B	Intron (ENSMUST00000161017.7/269152, intron 4 of 14)	Sdccag8	serologically defined colon cancer antigen 8	Intron (ENSMUST00000027785.14/76816, intron 17 of 17)
Smyd3	SET and MYND domain containing 3	Intron (ENSMUST00000128302.7/69726, intron 8 of 11)	Sdccag8	serologically defined colon cancer antigen 8	Intron (ENSMUST00000019843.14/23797, intron 9 of 12)
Smyd3	SET and MYND domain containing 3	Exon (ENSMUST00000128302.7/69726, exon 8 of 12)	Smyd3	SET and MYND domain containing 3	Exon (ENSMUST00000128302.7/69726, exon 10 of 12)
Smyd3	SET and MYND domain containing 3	Intron (ENSMUST00000128302.7/69726, intron 5 of 11)	Cdc42bpa	CDC42 binding protein kinase alpha	Intron (ENSMUST00000097453.8/226751, intron 1 of 34)
Psen2	presenilin 2	Promoter (1-2kb)	Tmem63a	transmembrane protein 63a	Promoter (<=1kb)
Ephx1	epoxide hydrolase 1, microsomal	Promoter (1-2kb)	Capn2	calpain 2	Promoter (<=1kb)
9130409I23Rik	RIKEN cDNA 9130409I23 gene	Distal Intergenic	Disp1	dispatched RND transporter family member 1	Promoter (2-3kb)
Ccdc121rt1	coiled-coil domain containing 121, retrogene 1	Intron (ENSMUST00000161880.7/72978, intron 4 of 5)	Aida	axin interactor, dorsalization associated	Promoter (1-2kb)
Enah	ENAH actin regulator	Intron (ENSMUST00000193703.5/13800, intron 1 of 13)	Gm10516	predicted gene 10516	Promoter (<=1kb)
Tlr5	toll-like receptor 5	3' UTR	Hhat	hedgehog acyltransferase	Distal Intergenic
Gm34068	predicted gene, 34068	Promoter (<=1kb)	Sertad4	SERTA domain containing 4	Promoter (<=1kb)
Dusp10	dual specificity phosphatase 10	Distal Intergenic	Sertad4	SERTA domain containing 4	Intron (ENSMUST00000195354.5/329324, intron 6 of 7)
Dusp10	dual specificity phosphatase 10	Distal Intergenic	Tab2	TGF-beta activated kinase 1/MAP3K7 binding protein 2	5' UTR
Dusp10	dual specificity phosphatase 10	Distal Intergenic	Gm20125	predicted gene, 20125	Intron (ENSMUST00000217766.1/ENSMUST00000217766.1, intron 2 of 3)
Mark1	MAP/microtubule affinity regulating kinase 1	Intron (ENSMUST00000027929.9/226778, intron 1 of 17)	Sgk1	serum/glucocorticoid regulated kinase 1	Exon (ENSMUST00000180731.1/ENSMUST00000180731.1, exon 4 of 5)
Mark1	MAP/microtubule affinity regulating kinase 1	Promoter (<=1kb)	Eya4	EYA transcriptional coactivator and phosphatase 4	Distal Intergenic
Lyplal1	lysophospholipase-like 1	Distal Intergenic	Stx7	syntaxin 7	Intron (ENSMUST00000020174.6/53331, intron 2 of 9)
A730004F24Rik	RIKEN cDNA A730004F24 gene	Intron (ENSMUST00000193084.1/320449, intron 1 of 1)	Sesn1	sestrin 1	Exon (ENSMUST00000214902.1/ENSMUST00000214902.1, exon 1 of 1)
A730004F24Rik	RIKEN cDNA A730004F24 gene	Promoter (<=1kb)	Crybg1	crystallin beta-gamma domain containing 1	Exon (ENSMUST00000200401.1/11630, exon 4 of 22)
Tgfb2	transforming growth factor, beta 2	Intron (ENSMUST00000045288.13/21808, intron 2 of 6)	Gm36595	predicted gene, 36595	Intron (ENSMUST00000218830.1/102640560, intron 4 of 5)
Prox1	prospero homeobox 1	Distal Intergenic	P4ha1	procollagen-proline, 2-oxoglutarate 4-dioxygenase (proline 4-hydroxylase), alpha 1 polypeptide	Promoter (2-3kb)
Gm29678	predicted gene, 29678	Distal Intergenic	Jmjd1c	jumonji domain containing 1C	Promoter (<=1kb)
Gm29678	predicted gene, 29678	Distal Intergenic	Jmjd1c	jumonji domain containing 1C	Promoter (1-2kb)
1700034H15Rik	RIKEN cDNA 1700034H15 gene	Promoter (<=1kb)	4930563J15Rik	RIKEN cDNA 4930563J15 gene	Distal Intergenic
Rd3	retinal degeneration 3	Exon (ENSMUST00000180463.2/74023, exon 2 of 3)	Ank3	ankyrin 3, epithelial	Intron (ENSMUST00000218680.1/11735, intron 2 of 42)
Tfap2b	transcription factor AP-2 beta	Promoter (<=1kb)	Mif	macrophage migration inhibitory factor (glycosylation-inhibiting factor)	Distal Intergenic
Plxna2	plexin A2	Intron (ENSMUST00000027952.11/18845, intron 26 of 31)	Pcnt	pericentrin (kendrin)	Promoter (<=1kb)
A330023F24Rik	RIKEN cDNA A330023F24 gene	Intron (ENSMUST00000181273.6/320977, intron 6 of 7)	Lss	lanosterol synthase	Promoter (<=1kb)
Adgrb3	adhesion G protein-coupled receptor B3	Intron (ENSMUST00000126626.7/210933, intron 13 of 15)	Pofut2	protein O-fucosyltransferase 2	Distal Intergenic
Phf3	PHD finger protein 3	Distal Intergenic	Adarb1	adenosine deaminase, RNA-specific, B1	Promoter (<=1kb)
Phf3	PHD finger protein 3	Distal Intergenic	Sbno2	strawberry notch 2	Promoter (<=1kb)
Khdrbs2	KH domain containing, RNA binding, signal transduction associated 2	Distal Intergenic	Sbno2	strawberry notch 2	Promoter (<=1kb)
Prim2	DNA primase, p58 subunit	Distal Intergenic	Fam174c	family with sequence similarity 174, member C	Promoter (<=1kb)
Arhgef4	Rho guanine nucleotide exchange factor (GEF) 4	3' UTR	Fam174c	family with sequence similarity 174, member C	Promoter (1-2kb)
Plekhb2	pleckstrin homology domain containing, family B (evectins) member 2	Distal Intergenic	Gamt	guanidinoacetate methyltransferase	Promoter (<=1kb)
Plekhb2	pleckstrin homology domain containing, family B (evectins) member 2	Distal Intergenic	Mbd3	methyl-CpG binding domain protein 3	Promoter (<=1kb)
Xkr4	X-linked Kx blood group related 4	Intron (ENSMUST00000070533.4/497097, intron 1 of 2)	Mbd3	methyl-CpG binding domain protein 3	Promoter (<=1kb)
Hs6st1	heparan sulfate 6-O-sulfotransferase 1	Distal Intergenic	Ap3d1	adaptor-related protein complex 3, delta 1 subunit	Promoter (<=1kb)
Uggt1	UDP-glucose glycoprotein glucosyltransferase 1	Intron (ENSMUST00000046875.13/320011, intron 6 of 40)	Fzr1	fizzy and cell division cycle 20 related 1	Promoter (<=1kb)
Fer1l5	fer-1-like 5 (C. elegans)	Promoter (1-2kb)	Syn3	synapsin III	Intron (ENSMUST00000120638.7/27204, intron 3 of 13)
Fam178b	family with sequence similarity 178, member B	Intron (ENSMUST00000170295.7/381337, intron 12 of 14)	Nudt4	nudix (nucleoside diphosphate linked moiety X)-type motif 4	Distal Intergenic
Zap70	zeta-chain (TCR) associated protein kinase	3' UTR	4930556N09Rik	RIKEN cDNA 4930556N09 gene	Intron (ENSMUST00000218446.1/ENSMUST00000218446.1, intron 1 of 1)
Inpp4a	inositol polyphosphate-4-phosphatase, type I	Intron (ENSMUST00000146676.1/269180, intron 1 of 1)	Ppp1r12a	protein phosphatase 1, regulatory subunit 12A	Intron (ENSMUST00000219263.1/17931, intron 1 of 24)
Aff3	AF4/FMR2 family, member 3	Promoter (<=1kb)	Tspan8	tetraspanin 8	Distal Intergenic
Aff3	AF4/FMR2 family, member 3	Intron (ENSMUST00000095027.8/16764, intron 11 of 21)	Cnot2	CCR4-NOT transcription complex, subunit 2	Promoter (<=1kb)
Aff3	AF4/FMR2 family, member 3	Intron (ENSMUST00000095027.8/16764, intron 7 of 21)	Frs2	fibroblast growth factor receptor substrate 2	Intron (ENSMUST00000020381.4/327826, intron 1 of 9)
Aff3	AF4/FMR2 family, member 3	Exon (ENSMUST00000143261.7/ENSMUST00000143261.7, exon 4 of 5)	Frs2	fibroblast growth factor receptor substrate 2	Promoter (1-2kb)
Lonrf2	LON peptidase N-terminal domain and ring finger 2	Distal Intergenic	Ctdsp2	CTD (carboxy-terminal domain, RNA polymerase II, polypeptide A) small phosphatase 2	Promoter (<=1kb)
Pdcl3	phosducin-like 3	Distal Intergenic	Ctdsp2	CTD (carboxy-terminal domain, RNA polymerase II, polypeptide A) small phosphatase 2	Promoter (2-3kb)
Il1r1	interleukin 1 receptor, type I	Exon (ENSMUST00000191850.1/ENSMUST00000191850.1, exon 1 of 1)	Ptges3	prostaglandin E synthase 3	3' UTR
Pantr1	POU domain, class 3, transcription factor 3 adjacent noncoding transcript 1	Intron (ENSMUST00000181660.7/66297, intron 3 of 3)	Zc3h10	zinc finger CCCH type containing 10	Promoter (1-2kb)
Pou3f3	POU domain, class 3, transcription factor 3	Promoter (1-2kb)	Zc3h10	zinc finger CCCH type containing 10	Promoter (<=1kb)
Pou3f3	POU domain, class 3, transcription factor 3	Promoter (2-3kb)	Pisd-ps1	phosphatidylserine decarboxylase, pseudogene 1	Distal Intergenic
Pantr2	POU domain, class 3, transcription factor 3 adjacent noncoding transcript 2	Promoter (<=1kb)	Sfi1	Sfi1 homolog, spindle assembly associated (yeast)	Promoter (1-2kb)
Mrps9	mitochondrial ribosomal protein S9	Intron (ENSMUST00000057208.12/69527, intron 2 of 10)	Sfi1	Sfi1 homolog, spindle assembly associated (yeast)	Promoter (<=1kb)
Tgfbrap1	transforming growth factor, beta receptor associated protein 1	Intron (ENSMUST00000095014.7/73122, intron 2 of 12)	Rnf185	ring finger protein 185	Intron (ENSMUST00000064364.2/193670, intron 1 of 7)
Nck2	non-catalytic region of tyrosine kinase adaptor protein 2	Promoter (<=1kb)	Lif	leukemia inhibitory factor	Distal Intergenic
Wdr75	WD repeat domain 75	Distal Intergenic	Mtmr3	myotubularin related protein 3	Promoter (<=1kb)
Mir6350	microRNA 6350	Distal Intergenic	Uqcr10	ubiquinol-cytochrome c reductase, complex III subunit X	Promoter (<=1kb)
Mir6350	microRNA 6350	Distal Intergenic	Nf2	neurofibromin 2	Promoter (<=1kb)
C230029F24Rik	RIKEN cDNA C230029F24 gene	Distal Intergenic	Ap1b1	adaptor protein complex AP-1, beta 1 subunit	Promoter (<=1kb)
C230029F24Rik	RIKEN cDNA C230029F24 gene	Distal Intergenic	Ap1b1	adaptor protein complex AP-1, beta 1 subunit	Exon (ENSMUST00000109897.7/11764, exon 4 of 21)
Gls	glutaminase	Exon (ENSMUST00000185256.1/ENSMUST00000185256.1, exon 1 of 1)	Ewsr1	Ewing sarcoma breakpoint region 1	3' UTR
Mfsd6	major facilitator superfamily domain containing 6	Exon (ENSMUST00000188126.1/ENSMUST00000188126.1, exon 1 of 1)	Znrf3	zinc and ring finger 3	Intron (ENSMUST00000109867.7/407821, intron 1 of 8)
Tyw5	tRNA-yW synthesizing protein 5	Distal Intergenic	Znrf3	zinc and ring finger 3	Promoter (<=1kb)
Cflar	CASP8 and FADD-like apoptosis regulator	Promoter (<=1kb)	Znrf3	zinc and ring finger 3	Intron (ENSMUST00000109867.7/407821, intron 1 of 8)
Casp8	caspase 8	Intron (ENSMUST00000027189.14/12370, intron 2 of 8)	Aebp1	AE binding protein 1	Distal Intergenic
Ica1l	islet cell autoantigen 1-like	Promoter (<=1kb)	Aebp1	AE binding protein 1	Promoter (<=1kb)
Nbeal1	neurobeachin like 1	Intron (ENSMUST00000160834.7/269198, intron 46 of 54)	Sertad2	SERTA domain containing 2	Promoter (<=1kb)
Cd28	CD28 antigen	Exon (ENSMUST00000130082.1/ENSMUST00000130082.1, exon 3 of 4)	Atp10b	ATPase, class V, type 10B	Distal Intergenic
Ctla4	cytotoxic T-lymphocyte-associated protein 4	Exon (ENSMUST00000193735.1/ENSMUST00000193735.1, exon 1 of 1)	Canx	calnexin	Promoter (<=1kb)
9530026F06Rik	RIKEN cDNA 9530026F06 gene	Distal Intergenic	Adamts2	a disintegrin-like and metallopeptidase (reprolysin type) with thrombospondin type 1 motif, 2	Intron (ENSMUST00000142118.2/216725, intron 2 of 20)
Pard3bos2	par-3 family cell polarity regulator beta, opposite strand 2	Intron (ENSMUST00000138768.7/72823, intron 2 of 4)	Pdlim4	PDZ and LIM domain 4	Promoter (<=1kb)
Nrp2	neuropilin 2	Intron (ENSMUST00000075374.9/72823, intron 21 of 22)	Lyrm7	LYR motif containing 7	Promoter (<=1kb)
Zdbf2	zinc finger, DBF-type containing 2	Intron (ENSMUST00000114132.7/73884, intron 6 of 6)	Wnt9a	wingless-type MMTV integration site family, member 9A	Intron (ENSMUST00000000128.9/216795, intron 1 of 3)
Adam23	a disintegrin and metallopeptidase domain 23	Promoter (<=1kb)	Aldh3a1	aldehyde dehydrogenase family 3, subfamily A1	Promoter (<=1kb)
4933402D24Rik	RIKEN cDNA 4933402D24 gene	Distal Intergenic	Ndel1	nudE neurodevelopment protein 1 like 1	Promoter (<=1kb)
Crygf	crystallin, gamma F	Distal Intergenic	Wrap53	WD repeat containing, antisense to Trp53	Promoter (<=1kb)
Erbb4	erb-b2 receptor tyrosine kinase 4	Promoter (<=1kb)	Mir1934	microRNA 1934	Promoter (<=1kb)
Ikzf2	IKAROS family zinc finger 2	Exon (ENSMUST00000187100.1/ENSMUST00000187100.1, exon 2 of 4)	Gabarap	gamma-aminobutyric acid receptor associated protein	Promoter (<=1kb)
Spag16	sperm associated antigen 16	Intron (ENSMUST00000187159.6/66722, intron 10 of 12)	Slc16a13	solute carrier family 16 (monocarboxylic acid transporters), member 13	Promoter (<=1kb)
Vwc2l	von Willebrand factor C domain-containing protein 2-like	Intron (ENSMUST00000065425.11/66722, intron 16 of 16)	Mink1	misshapen-like kinase 1 (zebrafish)	Intron (ENSMUST00000072237.12/50932, intron 1 of 32)
Abca12	ATP-binding cassette, sub-family A (ABC1), member 12	Intron (ENSMUST00000087268.6/74591, intron 2 of 52)	Rabep1	rabaptin, RAB GTPase binding effector protein 1	Exon (ENSMUST00000179676.1/ENSMUST00000179676.1, exon 2 of 2)
Abca12	ATP-binding cassette, sub-family A (ABC1), member 12	Distal Intergenic	Ankfy1	ankyrin repeat and FYVE domain containing 1	3' UTR
Igfbp2	insulin-like growth factor binding protein 2	Distal Intergenic	Ncbp3	nuclear cap binding subunit 3	Promoter (<=1kb)
1700027A15Rik	RIKEN cDNA 1700027A15 gene	Distal Intergenic	Or1d2	olfactory receptor family 1 subfamily D member 2	Distal Intergenic
Tns1	tensin 1	Promoter (2-3kb)	Or1d2	olfactory receptor family 1 subfamily D member 2	Distal Intergenic
Aamp	angio-associated migratory protein	Promoter (<=1kb)	Or1d2	olfactory receptor family 1 subfamily D member 2	Distal Intergenic
Cyp27a1	cytochrome P450, family 27, subfamily a, polypeptide 1	Promoter (<=1kb)	Rap1gap2	RAP1 GTPase activating protein 2	3' UTR
Cdk5r2	cyclin-dependent kinase 5, regulatory subunit 2 (p39)	Promoter (<=1kb)	Smg6	SMG6 nonsense mediated mRNA decay factor	Promoter (<=1kb)
Cdk5r2	cyclin-dependent kinase 5, regulatory subunit 2 (p39)	Promoter (1-2kb)	Smyd4	SET and MYND domain containing 4	Promoter (1-2kb)
Fev	FEV transcription factor, ETS family member	Promoter (2-3kb)	Wdr81	WD repeat domain 81	Promoter (1-2kb)
Fev	FEV transcription factor, ETS family member	Promoter (1-2kb)	Slc43a2	solute carrier family 43, member 2	Promoter (<=1kb)
Fev	FEV transcription factor, ETS family member	Promoter (<=1kb)	Myo1c	myosin IC	Promoter (<=1kb)
Fev	FEV transcription factor, ETS family member	Promoter (<=1kb)	Vps53	VPS53 GARP complex subunit	Intron (ENSMUST00000056601.10/68299, intron 18 of 21)
Ihh	Indian hedgehog	Promoter (1-2kb)	Vps53	VPS53 GARP complex subunit	Promoter (1-2kb)
Ihh	Indian hedgehog	Promoter (<=1kb)	Taok1	TAO kinase 1	Distal Intergenic
Ihh	Indian hedgehog	Promoter (<=1kb)	Myo18a	myosin XVIIIA	Intron (ENSMUST00000108375.8/360013, intron 2 of 41)
Stk11ip	serine/threonine kinase 11 interacting protein	Promoter (2-3kb)	Unc119	unc-119 lipid binding chaperone	Exon (ENSMUST00000108294.1/15218, exon 7 of 9)
Gm17751	predicted gene, 17751	Distal Intergenic	Unc119	unc-119 lipid binding chaperone	Intron (ENSMUST00000108294.1/15218, intron 6 of 8)
Gm17751	predicted gene, 17751	Distal Intergenic	Nf1	neurofibromin 1	Distal Intergenic
Epha4	Eph receptor A4	Distal Intergenic	Evi2b	ecotropic viral integration site 2b	Promoter (2-3kb)
Dock10	dedicator of cytokinesis 10	Promoter (1-2kb)	Acaca	acetyl-Coenzyme A carboxylase alpha	Promoter (<=1kb)
Rhbdd1	rhomboid domain containing 1	Promoter (1-2kb)	Bcas3	BCAS3 microtubule associated cell migration factor	Promoter (<=1kb)
Col4a3	collagen, type IV, alpha 3	Intron (ENSMUST00000141994.1/12828, intron 1 of 1)	Med13	mediator complex subunit 13	Promoter (<=1kb)
Daw1	dynein assembly factor with WDR repeat domains 1	Distal Intergenic	Tubd1	tubulin, delta 1	Promoter (<=1kb)
Fbxo36	F-box protein 36	Intron (ENSMUST00000097672.3/66153, intron 1 of 3)	Mir21a	microRNA 21a	Distal Intergenic
Ecel1	endothelin converting enzyme-like 1	Promoter (<=1kb)	Vmp1	vacuole membrane protein 1	Intron (ENSMUST00000018315.9/75909, intron 5 of 11)
Ecel1	endothelin converting enzyme-like 1	Promoter (<=1kb)	Vmp1	vacuole membrane protein 1	Intron (ENSMUST00000018315.9/75909, intron 5 of 11)
Atg16l1	autophagy related 16-like 1 (S. cerevisiae)	Promoter (<=1kb)	Vmp1	vacuole membrane protein 1	Intron (ENSMUST00000018315.9/75909, intron 5 of 11)
Mroh2a	maestro heat-like repeat family member 2A	Exon (ENSMUST00000148474.1/100040766, exon 4 of 4)	Prr11	proline rich 11	Promoter (<=1kb)
Platr5	pluripotency associated transcript 5	Distal Intergenic	Luc7l3	LUC7-like 3 (S. cerevisiae)	Promoter (1-2kb)
Sh3bp4	SH3-domain binding protein 4	Distal Intergenic	Socs7	suppressor of cytokine signaling 7	Promoter (<=1kb)
Agap1	ArfGAP with GTPase domain, ankyrin repeat and PH domain 1	Intron (ENSMUST00000027521.14/347722, intron 13 of 17)	Arhgap23	Rho GTPase activating protein 23	Exon (ENSMUST00000121799.7/58996, exon 20 of 24)
Gbx2	gastrulation brain homeobox 2	Promoter (<=1kb)	Fbxo47	F-box protein 47	Distal Intergenic
Gbx2	gastrulation brain homeobox 2	Promoter (<=1kb)	Nr1d1	nuclear receptor subfamily 1, group D, member 1	Distal Intergenic
Asb18	ankyrin repeat and SOCS box-containing 18	Exon (ENSMUST00000238685.1/208372, exon 3 of 5)	Wipf2	WAS/WASL interacting protein family, member 2	Exon (ENSMUST00000157860.1/ENSMUST00000157860.1, exon 1 of 1)
Col6a3	collagen, type VI, alpha 3	Distal Intergenic	Rara	retinoic acid receptor, alpha	Intron (ENSMUST00000107474.7/19401, intron 1 of 8)
Mlph	melanophilin	Distal Intergenic	Tubg1	tubulin, gamma 1	Promoter (<=1kb)
Mlph	melanophilin	Intron (ENSMUST00000027528.6/171531, intron 7 of 15)	Ezh1	enhancer of zeste 1 polycomb repressive complex 2 subunit	Promoter (<=1kb)
Hdac4	histone deacetylase 4	Distal Intergenic	G6pc3	glucose 6 phosphatase, catalytic, 3	Promoter (<=1kb)
Kif1a	kinesin family member 1A	Promoter (<=1kb)	Grn	granulin	Promoter (<=1kb)
Kif1a	kinesin family member 1A	Promoter (<=1kb)	Eftud2	elongation factor Tu GTP binding domain containing 2	Promoter (<=1kb)
Mir6902	microRNA 6902	Promoter (1-2kb)	Fmnl1	formin-like 1	Distal Intergenic
Stk25	serine/threonine kinase 25 (yeast)	3' UTR	Map3k14	mitogen-activated protein kinase kinase kinase 14	Distal Intergenic
Pam	peptidylglycine alpha-amidating monooxygenase	Intron (ENSMUST00000058762.14/18484, intron 1 of 25)	Kansl1	KAT8 regulatory NSL complex subunit 1	Exon (ENSMUST00000106977.7/76719, exon 3 of 14)
Sgk3	serum/glucocorticoid regulated kinase 3	Intron (ENSMUST00000166384.7/170755, intron 1 of 16)	Tanc2	tetratricopeptide repeat, ankyrin repeat and coiled-coil containing 2	Intron (ENSMUST00000100330.9/77097, intron 7 of 25)
Nts	neurotensin	Distal Intergenic	Ern1	endoplasmic reticulum (ER) to nucleus signalling 1	Promoter (<=1kb)
Rassf9	Ras association (RalGDS/AF-6) domain family (N-terminal) member 9	Distal Intergenic	Apoh	apolipoprotein H	Intron (ENSMUST00000133383.7/11818, intron 1 of 2)
Alx1	ALX homeobox 1	Distal Intergenic	Kcnj2	potassium inwardly-rectifying channel, subfamily J, member 2	Distal Intergenic
Adgb	androglobin	Distal Intergenic	Sphk1	sphingosine kinase 1	Distal Intergenic
Rab32	RAB32, member RAS oncogene family	Distal Intergenic	Mir6516	microRNA 6516	Promoter (2-3kb)
Ccdc59	coiled-coil domain containing 59	Distal Intergenic	Sec14l1	SEC14-like lipid binding 1	Promoter (<=1kb)
Ppfia2	protein tyrosine phosphatase, receptor type, f polypeptide (PTPRF), interacting protein (liprin), alpha 2	Intron (ENSMUST00000029404.16/327814, intron 6 of 31)	Pgs1	phosphatidylglycerophosphate synthase 1	Intron (ENSMUST00000132676.7/74451, intron 1 of 9)
Acss3	acyl-CoA synthetase short-chain family member 3	Distal Intergenic	Timp2	tissue inhibitor of metalloproteinase 2	Distal Intergenic
Lin7a	lin-7 homolog A, crumbs cell polarity complex component	Intron (ENSMUST00000020057.15/108030, intron 1 of 5)	Baiap2	brain-specific angiogenesis inhibitor 1-associated protein 2	Distal Intergenic
Myf6	myogenic factor 6	Promoter (2-3kb)	2900052L18Rik	RIKEN cDNA 2900052L18 gene	Promoter (<=1kb)
4930567K20Rik	RIKEN cDNA 4930567K20 gene	Intron (ENSMUST00000220108.1/ENSMUST00000220108.1, intron 2 of 3)	0610009L18Rik	RIKEN cDNA 0610009L18 gene	Promoter (1-2kb)
4930567K20Rik	RIKEN cDNA 4930567K20 gene	Intron (ENSMUST00000044306.12/14816, intron 3 of 8)	Oxld1	oxidoreductase like domain containing 1	Promoter (<=1kb)
Pawr	PRKC, apoptosis, WT1, regulator	Distal Intergenic	Gcgr	glucagon receptor	Distal Intergenic
Syt1	synaptotagmin I	Distal Intergenic	Fasn	fatty acid synthase	Promoter (<=1kb)
Nav3	neuron navigator 3	Distal Intergenic	Sectm1b	secreted and transmembrane 1B	Promoter (1-2kb)
Nav3	neuron navigator 3	Intron (ENSMUST00000160159.2/260315, intron 3 of 4)	Tex19.2	testis expressed gene 19.2	Distal Intergenic
Nav3	neuron navigator 3	Intron (ENSMUST00000160159.2/260315, intron 3 of 4)	Hexdc	hexosaminidase (glycosyl hydrolase family 20, catalytic domain) containing	Promoter (<=1kb)
Nav3	neuron navigator 3	Intron (ENSMUST00000160159.2/260315, intron 1 of 4)	Pum2	pumilio RNA-binding family member 2	Promoter (<=1kb)
9230102K24Rik	RIKEN cDNA 9230102K24 gene	Distal Intergenic	Pum2	pumilio RNA-binding family member 2	Promoter (<=1kb)
Zdhhc17	zinc finger, DHHC domain containing 17	Distal Intergenic	Mir680-3	microRNA 680-3	Distal Intergenic
Zdhhc17	zinc finger, DHHC domain containing 17	Distal Intergenic	Ahr	aryl-hydrocarbon receptor	Intron (ENSMUST00000223092.1/ENSMUST00000223092.1, intron 2 of 5)
Osbpl8	oxysterol binding protein-like 8	Intron (ENSMUST00000105275.8/237542, intron 1 of 23)	Dtd2	D-tyrosyl-tRNA deacylase 2	Promoter (<=1kb)
4933440J02Rik	RIKEN cDNA 4933440J02 gene	Distal Intergenic	Nemf	nuclear export mediator factor	Distal Intergenic
Gm20758	predicted gene, 20758	Intron (ENSMUST00000220039.1/ENSMUST00000220039.1, intron 3 of 3)	Vcpkmt	valosin containing protein lysine (K) methyltransferase	Distal Intergenic
Caps2	calcyphosphine 2	Intron (ENSMUST00000092176.7/353025, intron 8 of 17)	Sav1	salvador family WW domain containing 1	Promoter (<=1kb)
1700010J16Rik	RIKEN cDNA 1700010J16 gene	Distal Intergenic	Frmd6	FERM domain containing 6	Promoter (2-3kb)
Epm2a	epilepsy, progressive myoclonic epilepsy, type 2 gene alpha	Exon (ENSMUST00000219929.1/ENSMUST00000219929.1, exon 1 of 1)	Frmd6	FERM domain containing 6	Intron (ENSMUST00000057859.8/319710, intron 1 of 13)
Tph2	tryptophan hydroxylase 2	Distal Intergenic	Arid4a	AT rich interactive domain 4A (RBP1-like)	Promoter (1-2kb)
Tph2	tryptophan hydroxylase 2	Intron (ENSMUST00000006949.8/216343, intron 7 of 10)	Mnat1	menage a trois 1	Intron (ENSMUST00000187549.6/17420, intron 1 of 6)
Lgr5	leucine rich repeat containing G protein coupled receptor 5	Intron (ENSMUST00000020350.14/14160, intron 3 of 17)	Slc38a6	solute carrier family 38, member 6	Promoter (<=1kb)
Ptprb	protein tyrosine phosphatase, receptor type, B	Exon (ENSMUST00000218553.1/19263, exon 16 of 34)	Slc38a6	solute carrier family 38, member 6	3' UTR
Kcnmb4	potassium large conductance calcium-activated channel, subfamily M, beta member 4	Promoter (1-2kb)	Rad51b	RAD51 paralog B	Intron (ENSMUST00000171210.2/19363, intron 7 of 10)
Rab3ip	RAB3A interacting protein	Promoter (2-3kb)	Rad51b	RAD51 paralog B	Intron (ENSMUST00000171210.2/19363, intron 7 of 10)
Rap1b	RAS related protein 1b	Promoter (1-2kb)	Dcaf5	DDB1 and CUL4 associated factor 5	Intron (ENSMUST00000054145.7/320808, intron 8 of 8)
Mdm1	transformed mouse 3T3 cell double minute 1	Distal Intergenic	Susd6	sushi domain containing 6	Intron (ENSMUST00000220238.1/217684, intron 1 of 6)
Ifngas1	Ifng antisense RNA 1	Distal Intergenic	D030025P21Rik	RIKEN cDNA D030025P21 gene	Promoter (1-2kb)
Gm33337	predicted gene, 33337	Distal Intergenic	Ltbp2	latent transforming growth factor beta binding protein 2	Promoter (1-2kb)
Gm33337	predicted gene, 33337	Distal Intergenic	Fos	FBJ osteosarcoma oncogene	Distal Intergenic
Dyrk2	dual-specificity tyrosine-(Y)-phosphorylation regulated kinase 2	Distal Intergenic	Vipas39	VPS33B interacting protein, apical-basolateral polarity regulator, spe-39 homolog	Promoter (<=1kb)
Gm38403	predicted gene, 38403	Promoter (<=1kb)	Eif1ad7	eukaryotic translation initiation factor 1A domain containing 7	Distal Intergenic
Cand1	cullin associated and neddylation disassociated 1	Intron (ENSMUST00000217700.1/ENSMUST00000217700.1, intron 1 of 5)	Flrt2	fibronectin leucine rich transmembrane protein 2	Distal Intergenic
Cand1	cullin associated and neddylation disassociated 1	Distal Intergenic	Syne3	spectrin repeat containing, nuclear envelope family member 3	Intron (ENSMUST00000067005.10/212073, intron 1 of 16)
Grip1	glutamate receptor interacting protein 1	Promoter (<=1kb)	Mark3	MAP/microtubule affinity regulating kinase 3	Intron (ENSMUST00000075281.7/17169, intron 2 of 15)
Grip1	glutamate receptor interacting protein 1	Intron (ENSMUST00000077871.13/74053, intron 1 of 21)	Ppp1r13b	protein phosphatase 1, regulatory subunit 13B	Intron (ENSMUST00000054815.14/21981, intron 1 of 16)
Grip1	glutamate receptor interacting protein 1	Promoter (1-2kb)	Ppp1r13b	protein phosphatase 1, regulatory subunit 13B	Intron (ENSMUST00000054815.14/21981, intron 1 of 16)
Hmga2	high mobility group AT-hook 2	Distal Intergenic	Prl2c3	prolactin family 2, subfamily c, member 3	Distal Intergenic
Msrb3	methionine sulfoxide reductase B3	Intron (ENSMUST00000092143.11/320183, intron 5 of 6)	Prl2c3	prolactin family 2, subfamily c, member 3	Distal Intergenic
Wif1	Wnt inhibitory factor 1	Promoter (<=1kb)	Prl2c3	prolactin family 2, subfamily c, member 3	Distal Intergenic
4930432O09Rik	RIKEN cDNA 4930432O09 gene	Distal Intergenic	Prl2c3	prolactin family 2, subfamily c, member 3	Distal Intergenic
4930432O09Rik	RIKEN cDNA 4930432O09 gene	Distal Intergenic	Prl2c3	prolactin family 2, subfamily c, member 3	Distal Intergenic
Tbc1d30	TBC1 domain family, member 30	Promoter (<=1kb)	Prl2c2	prolactin family 2, subfamily c, member 2	Distal Intergenic
Ppm1h	protein phosphatase 1H (PP2C domain containing)	Intron (ENSMUST00000162853.7/319468, intron 2 of 5)	Prl2c2	prolactin family 2, subfamily c, member 2	Distal Intergenic
Tafa2	TAFA chemokine like family member 2	Intron (ENSMUST00000218926.1/268354, intron 1 of 5)	A530046M15Rik	RIKEN cDNA A530046M15 gene	Promoter (1-2kb)
Tafa2	TAFA chemokine like family member 2	Intron (ENSMUST00000218926.1/268354, intron 1 of 5)	Abt1	activator of basal transcription 1	Distal Intergenic
Tafa2	TAFA chemokine like family member 2	Intron (ENSMUST00000218926.1/268354, intron 1 of 5)	Abt1	activator of basal transcription 1	Distal Intergenic
4930503E24Rik	eukaryotic translation initiation factor 3, subunit I pseudogene	Distal Intergenic	Abt1	activator of basal transcription 1	Distal Intergenic
Slc16a7	solute carrier family 16 (monocarboxylic acid transporters), member 7	Intron (ENSMUST00000210780.1/20503, intron 1 of 8)	H4c8	H4 clustered histone 8	Promoter (<=1kb)
Utrn	utrophin	Intron (ENSMUST00000076817.4/22288, intron 50 of 73)	Tubb2a	tubulin, beta 2A class IIA	Promoter (1-2kb)
Lrig3	leucine-rich repeats and immunoglobulin-like domains 3	Distal Intergenic	Pak1ip1	PAK1 interacting protein 1	Promoter (<=1kb)
Cyp27b1	cytochrome P450, family 27, subfamily b, polypeptide 1	Promoter (<=1kb)	Bicd2	BICD cargo adaptor 2	Intron (ENSMUST00000048544.13/76895, intron 1 of 6)
Agap2	ArfGAP with GTPase domain, ankyrin repeat and PH domain 2	Promoter (<=1kb)	Ecm2	extracellular matrix protein 2, female organ and adipocyte specific	5' UTR
Agap2	ArfGAP with GTPase domain, ankyrin repeat and PH domain 2	Exon (ENSMUST00000239120.1/216439, exon 15 of 19)	Aspn	asporin	Exon (ENSMUST00000177948.1/66695, exon 4 of 8)
Naca	nascent polypeptide-associated complex alpha polypeptide	Exon (ENSMUST00000092048.12/17938, exon 3 of 9)	Omd	osteomodulin	Promoter (<=1kb)
Gdf11	growth differentiation factor 11	Intron (ENSMUST00000105230.3/66118, intron 10 of 10)	Gadd45g	growth arrest and DNA-damage-inducible 45 gamma	Distal Intergenic
Or6c68	olfactory receptor family 6 subfamily C member 68	Promoter (2-3kb)	Aopep	aminopeptidase O	Promoter (2-3kb)
Or10p1	olfactory receptor family 10 subfamily P member 1	5' UTR	Aopep	aminopeptidase O	Intron (ENSMUST00000091560.10/72061, intron 4 of 14)
Vmn2r86	vomeronasal 2, receptor 86	3' UTR	Aopep	aminopeptidase O	Promoter (2-3kb)
Plagl1	pleiomorphic adenoma gene-like 1	5' UTR	Aopep	aminopeptidase O	Exon (ENSMUST00000220806.1/ENSMUST00000220806.1, exon 1 of 1)
Phactr2	phosphatase and actin regulator 2	Promoter (<=1kb)	Mir3074-1	microRNA 3074-1	Promoter (1-2kb)
Nmbr	neuromedin B receptor	Distal Intergenic	Rasa1	RAS p21 protein activator 1	Exon (ENSMUST00000109552.2/218397, exon 9 of 25)
Nmbr	neuromedin B receptor	Distal Intergenic	Rasa1	RAS p21 protein activator 1	Distal Intergenic
C330004P14Rik	RIKEN cDNA C330004P14 gene	Distal Intergenic	Edil3	EGF-like repeats and discoidin I-like domains 3	Distal Intergenic
C330004P14Rik	RIKEN cDNA C330004P14 gene	Distal Intergenic	Homer1	homer scaffolding protein 1	Promoter (<=1kb)
Heca	hdc homolog, cell cycle regulator	Distal Intergenic	Lhfpl2	lipoma HMGIC fusion partner-like 2	Distal Intergenic
Gm20139	predicted gene, 20139	Intron (ENSMUST00000216041.1/100504265, intron 2 of 3)	Lhfpl2	lipoma HMGIC fusion partner-like 2	Distal Intergenic
Gm33104	predicted gene, 33104	Distal Intergenic	Lhfpl2	lipoma HMGIC fusion partner-like 2	Intron (ENSMUST00000054274.7/218454, intron 2 of 3)
Slc35d3	solute carrier family 35, member D3	Promoter (<=1kb)	Lhfpl2	lipoma HMGIC fusion partner-like 2	Intron (ENSMUST00000054274.7/218454, intron 2 of 3)
Slc35d3	solute carrier family 35, member D3	3' UTR	Tmem171	transmembrane protein 171	Promoter (<=1kb)
Map7	microtubule-associated protein 7	Intron (ENSMUST00000020173.15/17761, intron 7 of 17)	Erbin	Erbb2 interacting protein	Promoter (1-2kb)
Pde7b	phosphodiesterase 7B	Intron (ENSMUST00000020165.13/29863, intron 1 of 12)	Adamts6	a disintegrin-like and metallopeptidase (reprolysin type) with thrombospondin type 1 motif, 6	Promoter (<=1kb)
Ahi1	Abelson helper integration site 1	Promoter (<=1kb)	Adamts6	a disintegrin-like and metallopeptidase (reprolysin type) with thrombospondin type 1 motif, 6	3' UTR
Myb	myeloblastosis oncogene	Promoter (<=1kb)	Adamts6	a disintegrin-like and metallopeptidase (reprolysin type) with thrombospondin type 1 motif, 6	Intron (ENSMUST00000224784.1/108154, intron 10 of 24)
Aldh8a1	aldehyde dehydrogenase 8 family, member A1	Distal Intergenic	Adamts6	a disintegrin-like and metallopeptidase (reprolysin type) with thrombospondin type 1 motif, 6	Intron (ENSMUST00000224784.1/108154, intron 20 of 24)
E030030I06Rik	RIKEN cDNA E030030I06 gene	Promoter (2-3kb)	Adamts6	a disintegrin-like and metallopeptidase (reprolysin type) with thrombospondin type 1 motif, 6	3' UTR
Raet1e	retinoic acid early transcript 1E	Exon (ENSMUST00000181646.1/ENSMUST00000181646.1, exon 1 of 1)	Srek1ip1	splicing regulatory glutamine/lysine-rich protein 1interacting protein 1	Distal Intergenic
C920009B18Rik	RIKEN cDNA C920009B18 gene	Intron (ENSMUST00000178026.1/19370, intron 5 of 5)	Srek1ip1	splicing regulatory glutamine/lysine-rich protein 1interacting protein 1	Intron (ENSMUST00000022228.12/67285, intron 11 of 13)
Tbpl1	TATA box binding protein-like 1	Intron (ENSMUST00000127698.7/237336, intron 1 of 6)	Smim15	small integral membrane protein 15	Promoter (<=1kb)
Eya4	EYA transcriptional coactivator and phosphatase 4	Distal Intergenic	4930526H09Rik	RIKEN cDNA 4930526H09 gene	Distal Intergenic
Arg1	arginase, liver	Distal Intergenic	4930526H09Rik	RIKEN cDNA 4930526H09 gene	Distal Intergenic
Epb41l2	erythrocyte membrane protein band 4.1 like 2	Intron (ENSMUST00000053748.15/13822, intron 8 of 19)	Tmem267	transmembrane protein 267	3' UTR
4930401C15Rik	RIKEN cDNA 4930401C15 gene	Distal Intergenic	Tmem267	transmembrane protein 267	Exon (ENSMUST00000225099.1/ENSMUST00000225099.1, exon 1 of 3)
L3mbtl3	L3MBTL3 histone methyl-lysine binding protein	Intron (ENSMUST00000105519.9/237339, intron 14 of 20)	Sec24c	Sec24 related gene family, member C (S. cerevisiae)	Promoter (<=1kb)
Lama2	laminin, alpha 2	Promoter (1-2kb)	Camk2g	calcium/calmodulin-dependent protein kinase II gamma	Intron (ENSMUST00000100837.10/12325, intron 13 of 18)
Lama2	laminin, alpha 2	Intron (ENSMUST00000092639.11/16773, intron 12 of 64)	Gm30108	predicted gene, 30108	Distal Intergenic
Rnf146	ring finger protein 146	Distal Intergenic	Vcl	vinculin	Distal Intergenic
Cenpw	centromere protein W	Distal Intergenic	Vcl	vinculin	Distal Intergenic
Hint3	histidine triad nucleotide binding protein 3	Intron (ENSMUST00000213897.1/211329, intron 5 of 6)	Vcl	vinculin	Distal Intergenic
Ncoa7	nuclear receptor coactivator 7	Intron (ENSMUST00000215740.1/211329, intron 1 of 14)	Gm10248	predicted gene 10248	Intron (ENSMUST00000075639.10/76633, intron 6 of 6)
Hddc2	HD domain containing 2	Distal Intergenic	Zmiz1	zinc finger, MIZ-type containing 1	Intron (ENSMUST00000161766.7/328365, intron 1 of 2)
Nkain2	Na+/K+ transporting ATPase interacting 2	Intron (ENSMUST00000191234.6/432450, intron 3 of 6)	Nisch	nischarin	Promoter (2-3kb)
Nkain2	Na+/K+ transporting ATPase interacting 2	Intron (ENSMUST00000191234.6/432450, intron 3 of 6)	Lgals3	lectin, galactose binding, soluble 3	Promoter (1-2kb)
Nkain2	Na+/K+ transporting ATPase interacting 2	Distal Intergenic	Dhrs1	dehydrogenase/reductase (SDR family) member 1	Promoter (<=1kb)
Nkain2	Na+/K+ transporting ATPase interacting 2	Distal Intergenic	1700039M10Rik	RIKEN cDNA 1700039M10 gene	Promoter (<=1kb)
Frk	fyn-related kinase	Intron (ENSMUST00000214886.1/ENSMUST00000214886.1, intron 2 of 3)	Kpna3	karyopherin (importin) alpha 3	Intron (ENSMUST00000022496.8/16648, intron 1 of 16)
Hs3st5	heparan sulfate (glucosamine) 3-O-sulfotransferase 5	Distal Intergenic	Dleu2	deleted in lymphocytic leukemia, 2	Promoter (1-2kb)
Hs3st5	heparan sulfate (glucosamine) 3-O-sulfotransferase 5	Distal Intergenic	Bin3	bridging integrator 3	Intron (ENSMUST00000022680.8/57784, intron 1 of 8)
Hs3st5	heparan sulfate (glucosamine) 3-O-sulfotransferase 5	Intron (ENSMUST00000213846.1/ENSMUST00000213846.1, intron 3 of 9)	Gm4285	predicted gene 4285	Distal Intergenic
Hs3st5	heparan sulfate (glucosamine) 3-O-sulfotransferase 5	Distal Intergenic	4930431P22Rik	RIKEN cDNA 4930431P22 gene	Exon (ENSMUST00000226490.1/ENSMUST00000226490.1, exon 1 of 2)
Hdac2	histone deacetylase 2	Distal Intergenic	4930431P22Rik	RIKEN cDNA 4930431P22 gene	Exon (ENSMUST00000226490.1/ENSMUST00000226490.1, exon 2 of 2)
Rfpl4b	ret finger protein-like 4B	Distal Intergenic	Ghr	growth hormone receptor	Distal Intergenic
Fyn	Fyn proto-oncogene	Intron (ENSMUST00000063091.12/14360, intron 5 of 13)	Ghr	growth hormone receptor	Distal Intergenic
Rev3l	REV3 like, DNA directed polymerase zeta catalytic subunit	Intron (ENSMUST00000019986.12/19714, intron 1 of 31)	Snord72	small nucleolar RNA, C/D box 72	Promoter (<=1kb)
Mfsd4b5	major facilitator superfamily domain containing 4B5	Promoter (1-2kb)	5430437J10Rik	RIKEN cDNA 5430437J10 gene	Distal Intergenic
Cdk19	cyclin-dependent kinase 19	Intron (ENSMUST00000216736.1/78334, intron 4 of 11)	5430437J10Rik	RIKEN cDNA 5430437J10 gene	Distal Intergenic
Cdc40	cell division cycle 40	Distal Intergenic	Dab2	disabled 2, mitogen-responsive phosphoprotein	Distal Intergenic
BC048559	cDNA sequence BC048559	Intron (ENSMUST00000215667.1/100196896, intron 1 of 3)	Osmr	oncostatin M receptor	Exon (ENSMUST00000022746.12/18414, exon 4 of 18)
Armc2	armadillo repeat containing 2	Distal Intergenic	Osmr	oncostatin M receptor	Intron (ENSMUST00000022746.12/18414, intron 3 of 17)
Foxo3	forkhead box O3	Distal Intergenic	Osmr	oncostatin M receptor	Distal Intergenic
Ostm1	osteopetrosis associated transmembrane protein 1	Promoter (<=1kb)	Osmr	oncostatin M receptor	Distal Intergenic
Ostm1	osteopetrosis associated transmembrane protein 1	Promoter (<=1kb)	Osmr	oncostatin M receptor	Distal Intergenic
Ostm1	osteopetrosis associated transmembrane protein 1	Intron (ENSMUST00000105497.7/14628, intron 2 of 5)	Lifr	LIF receptor alpha	Distal Intergenic
Ostm1	osteopetrosis associated transmembrane protein 1	Intron (ENSMUST00000105497.7/14628, intron 2 of 5)	Lifr	LIF receptor alpha	Distal Intergenic
Ostm1	osteopetrosis associated transmembrane protein 1	Intron (ENSMUST00000105497.7/14628, intron 2 of 5)	Lifr	LIF receptor alpha	Distal Intergenic
Ostm1	osteopetrosis associated transmembrane protein 1	Intron (ENSMUST00000105497.7/14628, intron 2 of 5)	Lifr	LIF receptor alpha	Distal Intergenic
Sobp	sine oculis binding protein	Promoter (<=1kb)	Lifr	LIF receptor alpha	Promoter (<=1kb)
9030612E09Rik	RIKEN cDNA 9030612E09 gene	Distal Intergenic	Lifr	LIF receptor alpha	Promoter (<=1kb)
Bend3	BEN domain containing 3	Intron (ENSMUST00000167488.8/331623, intron 1 of 3)	Egflam	EGF-like, fibronectin type III and laminin G domains	3' UTR
Mir1929	microRNA 1929	Distal Intergenic	Wdr70	WD repeat domain 70	Distal Intergenic
Prdm1	PR domain containing 1, with ZNF domain	Intron (ENSMUST00000217315.1/ENSMUST00000217315.1, intron 1 of 1)	Wdr70	WD repeat domain 70	Distal Intergenic
Prep	prolyl endopeptidase	Intron (ENSMUST00000099858.3/19072, intron 2 of 14)	Wdr70	WD repeat domain 70	Intron (ENSMUST00000045766.7/545085, intron 10 of 17)
Hace1	HECT domain and ankyrin repeat containing, E3 ubiquitin protein ligase 1	Exon (ENSMUST00000155368.1/209462, exon 4 of 5)	Cplane1	ciliogenesis and planar polarity effector 1	Promoter (<=1kb)
D030045P18Rik	RIKEN cDNA D030045P18 gene	Distal Intergenic	Nipbl	NIPBL cohesin loading factor	Intron (ENSMUST00000052965.7/71175, intron 1 of 46)
Esr1	estrogen receptor 1 (alpha)	Intron (ENSMUST00000149195.7/13982, intron 2 of 7)	Nipbl	NIPBL cohesin loading factor	Intron (ENSMUST00000052965.7/71175, intron 1 of 46)
D030045P18Rik	RIKEN cDNA D030045P18 gene	Distal Intergenic	Nipbl	NIPBL cohesin loading factor	Promoter (<=1kb)
D030045P18Rik	RIKEN cDNA D030045P18 gene	Intron (ENSMUST00000214355.1/ENSMUST00000214355.1, intron 1 of 2)	Nipbl	NIPBL cohesin loading factor	Distal Intergenic
D030045P18Rik	RIKEN cDNA D030045P18 gene	Distal Intergenic	Nipbl	NIPBL cohesin loading factor	Distal Intergenic
Grik2	glutamate receptor, ionotropic, kainate 2 (beta 2)	Distal Intergenic	Slc1a3	solute carrier family 1 (glial high affinity glutamate transporter), member 3	Intron (ENSMUST00000005493.13/20512, intron 3 of 9)
Grik2	glutamate receptor, ionotropic, kainate 2 (beta 2)	Distal Intergenic	Slc1a3	solute carrier family 1 (glial high affinity glutamate transporter), member 3	Intron (ENSMUST00000005493.13/20512, intron 2 of 9)
Grik2	glutamate receptor, ionotropic, kainate 2 (beta 2)	Distal Intergenic	Slc1a3	solute carrier family 1 (glial high affinity glutamate transporter), member 3	Promoter (2-3kb)
Grik2	glutamate receptor, ionotropic, kainate 2 (beta 2)	Intron (ENSMUST00000218823.1/14806, intron 7 of 16)	Slc1a3	solute carrier family 1 (glial high affinity glutamate transporter), member 3	Distal Intergenic
Grik2	glutamate receptor, ionotropic, kainate 2 (beta 2)	Distal Intergenic	Ranbp3l	RAN binding protein 3-like	Distal Intergenic
Rfx6	regulatory factor X, 6	Intron (ENSMUST00000217662.1/320995, intron 6 of 13)	Ranbp3l	RAN binding protein 3-like	Distal Intergenic
Vgll2	vestigial like family member 2	Intron (ENSMUST00000163017.9/215031, intron 2 of 2)	Skp2	S-phase kinase-associated protein 2	Promoter (<=1kb)
Syne1	spectrin repeat containing, nuclear envelope 1	Intron (ENSMUST00000215295.1/64009, intron 44 of 145)	Rad1	RAD1 checkpoint DNA exonuclease	Promoter (<=1kb)
Man1a	mannosidase 1, alpha	Distal Intergenic	Ttc23l	tetratricopeptide repeat domain 23-like	Exon (ENSMUST00000168549.2/ENSMUST00000168549.2, exon 1 of 2)
Msl3l2	MSL3 like 2	Intron (ENSMUST00000099739.4/544696, intron 15 of 32)	4930556M19Rik	RIKEN cDNA 4930556M19 gene	Intron (ENSMUST00000180604.1/75259, intron 2 of 6)
4930467K11Rik	RIKEN cDNA 4930467K11 gene	Intron (ENSMUST00000218944.1/ENSMUST00000218944.1, intron 3 of 3)	4930556M19Rik	RIKEN cDNA 4930556M19 gene	Intron (ENSMUST00000180604.1/75259, intron 2 of 6)
Pkib	protein kinase inhibitor beta, cAMP dependent, testis specific	Intron (ENSMUST00000095668.9/18768, intron 5 of 5)	4930556M19Rik	RIKEN cDNA 4930556M19 gene	Intron (ENSMUST00000180604.1/75259, intron 2 of 6)
Fbxo5	F-box protein 5	Distal Intergenic	Gm19276	predicted gene, 19276	Distal Intergenic
Lims1	LIM and senescent cell antigen-like domains 1	Promoter (1-2kb)	C1qtnf3	C1q and tumor necrosis factor related protein 3	Distal Intergenic
Mtrf1l	mitochondrial translational release factor 1-like	Intron (ENSMUST00000131996.7/56533, intron 2 of 4)	C1qtnf3	C1q and tumor necrosis factor related protein 3	Distal Intergenic
Rgs17	regulator of G-protein signaling 17	Promoter (<=1kb)	C1qtnf3	C1q and tumor necrosis factor related protein 3	Distal Intergenic
P4ha1	procollagen-proline, 2-oxoglutarate 4-dioxygenase (proline 4-hydroxylase), alpha 1 polypeptide	Distal Intergenic	C1qtnf3	C1q and tumor necrosis factor related protein 3	Promoter (<=1kb)
Micu1	mitochondrial calcium uptake 1	Intron (ENSMUST00000165563.7/216001, intron 10 of 11)	C1qtnf3	C1q and tumor necrosis factor related protein 3	Promoter (1-2kb)
Spock2	sparc/osteonectin, cwcv and kazal-like domains proteoglycan 2	Intron (ENSMUST00000050516.13/69090, intron 9 of 10)	C1qtnf3	C1q and tumor necrosis factor related protein 3	Intron (ENSMUST00000022853.14/81799, intron 3 of 5)
Vsir	V-set immunoregulatory receptor	Intron (ENSMUST00000020301.13/74048, intron 3 of 6)	Amacr	alpha-methylacyl-CoA racemase	Promoter (<=1kb)
Cdh23	cadherin 23 (otocadherin)	Intron (ENSMUST00000073242.10/22295, intron 5 of 66)	Amacr	alpha-methylacyl-CoA racemase	Promoter (<=1kb)
Cdh23	cadherin 23 (otocadherin)	Intron (ENSMUST00000073242.10/22295, intron 5 of 66)	Amacr	alpha-methylacyl-CoA racemase	Promoter (<=1kb)
Cdh23	cadherin 23 (otocadherin)	Promoter (<=1kb)	Rxfp3	relaxin family peptide receptor 3	Distal Intergenic
Mir6408	microRNA 6408	Distal Intergenic	Adamts12	a disintegrin-like and metallopeptidase (reprolysin type) with thrombospondin type 1 motif, 12	Intron (ENSMUST00000227189.1/239337, intron 1 of 2)
Rgs17	regulator of G-protein signaling 17	Distal Intergenic	Adamts12	a disintegrin-like and metallopeptidase (reprolysin type) with thrombospondin type 1 motif, 12	Exon (ENSMUST00000227189.1/239337, exon 2 of 3)
Pcbd1	pterin 4 alpha carbinolamine dehydratase/dimerization cofactor of hepatocyte nuclear factor 1 alpha (TCF1) 1	Distal Intergenic	Adamts12	a disintegrin-like and metallopeptidase (reprolysin type) with thrombospondin type 1 motif, 12	Intron (ENSMUST00000227189.1/239337, intron 2 of 2)
Tbata	thymus, brain and testes associated	Intron (ENSMUST00000122261.7/65971, intron 6 of 9)	Adamts12	a disintegrin-like and metallopeptidase (reprolysin type) with thrombospondin type 1 motif, 12	Intron (ENSMUST00000227189.1/239337, intron 2 of 2)
Col13a1	collagen, type XIII, alpha 1	Promoter (<=1kb)	Adamts12	a disintegrin-like and metallopeptidase (reprolysin type) with thrombospondin type 1 motif, 12	Intron (ENSMUST00000227189.1/239337, intron 2 of 2)
Fam241b	family with sequence similarity 241, member B	Distal Intergenic	Adamts12	a disintegrin-like and metallopeptidase (reprolysin type) with thrombospondin type 1 motif, 12	Intron (ENSMUST00000227189.1/239337, intron 2 of 2)
Hkdc1	hexokinase domain containing 1	Exon (ENSMUST00000159579.1/216019, exon 2 of 2)	Adamts12	a disintegrin-like and metallopeptidase (reprolysin type) with thrombospondin type 1 motif, 12	Intron (ENSMUST00000227189.1/239337, intron 2 of 2)
Rgs17	regulator of G-protein signaling 17	Distal Intergenic	Adamts12	a disintegrin-like and metallopeptidase (reprolysin type) with thrombospondin type 1 motif, 12	Intron (ENSMUST00000227189.1/239337, intron 2 of 2)
Ctnna3	catenin (cadherin associated protein), alpha 3	Promoter (2-3kb)	Adamts12	a disintegrin-like and metallopeptidase (reprolysin type) with thrombospondin type 1 motif, 12	Intron (ENSMUST00000227189.1/239337, intron 2 of 2)
1700023F02Rik	RIKEN cDNA 1700023F02 gene	Distal Intergenic	Adamts12	a disintegrin-like and metallopeptidase (reprolysin type) with thrombospondin type 1 motif, 12	Intron (ENSMUST00000227189.1/239337, intron 2 of 2)
1110002J07Rik	RIKEN cDNA 1110002J07 gene	Distal Intergenic	Adamts12	a disintegrin-like and metallopeptidase (reprolysin type) with thrombospondin type 1 motif, 12	Intron (ENSMUST00000227189.1/239337, intron 2 of 2)
Nrbf2	nuclear receptor binding factor 2	Intron (ENSMUST00000220398.1/ENSMUST00000220398.1, intron 2 of 4)	Adamts12	a disintegrin-like and metallopeptidase (reprolysin type) with thrombospondin type 1 motif, 12	Intron (ENSMUST00000061318.8/239337, intron 3 of 23)
Nrbf2	nuclear receptor binding factor 2	Intron (ENSMUST00000220398.1/ENSMUST00000220398.1, intron 3 of 4)	Adamts12	a disintegrin-like and metallopeptidase (reprolysin type) with thrombospondin type 1 motif, 12	Intron (ENSMUST00000061318.8/239337, intron 3 of 23)
Zfp365	zinc finger protein 365	Distal Intergenic	Tars	threonyl-tRNA synthetase	Promoter (<=1kb)
Zfp365	zinc finger protein 365	Distal Intergenic	Tars	threonyl-tRNA synthetase	Distal Intergenic
Gm33035	predicted gene, 33035	Distal Intergenic	Npr3	natriuretic peptide receptor 3	Distal Intergenic
Gm33035	predicted gene, 33035	Distal Intergenic	Zfr	zinc finger RNA binding protein	Intron (ENSMUST00000122941.7/22763, intron 2 of 19)
Gm33035	predicted gene, 33035	Distal Intergenic	Zfr	zinc finger RNA binding protein	Exon (ENSMUST00000122941.7/22763, exon 3 of 20)
Ank3	ankyrin 3, epithelial	Intron (ENSMUST00000218194.1/ENSMUST00000218194.1, intron 1 of 2)	Golph3	golgi phosphoprotein 3	Promoter (<=1kb)
Ank3	ankyrin 3, epithelial	Promoter (<=1kb)	Cdh9	cadherin 9	Distal Intergenic
Ank3	ankyrin 3, epithelial	Intron (ENSMUST00000218680.1/11735, intron 2 of 42)	4921515E04Rik	RIKEN cDNA 4921515E04 gene	Distal Intergenic
Ipcef1	interaction protein for cytohesin exchange factors 1	Intron (ENSMUST00000105615.8/18390, intron 4 of 5)	Cdh18	cadherin 18	Intron (ENSMUST00000163361.7/320865, intron 1 of 6)
Fam13c	family with sequence similarity 13, member C	Intron (ENSMUST00000105436.8/71721, intron 6 of 14)	Cdh18	cadherin 18	Intron (ENSMUST00000163361.7/320865, intron 1 of 6)
Phyhipl	phytanoyl-CoA hydroxylase interacting protein-like	Promoter (<=1kb)	Cdh18	cadherin 18	Intron (ENSMUST00000164787.7/320865, intron 10 of 11)
Bicc1	BicC family RNA binding protein 1	Intron (ENSMUST00000143791.7/83675, intron 1 of 20)	Cdh18	cadherin 18	Distal Intergenic
1700049L16Rik	hematological and neurological expressed 1-like pseudogene	Distal Intergenic	Cdh18	cadherin 18	Distal Intergenic
Cnksr3	Cnksr family member 3	Intron (ENSMUST00000015346.11/215748, intron 1 of 12)	Cdh18	cadherin 18	Distal Intergenic
1700049L16Rik	hematological and neurological expressed 1-like pseudogene	Distal Intergenic	Cdh18	cadherin 18	Distal Intergenic
Zwint	ZW10 interactor	Distal Intergenic	Cdh18	cadherin 18	Distal Intergenic
Pcdh15	protocadherin 15	Intron (ENSMUST00000123398.8/11994, intron 1 of 13)	Cdh18	cadherin 18	Distal Intergenic
Pcdh15	protocadherin 15	Distal Intergenic	Cdh18	cadherin 18	Distal Intergenic
Bcr	BCR activator of RhoGEF and GTPase	Distal Intergenic	Cdh18	cadherin 18	Distal Intergenic
Susd2	sushi domain containing 2	Promoter (2-3kb)	Gm48957	predicted gene, 48957	Intron (ENSMUST00000227204.1/432939, intron 1 of 1)
Cabin1	calcineurin binding protein 1	Promoter (<=1kb)	Gm48957	predicted gene, 48957	Exon (ENSMUST00000227204.1/432939, exon 2 of 2)
Slc5a4b	solute carrier family 5 (neutral amino acid transporters, system A), member 4b	Intron (ENSMUST00000120757.1/64454, intron 4 of 14)	Myo10	myosin X	Intron (ENSMUST00000228618.1/ENSMUST00000228618.1, intron 3 of 5)
Pcnt	pericentrin (kendrin)	Intron (ENSMUST00000220395.1/18541, intron 20 of 29)	Myo10	myosin X	Promoter (<=1kb)
Pcnt	pericentrin (kendrin)	Intron (ENSMUST00000220395.1/18541, intron 20 of 29)	Myo10	myosin X	Intron (ENSMUST00000110457.7/17909, intron 1 of 40)
Col6a1	collagen, type VI, alpha 1	Distal Intergenic	Myo10	myosin X	Intron (ENSMUST00000110457.7/17909, intron 1 of 40)
Pcbp3	poly(rC) binding protein 3	Intron (ENSMUST00000001148.10/59093, intron 10 of 15)	Myo10	myosin X	Promoter (2-3kb)
Pcbp3	poly(rC) binding protein 3	Intron (ENSMUST00000001148.10/59093, intron 1 of 15)	Myo10	myosin X	Promoter (<=1kb)
Pcbp3	poly(rC) binding protein 3	Intron (ENSMUST00000220294.1/ENSMUST00000220294.1, intron 3 of 4)	Myo10	myosin X	Promoter (2-3kb)
Pofut2	protein O-fucosyltransferase 2	Distal Intergenic	Myo10	myosin X	Promoter (2-3kb)
Adarb1	adenosine deaminase, RNA-specific, B1	Intron (ENSMUST00000020496.13/110532, intron 1 of 10)	Myo10	myosin X	Promoter (<=1kb)
Pttg1ip	pituitary tumor-transforming 1 interacting protein	Promoter (2-3kb)	Myo10	myosin X	Promoter (<=1kb)
Tspear	thrombospondin type laminin G domain and EAR repeats	Promoter (<=1kb)	Myo10	myosin X	Exon (ENSMUST00000110457.7/17909, exon 28 of 41)
Icosl	icos ligand	Distal Intergenic	Myo10	myosin X	Exon (ENSMUST00000110457.7/17909, exon 28 of 41)
Gatd3a	glutamine amidotransferase like class 1 domain containing 3A	Distal Intergenic	Retreg1	reticulophagy regulator 1	Distal Intergenic
Agpat3	1-acylglycerol-3-phosphate O-acyltransferase 3	Intron (ENSMUST00000001240.11/28169, intron 2 of 9)	Retreg1	reticulophagy regulator 1	Intron (ENSMUST00000022881.14/66270, intron 3 of 8)
Mir5104	microRNA 5104	Intron (ENSMUST00000039484.5/237256, intron 2 of 5)	Retreg1	reticulophagy regulator 1	Intron (ENSMUST00000022881.14/66270, intron 3 of 8)
Pdxk	pyridoxal (pyridoxine, vitamin B6) kinase	Distal Intergenic	Retreg1	reticulophagy regulator 1	Intron (ENSMUST00000022881.14/66270, intron 3 of 8)
Or10b1	olfactory receptor family 10 subfamily B member 1	Intron (ENSMUST00000217911.1/ENSMUST00000217911.1, intron 1 of 1)	Retreg1	reticulophagy regulator 1	Intron (ENSMUST00000022881.14/66270, intron 3 of 8)
Theg	testicular haploid expressed gene	Distal Intergenic	Mir7212	microRNA 7212	Promoter (2-3kb)
Hcn2	hyperpolarization-activated, cyclic nucleotide-gated K+ 2	Promoter (<=1kb)	Mir7212	microRNA 7212	Intron (ENSMUST00000022881.14/66270, intron 3 of 8)
Misp	mitotic spindle positioning	Promoter (2-3kb)	Mir7212	microRNA 7212	Intron (ENSMUST00000022881.14/66270, intron 3 of 8)
Efna2	ephrin A2	Distal Intergenic	Marchf11	membrane associated ring-CH-type finger 11	Intron (ENSMUST00000140840.7/211147, intron 2 of 3)
Pwwp3a	PWWP domain containing 3A, DNA repair factor	Promoter (2-3kb)	Ank	progressive ankylosis	Distal Intergenic
Plk5	polo like kinase 5	Promoter (<=1kb)	Ank	progressive ankylosis	Distal Intergenic
Onecut3	one cut domain, family member 3	Distal Intergenic	Ank	progressive ankylosis	Distal Intergenic
Onecut3	one cut domain, family member 3	Promoter (<=1kb)	Ank	progressive ankylosis	Distal Intergenic
Btbd2	BTB (POZ) domain containing 2	Promoter (<=1kb)	Ank	progressive ankylosis	Distal Intergenic
Ap3d1	adaptor-related protein complex 3, delta 1 subunit	Promoter (1-2kb)	Ank	progressive ankylosis	Distal Intergenic
Pip5k1c	phosphatidylinositol-4-phosphate 5-kinase, type 1 gamma	Intron (ENSMUST00000163075.7/18717, intron 1 of 16)	Ank	progressive ankylosis	Intron (ENSMUST00000022875.6/11732, intron 1 of 11)
Nfic	nuclear factor I/C	3' UTR	Ank	progressive ankylosis	Intron (ENSMUST00000022875.6/11732, intron 1 of 11)
Gm38560	predicted gene, 38560	Intron (ENSMUST00000219368.1/50493, intron 1 of 14)	Ank	progressive ankylosis	Intron (ENSMUST00000022875.6/11732, intron 1 of 11)
1500009L16Rik	RIKEN cDNA 1500009L16 gene	Distal Intergenic	Ank	progressive ankylosis	Intron (ENSMUST00000022875.6/11732, intron 1 of 11)
Gm34184	predicted gene, 34184	Distal Intergenic	Ank	progressive ankylosis	Intron (ENSMUST00000022875.6/11732, intron 1 of 11)
Gm34184	predicted gene, 34184	Distal Intergenic	Otulin	OTU deubiquitinase with linear linkage specificity	3' UTR
Nuak1	NUAK family, SNF1-like kinase, 1	Distal Intergenic	Otulin	OTU deubiquitinase with linear linkage specificity	Intron (ENSMUST00000228179.1/432940, intron 1 of 1)
Rfx4	regulatory factor X, 4 (influences HLA class II expression)	Promoter (<=1kb)	Otulin	OTU deubiquitinase with linear linkage specificity	Promoter (<=1kb)
Ric8b	RIC8 guanine nucleotide exchange factor B	Exon (ENSMUST00000214820.1/237422, exon 3 of 3)	Trio	triple functional domain (PTPRF interacting)	Intron (ENSMUST00000090247.6/223435, intron 9 of 56)
Fhl4	four and a half LIM domains 4	Distal Intergenic	Trio	triple functional domain (PTPRF interacting)	Intron (ENSMUST00000090247.6/223435, intron 1 of 56)
Mterf2	mitochondrial transcription termination factor 2	Promoter (1-2kb)	4930430F21Rik	RIKEN cDNA 4930430F21 gene	Distal Intergenic
Timp3	tissue inhibitor of metalloproteinase 3	Intron (ENSMUST00000120638.7/27204, intron 4 of 13)	Ropn1l	ropporin 1-like	Promoter (<=1kb)
Syn3	synapsin III	Intron (ENSMUST00000120638.7/27204, intron 3 of 13)	Marchf6	membrane associated ring-CH-type finger 6	Promoter (<=1kb)
Stab2	stabilin 2	Intron (ENSMUST00000035288.16/192188, intron 9 of 68)	Sema5a	sema domain, seven thrombospondin repeats (type 1 and type 1-like), transmembrane domain (TM) and short cytoplasmic domain, (semaphorin) 5A	Intron (ENSMUST00000226876.1/20356, intron 1 of 8)
Parpbp	PARP1 binding protein	Exon (ENSMUST00000218063.1/ENSMUST00000218063.1, exon 1 of 1)	Sdc2	syndecan 2	Intron (ENSMUST00000022871.6/15529, intron 1 of 4)
Anks1b	ankyrin repeat and sterile alpha motif domain containing 1B	Intron (ENSMUST00000183156.7/77531, intron 1 of 25)	Sdc2	syndecan 2	Intron (ENSMUST00000022871.6/15529, intron 1 of 4)
Sash1	SAM and SH3 domain containing 1	Distal Intergenic	Sdc2	syndecan 2	Intron (ENSMUST00000022871.6/15529, intron 1 of 4)
Gm31592	predicted gene, 31592	Distal Intergenic	Sdc2	syndecan 2	Intron (ENSMUST00000022871.6/15529, intron 1 of 4)
Gm31592	predicted gene, 31592	Distal Intergenic	Sdc2	syndecan 2	Intron (ENSMUST00000022871.6/15529, intron 1 of 4)
Rmst	rhabdomyosarcoma 2 associated transcript (non-coding RNA)	Intron (ENSMUST00000182870.1/627800, intron 5 of 8)	Cpq	carboxypeptidase Q	Intron (ENSMUST00000022871.6/15529, intron 2 of 4)
Cfap54	cilia and flagella associated protein 54	Intron (ENSMUST00000168110.7/380654, intron 20 of 66)	Cpq	carboxypeptidase Q	Promoter (<=1kb)
Mir7211	microRNA 7211	Distal Intergenic	Cpq	carboxypeptidase Q	Promoter (1-2kb)
Plxnc1	plexin C1	Promoter (<=1kb)	Cpq	carboxypeptidase Q	Promoter (1-2kb)
Cradd	CASP2 and RIPK1 domain containing adaptor with death domain	Intron (ENSMUST00000220279.1/12905, intron 1 of 1)	Cpq	carboxypeptidase Q	Intron (ENSMUST00000042167.9/54381, intron 1 of 7)
Nudt4	nudix (nucleoside diphosphate linked moiety X)-type motif 4	Promoter (1-2kb)	Cpq	carboxypeptidase Q	Intron (ENSMUST00000042167.9/54381, intron 1 of 7)
Eea1	early endosome antigen 1	Exon (ENSMUST00000053484.7/216238, exon 27 of 29)	Cpq	carboxypeptidase Q	Intron (ENSMUST00000042167.9/54381, intron 1 of 7)
4930459C07Rik	RIKEN cDNA 4930459C07 gene	Distal Intergenic	1700084J12Rik	ribosomal protein L7-like 1 pseudogene	Intron (ENSMUST00000042167.9/54381, intron 4 of 7)
Btg1	BTG anti-proliferation factor 1	Intron (ENSMUST00000219313.1/ENSMUST00000219313.1, intron 1 of 2)	1700084J12Rik	ribosomal protein L7-like 1 pseudogene	Intron (ENSMUST00000042167.9/54381, intron 4 of 7)
Btg1	BTG anti-proliferation factor 1	Intron (ENSMUST00000218446.1/ENSMUST00000218446.1, intron 1 of 1)	1700084J12Rik	ribosomal protein L7-like 1 pseudogene	Intron (ENSMUST00000042167.9/54381, intron 5 of 7)
4930556N09Rik	RIKEN cDNA 4930556N09 gene	Intron (ENSMUST00000218446.1/ENSMUST00000218446.1, intron 1 of 1)	1700084J12Rik	ribosomal protein L7-like 1 pseudogene	Intron (ENSMUST00000042167.9/54381, intron 6 of 7)
4930556N09Rik	RIKEN cDNA 4930556N09 gene	Intron (ENSMUST00000219918.1/ENSMUST00000219918.1, intron 2 of 4)	4930592A05Rik	RIKEN cDNA 4930592A05 gene	Exon (ENSMUST00000157437.1/ENSMUST00000157437.1, exon 1 of 1)
Mir3966	microRNA 3966	Distal Intergenic	4930592A05Rik	RIKEN cDNA 4930592A05 gene	Intron (ENSMUST00000228272.1/75880, intron 5 of 5)
Kera	keratocan	Distal Intergenic	4930592A05Rik	RIKEN cDNA 4930592A05 gene	Exon (ENSMUST00000228272.1/75880, exon 3 of 6)
4930525C09Rik	RIKEN cDNA 4930525C09 gene	Intron (ENSMUST00000220233.1/100038699, intron 3 of 4)	4930592A05Rik	RIKEN cDNA 4930592A05 gene	Promoter (1-2kb)
Stxbp5	syntaxin binding protein 5 (tomosyn)	Promoter (1-2kb)	4930592A05Rik	RIKEN cDNA 4930592A05 gene	Promoter (<=1kb)
Gm8633	predicted gene 8633	Distal Intergenic	4930592A05Rik	RIKEN cDNA 4930592A05 gene	Promoter (<=1kb)
Galnt4	polypeptide N-acetylgalactosaminyltransferase 4	3' UTR	Tspyl5	testis-specific protein, Y-encoded-like 5	Distal Intergenic
Dnajc7	DnaJ heat shock protein family (Hsp40) member C7	Promoter (1-2kb)	Tspyl5	testis-specific protein, Y-encoded-like 5	Distal Intergenic
Ezh1	enhancer of zeste 1 polycomb repressive complex 2 subunit	Promoter (1-2kb)	Tspyl5	testis-specific protein, Y-encoded-like 5	Distal Intergenic
Ezh1	enhancer of zeste 1 polycomb repressive complex 2 subunit	Promoter (<=1kb)	Tspyl5	testis-specific protein, Y-encoded-like 5	Exon (ENSMUST00000228506.1/ENSMUST00000228506.1, exon 1 of 1)
Ezh1	enhancer of zeste 1 polycomb repressive complex 2 subunit	Promoter (<=1kb)	Tspyl5	testis-specific protein, Y-encoded-like 5	Distal Intergenic
Ezh1	enhancer of zeste 1 polycomb repressive complex 2 subunit	Promoter (1-2kb)	Mtdh	metadherin	Distal Intergenic
Ezh1	enhancer of zeste 1 polycomb repressive complex 2 subunit	Promoter (1-2kb)	Mtdh	metadherin	Distal Intergenic
Ezh1	enhancer of zeste 1 polycomb repressive complex 2 subunit	Promoter (<=1kb)	Mtdh	metadherin	Distal Intergenic
Ezh1	enhancer of zeste 1 polycomb repressive complex 2 subunit	Promoter (<=1kb)	Mtdh	metadherin	Distal Intergenic
Ezh1	enhancer of zeste 1 polycomb repressive complex 2 subunit	Exon (ENSMUST00000107284.7/14055, exon 6 of 21)	Mtdh	metadherin	Distal Intergenic
Ezh1	enhancer of zeste 1 polycomb repressive complex 2 subunit	Exon (ENSMUST00000107284.7/14055, exon 5 of 21)	Mtdh	metadherin	Distal Intergenic
Ezh1	enhancer of zeste 1 polycomb repressive complex 2 subunit	Exon (ENSMUST00000107284.7/14055, exon 3 of 21)	Mtdh	metadherin	Distal Intergenic
G6pc	glucose-6-phosphatase, catalytic	3' UTR	Mtdh	metadherin	Intron (ENSMUST00000172082.1/67154, intron 1 of 1)
Nbr1	NBR1, autophagy cargo receptor	Promoter (<=1kb)	Mtdh	metadherin	Exon (ENSMUST00000172082.1/67154, exon 2 of 2)
4930417O22Rik	RIKEN cDNA 4930417O22 gene	Promoter (1-2kb)	Mtdh	metadherin	Intron (ENSMUST00000022865.16/67154, intron 2 of 11)
Sost	sclerostin	3' UTR	Matn2	matrilin 2	Distal Intergenic
Nags	N-acetylglutamate synthase	Distal Intergenic	9430069I07Rik	RIKEN cDNA 9430069I07 gene	Intron (ENSMUST00000226766.1/17181, intron 2 of 2)
Slc4a1	solute carrier family 4 (anion exchanger), member 1	Promoter (<=1kb)	9430069I07Rik	RIKEN cDNA 9430069I07 gene	Intron (ENSMUST00000163455.8/17181, intron 4 of 18)
Adam11	a disintegrin and metallopeptidase domain 11	Promoter (<=1kb)	9430069I07Rik	RIKEN cDNA 9430069I07 gene	Intron (ENSMUST00000163455.8/17181, intron 4 of 18)
2410004I01Rik	RIKEN cDNA 2410004I01 gene	Distal Intergenic	9430069I07Rik	RIKEN cDNA 9430069I07 gene	Intron (ENSMUST00000163455.8/17181, intron 4 of 18)
Plcd3	phospholipase C, delta 3	Promoter (2-3kb)	9430069I07Rik	RIKEN cDNA 9430069I07 gene	Intron (ENSMUST00000163455.8/17181, intron 5 of 18)
Fmnl1	formin-like 1	Distal Intergenic	Gm12191	ribosomal protein L30 pseudogene	Intron (ENSMUST00000163455.8/17181, intron 10 of 18)
Map3k14	mitogen-activated protein kinase kinase kinase 14	Promoter (2-3kb)	Gm12191	ribosomal protein L30 pseudogene	Intron (ENSMUST00000163455.8/17181, intron 10 of 18)
Wnt3	wingless-type MMTV integration site family, member 3	Intron (ENSMUST00000000127.5/22415, intron 1 of 4)	Stk3	serine/threonine kinase 3	Intron (ENSMUST00000018476.13/56274, intron 8 of 10)
Nsf	N-ethylmaleimide sensitive fusion protein	Intron (ENSMUST00000000127.5/22415, intron 2 of 4)	Mir599	microRNA 599	Exon (ENSMUST00000048646.8/666173, exon 18 of 62)
Nsf	N-ethylmaleimide sensitive fusion protein	Intron (ENSMUST00000000127.5/22415, intron 2 of 4)	Mir599	microRNA 599	Intron (ENSMUST00000048646.8/666173, intron 19 of 61)
Crhr1	corticotropin releasing hormone receptor 1	Promoter (<=1kb)	Mir599	microRNA 599	Intron (ENSMUST00000048646.8/666173, intron 19 of 61)
Cyb561	cytochrome b-561	Intron (ENSMUST00000143251.7/13056, intron 1 of 4)	Mir599	microRNA 599	Exon (ENSMUST00000048646.8/666173, exon 27 of 62)
Helz	helicase with zinc finger domain	Promoter (2-3kb)	Fbxo43	F-box protein 43	Promoter (2-3kb)
Cacng4	calcium channel, voltage-dependent, gamma subunit 4	Intron (ENSMUST00000021066.3/54377, intron 1 of 3)	Polr2k	polymerase (RNA) II (DNA directed) polypeptide K	Promoter (<=1kb)
Cacng4	calcium channel, voltage-dependent, gamma subunit 4	Promoter (<=1kb)	Spag1	sperm associated antigen 1	Promoter (<=1kb)
Axin2	axin 2	Distal Intergenic	Spag1	sperm associated antigen 1	Promoter (2-3kb)
1700096J18Rik	RIKEN cDNA 1700096J18 gene	Promoter (2-3kb)	Spag1	sperm associated antigen 1	Exon (ENSMUST00000227623.1/26942, exon 3 of 3)
1700023C21Rik	RIKEN cDNA 1700023C21 gene	Distal Intergenic	Spag1	sperm associated antigen 1	Promoter (2-3kb)
1700023C21Rik	RIKEN cDNA 1700023C21 gene	Distal Intergenic	Mir8097	microRNA 8097	Intron (ENSMUST00000022890.9/30945, intron 3 of 9)
Abca8b	ATP-binding cassette, sub-family A (ABC1), member 8b	Distal Intergenic	Rnf19a	ring finger protein 19A	Intron (ENSMUST00000022890.9/30945, intron 1 of 9)
Kcnj2	potassium inwardly-rectifying channel, subfamily J, member 2	Distal Intergenic	Ywhaz	tyrosine 3-monooxygenase/tryptophan 5-monooxygenase activation protein, zeta polypeptide	Distal Intergenic
BC006965	cDNA sequence BC006965	Distal Intergenic	Ywhaz	tyrosine 3-monooxygenase/tryptophan 5-monooxygenase activation protein, zeta polypeptide	Distal Intergenic
Spata48	spermatogenesis associated 48	Intron (ENSMUST00000020413.3/53604, intron 7 of 7)	Ywhaz	tyrosine 3-monooxygenase/tryptophan 5-monooxygenase activation protein, zeta polypeptide	Distal Intergenic
Sstr2	somatostatin receptor 2	Promoter (<=1kb)	Ywhaz	tyrosine 3-monooxygenase/tryptophan 5-monooxygenase activation protein, zeta polypeptide	Intron (ENSMUST00000022894.13/22631, intron 3 of 6)
1700092K14Rik	RIKEN cDNA 1700092K14 gene	Distal Intergenic	Zfp706	zinc finger protein 706	Promoter (<=1kb)
1700092K14Rik	RIKEN cDNA 1700092K14 gene	Distal Intergenic	Rrm2b	ribonucleotide reductase M2 B (TP53 inducible)	Promoter (<=1kb)
Rab37	RAB37, member RAS oncogene family	Intron (ENSMUST00000131046.1/58222, intron 1 of 1)	Ubr5	ubiquitin protein ligase E3 component n-recognin 5	Promoter (<=1kb)
Grin2c	glutamate receptor, ionotropic, NMDA2C (epsilon 3)	Promoter (<=1kb)	Ubr5	ubiquitin protein ligase E3 component n-recognin 5	Intron (ENSMUST00000110336.3/70790, intron 5 of 58)
Nt5c	5',3'-nucleotidase, cytosolic	Intron (ENSMUST00000035240.6/276905, intron 2 of 2)	Ubr5	ubiquitin protein ligase E3 component n-recognin 5	Exon (ENSMUST00000110336.3/70790, exon 3 of 59)
Unk	unkempt family zinc finger	Promoter (2-3kb)	Ubr5	ubiquitin protein ligase E3 component n-recognin 5	Intron (ENSMUST00000110336.3/70790, intron 1 of 58)
4930512M02Rik	RIKEN cDNA 4930512M02 gene	Intron (ENSMUST00000081896.4/102631730, intron 2 of 3)	Klf10	Kruppel-like factor 10	Distal Intergenic
Ikzf1	IKAROS family zinc finger 1	Promoter (<=1kb)	Klf10	Kruppel-like factor 10	Promoter (2-3kb)
Mfsd11	major facilitator superfamily domain containing 11	3' UTR	Klf10	Kruppel-like factor 10	Promoter (<=1kb)
Mgat5b	mannoside acetylglucosaminyltransferase 5, isoenzyme B	Intron (ENSMUST00000103027.9/268510, intron 2 of 17)	Klf10	Kruppel-like factor 10	Promoter (<=1kb)
Sec14l1	SEC14-like lipid binding 1	Intron (ENSMUST00000127090.7/74136, intron 7 of 11)	Azin1	antizyme inhibitor 1	Promoter (<=1kb)
Septin9	septin 9	Intron (ENSMUST00000093907.10/53860, intron 2 of 11)	2310043O21Rik	RIKEN cDNA 2310043O21 gene	Promoter (<=1kb)
Septin9	septin 9	Distal Intergenic	Atp6v1c1	ATPase, H+ transporting, lysosomal V1 subunit C1	3' UTR
2900041M22Rik	RIKEN cDNA 2900041M22 gene	Distal Intergenic	Baalc	brain and acute leukemia, cytoplasmic	Promoter (<=1kb)
Tnrc6c	trinucleotide repeat containing 6C	Promoter (1-2kb)	Fzd6	frizzled class receptor 6	Promoter (<=1kb)
Socs3	suppressor of cytokine signaling 3	Distal Intergenic	Cthrc1	collagen triple helix repeat containing 1	Distal Intergenic
Ddc	dopa decarboxylase	Exon (ENSMUST00000066237.9/13195, exon 3 of 15)	Zfpm2	zinc finger protein, multitype 2	Promoter (2-3kb)
Enpp7	ectonucleotide pyrophosphatase/phosphodiesterase 7	Promoter (2-3kb)	Zfpm2	zinc finger protein, multitype 2	Intron (ENSMUST00000229777.1/22762, intron 1 of 3)
Cbx2	chromobox 2	Distal Intergenic	Zfpm2	zinc finger protein, multitype 2	Intron (ENSMUST00000229777.1/22762, intron 1 of 3)
Ccdc40	coiled-coil domain containing 40	Intron (ENSMUST00000235971.1/207607, intron 9 of 18)	Zfpm2	zinc finger protein, multitype 2	Intron (ENSMUST00000229777.1/22762, intron 2 of 3)
Mir1932	microRNA 1932	Promoter (<=1kb)	4930555K19Rik	leucine rich repeat and sterile alpha motif containing 1 pseudogene	Intron (ENSMUST00000053467.5/22762, intron 5 of 7)
Nptx1	neuronal pentraxin 1	Promoter (<=1kb)	4930555K19Rik	leucine rich repeat and sterile alpha motif containing 1 pseudogene	Intron (ENSMUST00000053467.5/22762, intron 5 of 7)
Gm11762	predicted gene 11762	Promoter (<=1kb)	Oxr1	oxidation resistance 1	Intron (ENSMUST00000090096.10/170719, intron 3 of 15)
Rptor	regulatory associated protein of MTOR, complex 1	Distal Intergenic	Angpt1	angiopoietin 1	Distal Intergenic
Rptor	regulatory associated protein of MTOR, complex 1	Intron (ENSMUST00000125583.7/74370, intron 1 of 12)	Angpt1	angiopoietin 1	Distal Intergenic
Grb10	growth factor receptor bound protein 10	Intron (ENSMUST00000109654.7/14783, intron 4 of 15)	Angpt1	angiopoietin 1	Distal Intergenic
Baiap2	brain-specific angiogenesis inhibitor 1-associated protein 2	Intron (ENSMUST00000075180.11/108100, intron 7 of 13)	Angpt1	angiopoietin 1	Intron (ENSMUST00000022921.6/11600, intron 7 of 8)
Fscn2	fascin actin-bundling protein 2	Promoter (<=1kb)	Angpt1	angiopoietin 1	Exon (ENSMUST00000022921.6/11600, exon 6 of 9)
Gcgr	glucagon receptor	Promoter (1-2kb)	Angpt1	angiopoietin 1	Exon (ENSMUST00000022921.6/11600, exon 6 of 9)
Notum	notum palmitoleoyl-protein carboxylesterase	Promoter (<=1kb)	Angpt1	angiopoietin 1	Intron (ENSMUST00000022921.6/11600, intron 5 of 8)
Fasn	fatty acid synthase	Intron (ENSMUST00000056781.4/71276, intron 18 of 18)	Angpt1	angiopoietin 1	Intron (ENSMUST00000022921.6/11600, intron 2 of 8)
Wdr45b	WD repeat domain 45B	Intron (ENSMUST00000106107.2/217371, intron 2 of 5)	Angpt1	angiopoietin 1	Intron (ENSMUST00000022921.6/11600, intron 1 of 8)
Vstm2a	V-set and transmembrane domain containing 2A	Distal Intergenic	Angpt1	angiopoietin 1	Intron (ENSMUST00000022921.6/11600, intron 1 of 8)
Egfr	epidermal growth factor receptor	Intron (ENSMUST00000102884.9/13649, intron 1 of 15)	Angpt1	angiopoietin 1	Intron (ENSMUST00000022921.6/11600, intron 1 of 8)
C1d	C1D nuclear receptor co-repressor	Distal Intergenic	Angpt1	angiopoietin 1	Intron (ENSMUST00000022921.6/11600, intron 1 of 8)
Actr2	ARP2 actin-related protein 2	Intron (ENSMUST00000000137.7/66713, intron 4 of 8)	Angpt1	angiopoietin 1	Intron (ENSMUST00000022921.6/11600, intron 1 of 8)
Rab1a	RAB1A, member RAS oncogene family	Distal Intergenic	Angpt1	angiopoietin 1	Promoter (<=1kb)
Slc1a4	solute carrier family 1 (glutamate/neutral amino acid transporter), member 4	Distal Intergenic	Angpt1	angiopoietin 1	Promoter (<=1kb)
Sertad2	SERTA domain containing 2	Distal Intergenic	Angpt1	angiopoietin 1	Promoter (<=1kb)
Aftph	aftiphilin	Distal Intergenic	Angpt1	angiopoietin 1	Intron (ENSMUST00000180585.2/ENSMUST00000180585.2, intron 1 of 1)
Otx1	orthodenticle homeobox 1	Distal Intergenic	Gm10373	predicted gene 10373	Intron (ENSMUST00000100683.2/100038728, intron 1 of 2)
Otx1	orthodenticle homeobox 1	3' UTR	Tmem74	transmembrane protein 74	Distal Intergenic
Ehbp1	EH domain binding protein 1	Intron (ENSMUST00000045167.10/216565, intron 9 of 23)	Ebag9	estrogen receptor-binding fragment-associated gene 9	Promoter (<=1kb)
Tmem17	transmembrane protein 17	Distal Intergenic	Trps1	transcriptional repressor GATA binding 1	Intron (ENSMUST00000165201.8/83925, intron 4 of 5)
Efemp1	epidermal growth factor-containing fibulin-like extracellular matrix protein 1	Intron (ENSMUST00000020759.11/216616, intron 8 of 10)	Eif3h	eukaryotic translation initiation factor 3, subunit H	Promoter (<=1kb)
Ppp4r3b	protein phosphatase 4 regulatory subunit 3B	Exon (ENSMUST00000020754.9/216618, exon 6 of 10)	Med30	mediator complex subunit 30	Promoter (<=1kb)
Sptbn1	spectrin beta, non-erythrocytic 1	Promoter (2-3kb)	Med30	mediator complex subunit 30	Distal Intergenic
Erlec1	endoplasmic reticulum lectin 1	Intron (ENSMUST00000203878.2/65257, intron 1 of 9)	Med30	mediator complex subunit 30	Distal Intergenic
Bod1	biorientation of chromosomes in cell division 1	Distal Intergenic	Ext1	exostosin glycosyltransferase 1	Distal Intergenic
D630024D03Rik	RIKEN cDNA D630024D03 gene	Distal Intergenic	Ext1	exostosin glycosyltransferase 1	Distal Intergenic
Npm1	nucleophosmin 1	Promoter (<=1kb)	Ext1	exostosin glycosyltransferase 1	Distal Intergenic
Tlx3	T cell leukemia, homeobox 3	Promoter (1-2kb)	Ext1	exostosin glycosyltransferase 1	Distal Intergenic
Tlx3	T cell leukemia, homeobox 3	Promoter (<=1kb)	Ext1	exostosin glycosyltransferase 1	Distal Intergenic
Limk2	LIM motif-containing protein kinase 2	Promoter (2-3kb)	Ext1	exostosin glycosyltransferase 1	3' UTR
Lcp2	lymphocyte cytosolic protein 2	Intron (ENSMUST00000141450.1/76874, intron 4 of 4)	Ext1	exostosin glycosyltransferase 1	Intron (ENSMUST00000077273.8/14042, intron 4 of 10)
Slit3	slit guidance ligand 3	Intron (ENSMUST00000069837.3/20564, intron 4 of 35)	Ext1	exostosin glycosyltransferase 1	3' UTR
Gm12128	predicted gene 12128	Distal Intergenic	Ext1	exostosin glycosyltransferase 1	Intron (ENSMUST00000077273.8/14042, intron 1 of 10)
Gm12130	predicted gene 12130	Distal Intergenic	Ext1	exostosin glycosyltransferase 1	Intron (ENSMUST00000077273.8/14042, intron 1 of 10)
Sec14l4	SEC14-like lipid binding 4	Intron (ENSMUST00000129689.7/103655, intron 2 of 7)	Ext1	exostosin glycosyltransferase 1	Intron (ENSMUST00000077273.8/14042, intron 1 of 10)
Castor1	cytosolic arginine sensor for mTORC1 subunit 1	Promoter (1-2kb)	Ext1	exostosin glycosyltransferase 1	Intron (ENSMUST00000077273.8/14042, intron 1 of 10)
Gabrb2	gamma-aminobutyric acid (GABA) A receptor, subunit beta 2	Intron (ENSMUST00000007797.9/14401, intron 6 of 9)	Ext1	exostosin glycosyltransferase 1	Intron (ENSMUST00000077273.8/14042, intron 1 of 10)
Ccnjl	cyclin J-like	Promoter (<=1kb)	Ext1	exostosin glycosyltransferase 1	Intron (ENSMUST00000077273.8/14042, intron 1 of 10)
Il12b	interleukin 12b	Distal Intergenic	Ext1	exostosin glycosyltransferase 1	Intron (ENSMUST00000077273.8/14042, intron 1 of 10)
Ebf1	early B cell factor 1	Intron (ENSMUST00000109268.1/13591, intron 9 of 15)	Ext1	exostosin glycosyltransferase 1	Intron (ENSMUST00000077273.8/14042, intron 1 of 10)
F630206G17Rik	RIKEN cDNA F630206G17 gene	Distal Intergenic	Ext1	exostosin glycosyltransferase 1	Intron (ENSMUST00000077273.8/14042, intron 1 of 10)
Clint1	clathrin interactor 1	Intron (ENSMUST00000109260.2/216705, intron 5 of 11)	Ext1	exostosin glycosyltransferase 1	Promoter (2-3kb)
Sgcd	sarcoglycan, delta (dystrophin-associated glycoprotein)	Intron (ENSMUST00000109220.7/24052, intron 5 of 6)	Ext1	exostosin glycosyltransferase 1	Intron (ENSMUST00000077273.8/14042, intron 1 of 10)
Cabp7	calcium binding protein 7	Promoter (<=1kb)	Ext1	exostosin glycosyltransferase 1	Intron (ENSMUST00000077273.8/14042, intron 1 of 10)
Sgcd	sarcoglycan, delta (dystrophin-associated glycoprotein)	Intron (ENSMUST00000128558.1/ENSMUST00000128558.1, intron 1 of 2)	Ext1	exostosin glycosyltransferase 1	Intron (ENSMUST00000077273.8/14042, intron 1 of 10)
Sgcd	sarcoglycan, delta (dystrophin-associated glycoprotein)	Intron (ENSMUST00000128558.1/ENSMUST00000128558.1, intron 1 of 2)	Ext1	exostosin glycosyltransferase 1	Intron (ENSMUST00000077273.8/14042, intron 1 of 10)
Flt4	FMS-like tyrosine kinase 4	Promoter (<=1kb)	Ext1	exostosin glycosyltransferase 1	Intron (ENSMUST00000077273.8/14042, intron 1 of 10)
Rnf130	ring finger protein 130	Intron (ENSMUST00000054684.13/59044, intron 7 of 7)	Ext1	exostosin glycosyltransferase 1	Intron (ENSMUST00000077273.8/14042, intron 1 of 10)
Ap1b1	adaptor protein complex AP-1, beta 1 subunit	Exon (ENSMUST00000109897.7/11764, exon 5 of 21)	Ext1	exostosin glycosyltransferase 1	Intron (ENSMUST00000077273.8/14042, intron 1 of 10)
Maml1	mastermind like transcriptional coactivator 1	Intron (ENSMUST00000180443.2/ENSMUST00000180443.2, intron 1 of 2)	Ext1	exostosin glycosyltransferase 1	Intron (ENSMUST00000077273.8/14042, intron 1 of 10)
Adamts2	a disintegrin-like and metallopeptidase (reprolysin type) with thrombospondin type 1 motif, 2	Promoter (1-2kb)	Ext1	exostosin glycosyltransferase 1	Intron (ENSMUST00000077273.8/14042, intron 1 of 10)
Platr20	pluripotency associated transcript 20	Intron (ENSMUST00000126189.2/ENSMUST00000126189.2, intron 1 of 5)	Ext1	exostosin glycosyltransferase 1	Intron (ENSMUST00000077273.8/14042, intron 1 of 10)
Platr20	pluripotency associated transcript 20	Distal Intergenic	Ext1	exostosin glycosyltransferase 1	Intron (ENSMUST00000077273.8/14042, intron 1 of 10)
Fstl4	follistatin-like 4	Promoter (<=1kb)	Ext1	exostosin glycosyltransferase 1	Promoter (<=1kb)
Gm11186	predicted gene 11186	Intron (ENSMUST00000036796.7/320027, intron 8 of 15)	Ext1	exostosin glycosyltransferase 1	Distal Intergenic
Hspa4	heat shock protein 4	Distal Intergenic	Mir28c	microRNA 28c	Intron (ENSMUST00000078673.13/320679, intron 4 of 4)
Il13	interleukin 13	Promoter (1-2kb)	Mir28c	microRNA 28c	Intron (ENSMUST00000078673.13/320679, intron 3 of 4)
Slc22a5	solute carrier family 22 (organic cation transporter), member 5	Distal Intergenic	Mir28c	microRNA 28c	Intron (ENSMUST00000078673.13/320679, intron 3 of 4)
P4ha2	procollagen-proline, 2-oxoglutarate 4-dioxygenase (proline 4-hydroxylase), alpha II polypeptide	Distal Intergenic	Mir28c	microRNA 28c	Intron (ENSMUST00000078673.13/320679, intron 3 of 4)
Nmur2	neuromedin U receptor 2	Intron (ENSMUST00000134285.1/ENSMUST00000134285.1, intron 2 of 4)	Mir28c	microRNA 28c	Intron (ENSMUST00000078673.13/320679, intron 3 of 4)
Nmur2	neuromedin U receptor 2	Distal Intergenic	Gm9920	predicted gene 9920	Promoter (<=1kb)
Nmur2	neuromedin U receptor 2	Distal Intergenic	Deptor	DEP domain containing MTOR-interacting protein	Promoter (2-3kb)
Larp1	La ribonucleoprotein 1, translational regulator	Intron (ENSMUST00000071487.12/73158, intron 1 of 18)	Deptor	DEP domain containing MTOR-interacting protein	Promoter (<=1kb)
Zfp692	zinc finger protein 692	Distal Intergenic	Deptor	DEP domain containing MTOR-interacting protein	Intron (ENSMUST00000096433.9/97998, intron 1 of 8)
Obscn	obscurin, cytoskeletal calmodulin and titin-interacting RhoGEF	Exon (ENSMUST00000047441.13/380698, exon 7 of 104)	Deptor	DEP domain containing MTOR-interacting protein	Intron (ENSMUST00000096433.9/97998, intron 1 of 8)
Gjc2	gap junction protein, gamma 2	Exon (ENSMUST00000108793.8/118454, exon 2 of 2)	Deptor	DEP domain containing MTOR-interacting protein	Intron (ENSMUST00000096433.9/97998, intron 3 of 8)
Wnt3a	wingless-type MMTV integration site family, member 3A	Intron (ENSMUST00000010044.7/22416, intron 1 of 3)	Deptor	DEP domain containing MTOR-interacting protein	Intron (ENSMUST00000096433.9/97998, intron 4 of 8)
Wnt3a	wingless-type MMTV integration site family, member 3A	Promoter (<=1kb)	Deptor	DEP domain containing MTOR-interacting protein	Intron (ENSMUST00000096433.9/97998, intron 4 of 8)
Ykt6	YKT6 v-SNARE homolog (S. cerevisiae)	Promoter (1-2kb)	Deptor	DEP domain containing MTOR-interacting protein	Intron (ENSMUST00000096433.9/97998, intron 4 of 8)
Pemt	phosphatidylethanolamine N-methyltransferase	Promoter (1-2kb)	Deptor	DEP domain containing MTOR-interacting protein	Intron (ENSMUST00000096433.9/97998, intron 4 of 8)
Camk2b	calcium/calmodulin-dependent protein kinase II, beta	Promoter (<=1kb)	Deptor	DEP domain containing MTOR-interacting protein	Intron (ENSMUST00000096433.9/97998, intron 4 of 8)
Tnfrsf13b	tumor necrosis factor receptor superfamily, member 13b	Promoter (1-2kb)	Col14a1	collagen, type XIV, alpha 1	Intron (ENSMUST00000096433.9/97998, intron 8 of 8)
Nudcd3	NudC domain containing 3	Intron (ENSMUST00000066496.9/209586, intron 3 of 5)	Col14a1	collagen, type XIV, alpha 1	Intron (ENSMUST00000096433.9/97998, intron 8 of 8)
Slc47a1	solute carrier family 47, member 1	Distal Intergenic	Col14a1	collagen, type XIV, alpha 1	Intron (ENSMUST00000096433.9/97998, intron 8 of 8)
Epn2	epsin 2	Distal Intergenic	Col14a1	collagen, type XIV, alpha 1	Distal Intergenic
Grap	GRB2-related adaptor protein	Intron (ENSMUST00000128196.1/109342, intron 10 of 14)	Col14a1	collagen, type XIV, alpha 1	Intron (ENSMUST00000023053.11/12818, intron 2 of 47)
Adora2b	adenosine A2b receptor	Distal Intergenic	Col14a1	collagen, type XIV, alpha 1	Intron (ENSMUST00000023053.11/12818, intron 8 of 47)
Ncor1	nuclear receptor co-repressor 1	Promoter (1-2kb)	Col14a1	collagen, type XIV, alpha 1	Exon (ENSMUST00000023053.11/12818, exon 10 of 48)
Cenpv	centromere protein V	Distal Intergenic	Col14a1	collagen, type XIV, alpha 1	Intron (ENSMUST00000023053.11/12818, intron 23 of 47)
Cdrt4os1	CMT1A duplicated region transcript 4, opposite strand 1	Promoter (<=1kb)	Col14a1	collagen, type XIV, alpha 1	Exon (ENSMUST00000023053.11/12818, exon 24 of 48)
Tekt3	tektin 3	Promoter (1-2kb)	Mrpl13	mitochondrial ribosomal protein L13	Promoter (2-3kb)
Pmp22	peripheral myelin protein 22	Intron (ENSMUST00000108702.7/18858, intron 3 of 4)	Mtbp	Mdm2, transformed 3T3 cell double minute p53 binding protein	Intron (ENSMUST00000039769.12/20649, intron 3 of 6)
Cox10	heme A:farnesyltransferase cytochrome c oxidase assembly factor 10	Intron (ENSMUST00000049091.8/70383, intron 3 of 6)	Mtbp	Mdm2, transformed 3T3 cell double minute p53 binding protein	Intron (ENSMUST00000039769.12/20649, intron 3 of 6)
Cox10	heme A:farnesyltransferase cytochrome c oxidase assembly factor 10	Promoter (<=1kb)	Sntb1	syntrophin, basic 1	Intron (ENSMUST00000039769.12/20649, intron 1 of 6)
Hs3st3a1	heparan sulfate (glucosamine) 3-O-sulfotransferase 3A1	Distal Intergenic	Sntb1	syntrophin, basic 1	Intron (ENSMUST00000039769.12/20649, intron 1 of 6)
Hs3st3a1	heparan sulfate (glucosamine) 3-O-sulfotransferase 3A1	Distal Intergenic	Sntb1	syntrophin, basic 1	Distal Intergenic
Elac2	elaC ribonuclease Z 2	Distal Intergenic	Sntb1	syntrophin, basic 1	Distal Intergenic
Arhgap44	Rho GTPase activating protein 44	Intron (ENSMUST00000047463.14/216831, intron 1 of 20)	Sntb1	syntrophin, basic 1	Distal Intergenic
Myo1g	myosin IG	Promoter (<=1kb)	Sntb1	syntrophin, basic 1	Distal Intergenic
Dnah9	dynein, axonemal, heavy chain 9	Intron (ENSMUST00000080665.9/237806, intron 45 of 68)	Has2os	hyaluronan synthase 2, opposite strand	Distal Intergenic
Myh13	myosin, heavy polypeptide 13, skeletal muscle	Distal Intergenic	Has2os	hyaluronan synthase 2, opposite strand	Distal Intergenic
Dhrs7c	dehydrogenase/reductase (SDR family) member 7C	Promoter (2-3kb)	Has2os	hyaluronan synthase 2, opposite strand	Distal Intergenic
Trp53	transformation related protein 53	Promoter (2-3kb)	Has2os	hyaluronan synthase 2, opposite strand	Distal Intergenic
Tmem102	transmembrane protein 102	Promoter (2-3kb)	Has2os	hyaluronan synthase 2, opposite strand	Distal Intergenic
Acap1	ArfGAP with coiled-coil, ankyrin repeat and PH domains 1	Promoter (<=1kb)	Has2os	hyaluronan synthase 2, opposite strand	Intron (ENSMUST00000050544.7/15117, intron 2 of 3)
Alox15	arachidonate 15-lipoxygenase	Promoter (1-2kb)	Has2os	hyaluronan synthase 2, opposite strand	Promoter (<=1kb)
Wscd1	WSC domain containing 1	Intron (ENSMUST00000021168.13/216881, intron 5 of 8)	Has2	hyaluronan synthase 2	Intron (ENSMUST00000166290.1/594843, intron 2 of 2)
Wscd1	WSC domain containing 1	Distal Intergenic	Has2	hyaluronan synthase 2	Intron (ENSMUST00000166290.1/594843, intron 2 of 2)
Pitpnm3	PITPNM family member 3	Intron (ENSMUST00000108508.2/327958, intron 7 of 18)	Has2	hyaluronan synthase 2	Intron (ENSMUST00000166290.1/594843, intron 2 of 2)
Pitpnm3	PITPNM family member 3	Promoter (<=1kb)	Has2	hyaluronan synthase 2	Intron (ENSMUST00000166290.1/594843, intron 2 of 2)
Spns3	spinster homolog 3	Intron (ENSMUST00000092940.12/77577, intron 8 of 11)	Has2	hyaluronan synthase 2	Distal Intergenic
Spns3	spinster homolog 3	Distal Intergenic	Has2	hyaluronan synthase 2	Distal Intergenic
Trpv1	transient receptor potential cation channel, subfamily V, member 1	Exon (ENSMUST00000102526.8/193034, exon 9 of 16)	Has2	hyaluronan synthase 2	Distal Intergenic
Trpv1	transient receptor potential cation channel, subfamily V, member 1	Promoter (1-2kb)	Has2	hyaluronan synthase 2	Distal Intergenic
Sgsm2	small G protein signaling modulator 2	Promoter (<=1kb)	Has2	hyaluronan synthase 2	Distal Intergenic
Rtn4rl1	reticulon 4 receptor-like 1	Promoter (<=1kb)	Has2	hyaluronan synthase 2	Distal Intergenic
Rtn4rl1	reticulon 4 receptor-like 1	Promoter (<=1kb)	Has2	hyaluronan synthase 2	Distal Intergenic
Serpinf1	serine (or cysteine) peptidase inhibitor, clade F, member 1	Promoter (<=1kb)	Has2	hyaluronan synthase 2	Distal Intergenic
Vps53	VPS53 GARP complex subunit	Promoter (2-3kb)	Has2	hyaluronan synthase 2	Distal Intergenic
Tlcd3a	TLC domain containing 3A	3' UTR	Has2	hyaluronan synthase 2	Intron (ENSMUST00000228364.1/ENSMUST00000228364.1, intron 2 of 2)
Gemin4	gem nuclear organelle associated protein 4	Intron (ENSMUST00000169532.7/67201, intron 8 of 8)	Has2	hyaluronan synthase 2	Intron (ENSMUST00000228364.1/ENSMUST00000228364.1, intron 1 of 2)
Myo18a	myosin XVIIIA	Intron (ENSMUST00000108375.8/360013, intron 2 of 41)	Slc22a22	solute carrier family 22 (organic cation transporter), member 22	Distal Intergenic
Pipox	pipecolic acid oxidase	Distal Intergenic	Slc22a22	solute carrier family 22 (organic cation transporter), member 22	Distal Intergenic
Sez6	seizure related gene 6	Intron (ENSMUST00000093995.9/20370, intron 1 of 16)	Zhx2	zinc fingers and homeoboxes 2	Intron (ENSMUST00000096430.10/387609, intron 1 of 3)
Eral1	Era (G-protein)-like 1 (E. coli)	Promoter (<=1kb)	Zhx2	zinc fingers and homeoboxes 2	Intron (ENSMUST00000096430.10/387609, intron 1 of 3)
Sarm1	sterile alpha and HEAT/Armadillo motif containing 1	Promoter (1-2kb)	Derl1	Der1-like domain family, member 1	Distal Intergenic
Vtn	vitronectin	Promoter (<=1kb)	Derl1	Der1-like domain family, member 1	Promoter (<=1kb)
Ccnq	cyclin Q	Distal Intergenic	Tbc1d31	TBC1 domain family, member 31	Promoter (<=1kb)
Ksr1	kinase suppressor of ras 1	Intron (ENSMUST00000018478.10/16706, intron 1 of 18)	Fam83a	family with sequence similarity 83, member A	Promoter (1-2kb)
Wsb1	WD repeat and SOCS box-containing 1	Distal Intergenic	Fam83a	family with sequence similarity 83, member A	Promoter (<=1kb)
Omg	oligodendrocyte myelin glycoprotein	Intron (ENSMUST00000108251.8/18015, intron 35 of 56)	Fam83a	family with sequence similarity 83, member A	Distal Intergenic
Evi2b	ecotropic viral integration site 2b	3' UTR	9130401M01Rik	RIKEN cDNA 9130401M01 gene	Intron (ENSMUST00000100655.4/75758, intron 5 of 5)
Rhot1	ras homolog family member T1	Promoter (<=1kb)	9130401M01Rik	RIKEN cDNA 9130401M01 gene	Promoter (<=1kb)
Rhbdl3	rhomboid like 3	Intron (ENSMUST00000017836.7/246104, intron 2 of 8)	9130401M01Rik	RIKEN cDNA 9130401M01 gene	Intron (ENSMUST00000176935.7/75758, intron 2 of 3)
Asic2	acid-sensing (proton-gated) ion channel 2	Promoter (<=1kb)	9130401M01Rik	RIKEN cDNA 9130401M01 gene	3' UTR
Asic2	acid-sensing (proton-gated) ion channel 2	Intron (ENSMUST00000207942.1/ENSMUST00000207942.1, intron 1 of 5)	Zhx1	zinc fingers and homeoboxes 1	Intron (ENSMUST00000176935.7/75758, intron 1 of 3)
Ccl11	chemokine (C-C motif) ligand 11	Distal Intergenic	Zhx1	zinc fingers and homeoboxes 1	Promoter (<=1kb)
Tns3	tensin 3	Distal Intergenic	Zhx1	zinc fingers and homeoboxes 1	Promoter (<=1kb)
Tns3	tensin 3	Distal Intergenic	Atad2	ATPase family, AAA domain containing 2	Promoter (2-3kb)
Gas2l2	growth arrest-specific 2 like 2	Promoter (2-3kb)	Atad2	ATPase family, AAA domain containing 2	Promoter (<=1kb)
Heatr9	HEAT repeat containing 9	Promoter (<=1kb)	Atad2	ATPase family, AAA domain containing 2	Promoter (1-2kb)
Wfdc17	WAP four-disulfide core domain 17	Distal Intergenic	Fbxo32	F-box protein 32	Exon (ENSMUST00000022986.7/67731, exon 4 of 9)
Hnf1b	HNF1 homeobox B	Exon (ENSMUST00000135268.1/ENSMUST00000135268.1, exon 2 of 2)	Fbxo32	F-box protein 32	Promoter (<=1kb)
Hnf1b	HNF1 homeobox B	Promoter (<=1kb)	Fbxo32	F-box protein 32	Promoter (<=1kb)
Hnf1b	HNF1 homeobox B	Promoter (<=1kb)	Fbxo32	F-box protein 32	Intron (ENSMUST00000147638.1/ENSMUST00000147638.1, intron 1 of 1)
Lhx1	LIM homeobox protein 1	Promoter (<=1kb)	Fbxo32	F-box protein 32	Intron (ENSMUST00000147638.1/ENSMUST00000147638.1, intron 1 of 1)
Lhx1	LIM homeobox protein 1	Promoter (<=1kb)	Fbxo32	F-box protein 32	Intron (ENSMUST00000147638.1/ENSMUST00000147638.1, intron 1 of 1)
Lhx1os	LIM homeobox 1, opposite strand	Promoter (1-2kb)	Klhl38	kelch-like 38	Intron (ENSMUST00000147638.1/ENSMUST00000147638.1, intron 1 of 1)
Lhx1os	LIM homeobox 1, opposite strand	Distal Intergenic	Klhl38	kelch-like 38	Intron (ENSMUST00000147638.1/ENSMUST00000147638.1, intron 1 of 1)
Mrm1	mitochondrial rRNA methyltransferase 1	Distal Intergenic	Anxa13	annexin A13	Promoter (<=1kb)
2610027K06Rik	RIKEN cDNA 2610027K06 gene	Promoter (2-3kb)	Anxa13	annexin A13	Promoter (<=1kb)
2610027K06Rik	RIKEN cDNA 2610027K06 gene	Promoter (<=1kb)	Anxa13	annexin A13	Intron (ENSMUST00000238490.1/69787, intron 1 of 9)
Cltc	clathrin, heavy polypeptide (Hc)	Promoter (<=1kb)	Anxa13	annexin A13	Promoter (2-3kb)
Cltc	clathrin, heavy polypeptide (Hc)	Intron (ENSMUST00000103186.10/67300, intron 1 of 31)	Fam91a1	family with sequence similarity 91, member A1	Exon (ENSMUST00000037270.4/210998, exon 20 of 24)
Tspoap1	TSPO associated protein 1	Promoter (<=1kb)	Tmem65	transmembrane protein 65	Exon (ENSMUST00000072113.5/74868, exon 2 of 7)
Nog	noggin	Distal Intergenic	Tmem65	transmembrane protein 65	Exon (ENSMUST00000083115.1/ENSMUST00000083115.1, exon 1 of 1)
Sun3	Sad1 and UNC84 domain containing 3	Intron (ENSMUST00000043285.4/626870, intron 6 of 6)	Trmt12	tRNA methyltransferase 12	Promoter (<=1kb)
4930405D11Rik	RIKEN cDNA 4930405D11 gene	Distal Intergenic	Ndufb9	NADH:ubiquinone oxidoreductase subunit B9	Promoter (<=1kb)
Kif2b	kinesin family member 2B	Distal Intergenic	Ndufb9	NADH:ubiquinone oxidoreductase subunit B9	Intron (ENSMUST00000036904.6/75841, intron 1 of 1)
Cacna1g	calcium channel, voltage-dependent, T type, alpha 1G subunit	Promoter (<=1kb)	Ndufb9	NADH:ubiquinone oxidoreductase subunit B9	3' UTR
Dlx4os	distal-less homeobox 4, opposite strand	Distal Intergenic	Tatdn1	TatD DNase domain containing 1	3' UTR
Kat7	K(lysine) acetyltransferase 7	Intron (ENSMUST00000072621.11/217127, intron 4 of 13)	Tatdn1	TatD DNase domain containing 1	3' UTR
Nxph3	neurexophilin 3	Promoter (1-2kb)	Tatdn1	TatD DNase domain containing 1	3' UTR
Ngfr	nerve growth factor receptor (TNFR superfamily, member 16)	Distal Intergenic	Tatdn1	TatD DNase domain containing 1	Promoter (<=1kb)
Ngfr	nerve growth factor receptor (TNFR superfamily, member 16)	Promoter (<=1kb)	Tatdn1	TatD DNase domain containing 1	5' UTR
Igf2bp1	insulin-like growth factor 2 mRNA binding protein 1	Intron (ENSMUST00000013559.2/140486, intron 4 of 14)	Ndufb9	NADH:ubiquinone oxidoreductase subunit B9	Promoter (<=1kb)
Igf2bp1	insulin-like growth factor 2 mRNA binding protein 1	Promoter (<=1kb)	Ndufb9	NADH:ubiquinone oxidoreductase subunit B9	Promoter (<=1kb)
Igf2bp1	insulin-like growth factor 2 mRNA binding protein 1	Promoter (1-2kb)	Mtss1	MTSS I-BAR domain containing 1	Promoter (2-3kb)
Hoxb13	homeobox B13	Exon (ENSMUST00000145517.1/ENSMUST00000145517.1, exon 1 of 2)	Mtss1	MTSS I-BAR domain containing 1	Intron (ENSMUST00000080371.7/211401, intron 3 of 14)
Hoxb13	homeobox B13	Exon (ENSMUST00000145517.1/ENSMUST00000145517.1, exon 2 of 2)	Mtss1	MTSS I-BAR domain containing 1	Intron (ENSMUST00000080371.7/211401, intron 1 of 14)
Hoxb9	homeobox B9	Promoter (1-2kb)	Mtss1	MTSS I-BAR domain containing 1	Intron (ENSMUST00000080371.7/211401, intron 1 of 14)
Hoxb9	homeobox B9	Promoter (<=1kb)	Mtss1	MTSS I-BAR domain containing 1	Intron (ENSMUST00000080371.7/211401, intron 1 of 14)
Hoxb8	homeobox B8	Promoter (<=1kb)	Mtss1	MTSS I-BAR domain containing 1	Distal Intergenic
Hoxb8	homeobox B8	Promoter (1-2kb)	Mtss1	MTSS I-BAR domain containing 1	Distal Intergenic
Hoxb6	homeobox B6	Promoter (<=1kb)	Mtss1	MTSS I-BAR domain containing 1	Distal Intergenic
Hoxb5	homeobox B5	Promoter (1-2kb)	Mtss1	MTSS I-BAR domain containing 1	Distal Intergenic
Hoxb3	homeobox B3	Intron (ENSMUST00000093944.9/15410, intron 1 of 3)	Mtss1	MTSS I-BAR domain containing 1	Distal Intergenic
Hoxb3	homeobox B3	Promoter (1-2kb)	Mtss1	MTSS I-BAR domain containing 1	Distal Intergenic
Hoxb2	homeobox B2	Promoter (1-2kb)	Mtss1	MTSS I-BAR domain containing 1	Distal Intergenic
Skap1	src family associated phosphoprotein 1	Intron (ENSMUST00000103154.10/78473, intron 2 of 12)	Zfp572	zinc finger protein 572	Distal Intergenic
Skap1	src family associated phosphoprotein 1	Intron (ENSMUST00000103154.10/78473, intron 4 of 12)	Sqle	squalene epoxidase	Promoter (<=1kb)
Copz2	coatomer protein complex, subunit zeta 2	Distal Intergenic	Sqle	squalene epoxidase	Promoter (<=1kb)
Cdk5rap3	CDK5 regulatory subunit associated protein 3	Distal Intergenic	Nsmce2	NSE2/MMS21 homolog, SMC5-SMC6 complex SUMO ligase	Intron (ENSMUST00000168722.2/68501, intron 2 of 4)
Tbx21	T-box 21	Promoter (<=1kb)	Nsmce2	NSE2/MMS21 homolog, SMC5-SMC6 complex SUMO ligase	Intron (ENSMUST00000168722.2/68501, intron 2 of 4)
Srcin1	SRC kinase signaling inhibitor 1	Exon (ENSMUST00000238233.1/56013, exon 7 of 15)	Nsmce2	NSE2/MMS21 homolog, SMC5-SMC6 complex SUMO ligase	Intron (ENSMUST00000168722.2/68501, intron 3 of 4)
Srcin1	SRC kinase signaling inhibitor 1	Promoter (2-3kb)	Nsmce2	NSE2/MMS21 homolog, SMC5-SMC6 complex SUMO ligase	Intron (ENSMUST00000168722.2/68501, intron 3 of 4)
Srcin1	SRC kinase signaling inhibitor 1	Promoter (1-2kb)	Nsmce2	NSE2/MMS21 homolog, SMC5-SMC6 complex SUMO ligase	Intron (ENSMUST00000168722.2/68501, intron 4 of 4)
Srcin1	SRC kinase signaling inhibitor 1	Intron (ENSMUST00000107596.8/56013, intron 3 of 19)	Trib1	tribbles pseudokinase 1	Intron (ENSMUST00000227173.1/68501, intron 5 of 7)
2410003L11Rik	RIKEN cDNA 2410003L11 gene	Intron (ENSMUST00000131687.1/69729, intron 1 of 3)	Gm19510	predicted gene, 19510	Distal Intergenic
Mir8102	microRNA 8102	Promoter (<=1kb)	Gm19510	predicted gene, 19510	Distal Intergenic
Arl5c	ADP-ribosylation factor-like 5C	Distal Intergenic	Gm19510	predicted gene, 19510	Promoter (<=1kb)
Neurod2	neurogenic differentiation 2	Distal Intergenic	Gm19510	predicted gene, 19510	Distal Intergenic
Neurod2	neurogenic differentiation 2	Distal Intergenic	Gm19510	predicted gene, 19510	Distal Intergenic
Neurod2	neurogenic differentiation 2	3' UTR	Gm19510	predicted gene, 19510	Distal Intergenic
Neurod2	neurogenic differentiation 2	Promoter (2-3kb)	Gm19510	predicted gene, 19510	Distal Intergenic
Neurod2	neurogenic differentiation 2	Promoter (<=1kb)	A1bg	alpha-1-B glycoprotein	Intron (ENSMUST00000229129.1/ENSMUST00000229129.1, intron 1 of 2)
Wipf2	WAS/WASL interacting protein family, member 2	Promoter (1-2kb)	Pvt1	Pvt1 oncogene	Intron (ENSMUST00000182956.7/19296, intron 1 of 6)
Tns4	tensin 4	Distal Intergenic	Pvt1	Pvt1 oncogene	Intron (ENSMUST00000182956.7/19296, intron 1 of 6)
Gm11563	predicted gene 11563	Promoter (<=1kb)	Pvt1	Pvt1 oncogene	Intron (ENSMUST00000182956.7/19296, intron 2 of 6)
Gm11595	predicted gene 11595	Distal Intergenic	Pvt1	Pvt1 oncogene	Intron (ENSMUST00000182956.7/19296, intron 2 of 6)
Mir1190	microRNA 1190	Intron (ENSMUST00000068411.4/68339, intron 3 of 29)	Pvt1	Pvt1 oncogene	Intron (ENSMUST00000182956.7/19296, intron 2 of 6)
Trip11	thyroid hormone receptor interactor 11	Intron (ENSMUST00000021605.13/109181, intron 16 of 20)	Pvt1	Pvt1 oncogene	Promoter (<=1kb)
Slc24a4	solute carrier family 24 (sodium/potassium/calcium exchanger), member 4	Promoter (<=1kb)	Pvt1	Pvt1 oncogene	Intron (ENSMUST00000181416.8/19296, intron 5 of 9)
Lgmn	legumain	3' UTR	Pvt1	Pvt1 oncogene	Intron (ENSMUST00000181416.8/19296, intron 5 of 9)
Itpk1	inositol 1,3,4-triphosphate 5/6 kinase	Promoter (<=1kb)	Pvt1	Pvt1 oncogene	Intron (ENSMUST00000181416.8/19296, intron 6 of 9)
Fam181a	family with sequence similarity 181, member A	Distal Intergenic	Pvt1	Pvt1 oncogene	Distal Intergenic
Dicer1	dicer 1, ribonuclease type III	Distal Intergenic	Pvt1	Pvt1 oncogene	Intron (ENSMUST00000230029.1/ENSMUST00000230029.1, intron 1 of 3)
Dicer1	dicer 1, ribonuclease type III	Promoter (2-3kb)	Gm20740	predicted gene, 20740	Distal Intergenic
Ak7	adenylate kinase 7	Exon (ENSMUST00000040876.6/78801, exon 3 of 18)	Gm20740	predicted gene, 20740	Intron (ENSMUST00000229781.1/ENSMUST00000229781.1, intron 3 of 5)
Ak7	adenylate kinase 7	Exon (ENSMUST00000040876.6/78801, exon 7 of 18)	Gm20740	predicted gene, 20740	Distal Intergenic
Vrk1	vaccinia related kinase 1	Intron (ENSMUST00000223462.1/ENSMUST00000223462.1, intron 1 of 1)	Gm20740	predicted gene, 20740	Distal Intergenic
4933406K04Rik	RIKEN cDNA 4933406K04 gene	Distal Intergenic	Gm20740	predicted gene, 20740	Intron (ENSMUST00000228339.2/432958, intron 6 of 8)
Gm38407	predicted gene, 38407	Distal Intergenic	Gm20740	predicted gene, 20740	Intron (ENSMUST00000228339.2/432958, intron 4 of 8)
Bcl11b	B cell leukemia/lymphoma 11B	Promoter (<=1kb)	Gm20740	predicted gene, 20740	Intron (ENSMUST00000228339.2/432958, intron 4 of 8)
Yy1	YY1 transcription factor	Distal Intergenic	Gm20740	predicted gene, 20740	Intron (ENSMUST00000228339.2/432958, intron 2 of 8)
Wdr25	WD repeat domain 25	Intron (ENSMUST00000167816.7/212198, intron 4 of 6)	Cyrib	CYFIP related Rac1 interactor B	Intron (ENSMUST00000063838.10/223601, intron 1 of 11)
Dlk1	delta like non-canonical Notch ligand 1	Distal Intergenic	Asap1	ArfGAP with SH3 domain, ankyrin repeat and PH domain1	Intron (ENSMUST00000177371.7/13196, intron 2 of 27)
Mirg	miRNA containing gene	Distal Intergenic	Asap1	ArfGAP with SH3 domain, ankyrin repeat and PH domain1	Intron (ENSMUST00000177371.7/13196, intron 1 of 27)
3110009F21Rik	RIKEN cDNA 3110009F21 gene	Exon (ENSMUST00000222571.1/ENSMUST00000222571.1, exon 1 of 4)	Asap1	ArfGAP with SH3 domain, ankyrin repeat and PH domain1	Intron (ENSMUST00000177371.7/13196, intron 1 of 27)
Ppp2r5c	protein phosphatase 2, regulatory subunit B', gamma	Intron (ENSMUST00000220509.1/26931, intron 3 of 7)	Asap1	ArfGAP with SH3 domain, ankyrin repeat and PH domain1	Intron (ENSMUST00000177371.7/13196, intron 1 of 27)
Ankrd9	ankyrin repeat domain 9	Promoter (2-3kb)	Asap1	ArfGAP with SH3 domain, ankyrin repeat and PH domain1	Intron (ENSMUST00000177371.7/13196, intron 1 of 27)
Traf3	TNF receptor-associated factor 3	Intron (ENSMUST00000117269.7/22031, intron 1 of 9)	Asap1	ArfGAP with SH3 domain, ankyrin repeat and PH domain1	Intron (ENSMUST00000177371.7/13196, intron 1 of 27)
Exoc3l4	exocyst complex component 3-like 4	Promoter (<=1kb)	Asap1	ArfGAP with SH3 domain, ankyrin repeat and PH domain1	Intron (ENSMUST00000177371.7/13196, intron 1 of 27)
Tnfaip2	tumor necrosis factor, alpha-induced protein 2	3' UTR	Asap1	ArfGAP with SH3 domain, ankyrin repeat and PH domain1	Intron (ENSMUST00000177371.7/13196, intron 1 of 27)
A530016L24Rik	RIKEN cDNA A530016L24 gene	Distal Intergenic	Asap1	ArfGAP with SH3 domain, ankyrin repeat and PH domain1	Intron (ENSMUST00000177371.7/13196, intron 1 of 27)
Vipr2	vasoactive intestinal peptide receptor 2	Intron (ENSMUST00000176078.7/22355, intron 6 of 9)	Asap1	ArfGAP with SH3 domain, ankyrin repeat and PH domain1	Intron (ENSMUST00000177371.7/13196, intron 1 of 27)
Macc1	metastasis associated in colon cancer 1	Intron (ENSMUST00000222784.1/238455, intron 3 of 8)	Asap1	ArfGAP with SH3 domain, ankyrin repeat and PH domain1	Promoter (2-3kb)
Mycn	v-myc avian myelocytomatosis viral related oncogene, neuroblastoma derived	Distal Intergenic	Asap1	ArfGAP with SH3 domain, ankyrin repeat and PH domain1	Promoter (2-3kb)
Nbas	neuroblastoma amplified sequence	Intron (ENSMUST00000042953.9/71169, intron 32 of 51)	Asap1	ArfGAP with SH3 domain, ankyrin repeat and PH domain1	Intron (ENSMUST00000177374.7/13196, intron 2 of 30)
Mir6387	microRNA 6387	Distal Intergenic	Asap1	ArfGAP with SH3 domain, ankyrin repeat and PH domain1	Intron (ENSMUST00000177374.7/13196, intron 1 of 30)
Lpin1	lipin 1	Intron (ENSMUST00000067124.5/14245, intron 3 of 20)	Asap1	ArfGAP with SH3 domain, ankyrin repeat and PH domain1	Distal Intergenic
Nol10	nucleolar protein 10	Promoter (<=1kb)	Asap1	ArfGAP with SH3 domain, ankyrin repeat and PH domain1	Distal Intergenic
1700030C10Rik	RIKEN cDNA 1700030C10 gene	Intron (ENSMUST00000232183.1/ENSMUST00000232183.1, intron 1 of 1)	Asap1	ArfGAP with SH3 domain, ankyrin repeat and PH domain1	Distal Intergenic
Mboat2	membrane bound O-acyltransferase domain containing 2	Intron (ENSMUST00000222198.1/67216, intron 1 of 4)	Asap1	ArfGAP with SH3 domain, ankyrin repeat and PH domain1	Distal Intergenic
Gm17746	predicted gene, 17746	Distal Intergenic	Asap1	ArfGAP with SH3 domain, ankyrin repeat and PH domain1	Distal Intergenic
Gm29687	predicted gene, 29687	Distal Intergenic	Asap1	ArfGAP with SH3 domain, ankyrin repeat and PH domain1	Distal Intergenic
Sox11	SRY (sex determining region Y)-box 11	Distal Intergenic	Asap1	ArfGAP with SH3 domain, ankyrin repeat and PH domain1	Distal Intergenic
Sox11	SRY (sex determining region Y)-box 11	Distal Intergenic	Asap1	ArfGAP with SH3 domain, ankyrin repeat and PH domain1	Distal Intergenic
Slc26a4	solute carrier family 26, member 4	Promoter (<=1kb)	Asap1	ArfGAP with SH3 domain, ankyrin repeat and PH domain1	Distal Intergenic
Bcap29	B cell receptor associated protein 29	Intron (ENSMUST00000177962.8/12033, intron 6 of 7)	Asap1	ArfGAP with SH3 domain, ankyrin repeat and PH domain1	Distal Intergenic
Cog5	component of oligomeric golgi complex 5	Intron (ENSMUST00000036862.4/238123, intron 18 of 22)	Asap1	ArfGAP with SH3 domain, ankyrin repeat and PH domain1	Distal Intergenic
Meox2	mesenchyme homeobox 2	Intron (ENSMUST00000041183.6/17286, intron 2 of 2)	Tg	thyroglobulin	Exon (ENSMUST00000065916.13/21819, exon 27 of 48)
Etv1	ets variant 1	Distal Intergenic	Tg	thyroglobulin	Exon (ENSMUST00000164163.7/20491, exon 7 of 9)
Lrrn3	leucine rich repeat protein 3, neuronal	Intron (ENSMUST00000132121.7/93757, intron 6 of 6)	Tg	thyroglobulin	Exon (ENSMUST00000164163.7/20491, exon 7 of 9)
Nrcam	neuronal cell adhesion molecule	Distal Intergenic	Tg	thyroglobulin	Intron (ENSMUST00000065916.13/21819, intron 41 of 47)
Nova1	NOVA alternative splicing regulator 1	Distal Intergenic	Tg	thyroglobulin	Promoter (<=1kb)
Nova1	NOVA alternative splicing regulator 1	Distal Intergenic	Tg	thyroglobulin	Promoter (<=1kb)
Foxg1	forkhead box G1	Distal Intergenic	Sla	src-like adaptor	Promoter (<=1kb)
Prkd1	protein kinase D1	Intron (ENSMUST00000002765.8/18760, intron 1 of 18)	Sla	src-like adaptor	Promoter (1-2kb)
G2e3	G2/M-phase specific E3 ubiquitin ligase	Distal Intergenic	Sla	src-like adaptor	Intron (ENSMUST00000065916.13/21819, intron 41 of 47)
Coch	cochlin	Promoter (<=1kb)	Sla	src-like adaptor	Intron (ENSMUST00000065916.13/21819, intron 41 of 47)
Heatr5a	HEAT repeat containing 5A	Distal Intergenic	Sla	src-like adaptor	Exon (ENSMUST00000065916.13/21819, exon 46 of 48)
Gm35135	predicted gene, 35135	Intron (ENSMUST00000218097.1/ENSMUST00000218097.1, intron 1 of 1)	Sla	src-like adaptor	Distal Intergenic
Egln3	egl-9 family hypoxia-inducible factor 3	Intron (ENSMUST00000223358.1/27386, intron 3 of 10)	Sla	src-like adaptor	Distal Intergenic
1700104L18Rik	RIKEN cDNA 1700104L18 gene	Distal Intergenic	Ccn4	cellular communication network factor 4	Distal Intergenic
Sfta3-ps	surfactant associated 3, pseudogene	Promoter (2-3kb)	Ccn4	cellular communication network factor 4	Distal Intergenic
Pax9	paired box 9	Promoter (<=1kb)	Ccn4	cellular communication network factor 4	Promoter (1-2kb)
Foxa1	forkhead box A1	Exon (ENSMUST00000044380.7/15375, exon 2 of 2)	Ccn4	cellular communication network factor 4	Promoter (<=1kb)
Fbxo33	F-box protein 33	Distal Intergenic	Ccn4	cellular communication network factor 4	Intron (ENSMUST00000005255.8/22402, intron 1 of 4)
Gm20063	predicted gene, 20063	Distal Intergenic	Ccn4	cellular communication network factor 4	Intron (ENSMUST00000005255.8/22402, intron 1 of 4)
Fscb	fibrous sheath CABYR binding protein	Distal Intergenic	Ccn4	cellular communication network factor 4	Promoter (<=1kb)
5830428M24Rik	RIKEN cDNA 5830428M24 gene	Distal Intergenic	Ndrg1	N-myc downstream regulated gene 1	Promoter (1-2kb)
Dact1	dishevelled-binding antagonist of beta-catenin 1	Promoter (<=1kb)	Ndrg1	N-myc downstream regulated gene 1	Intron (ENSMUST00000005256.13/17988, intron 9 of 15)
4930404H11Rik	RIKEN cDNA 4930404H11 gene	Exon (ENSMUST00000221128.1/ENSMUST00000221128.1, exon 2 of 6)	Ndrg1	N-myc downstream regulated gene 1	Intron (ENSMUST00000005256.13/17988, intron 3 of 15)
4930404H11Rik	RIKEN cDNA 4930404H11 gene	Intron (ENSMUST00000221128.1/ENSMUST00000221128.1, intron 2 of 5)	Ndrg1	N-myc downstream regulated gene 1	Exon (ENSMUST00000230911.1/ENSMUST00000230911.1, exon 1 of 2)
4930447C04Rik	RIKEN cDNA 4930447C04 gene	Exon (ENSMUST00000181194.1/ENSMUST00000181194.1, exon 1 of 2)	St3gal1	ST3 beta-galactoside alpha-2,3-sialyltransferase 1	Distal Intergenic
Prkch	protein kinase C, eta	Intron (ENSMUST00000221153.1/18755, intron 3 of 14)	St3gal1	ST3 beta-galactoside alpha-2,3-sialyltransferase 1	Promoter (<=1kb)
Mthfd1	methylenetetrahydrofolate dehydrogenase (NADP+ dependent), methenyltetrahydrofolate cyclohydrolase, formyltetrahydrofolate synthase	Intron (ENSMUST00000021443.6/108156, intron 6 of 27)	1700012I11Rik	RIKEN cDNA 1700012I11 gene	Distal Intergenic
Fntb	farnesyltransferase, CAAX box, beta	Promoter (<=1kb)	1700012I11Rik	RIKEN cDNA 1700012I11 gene	Promoter (1-2kb)
Max	Max protein	Distal Intergenic	1700012I11Rik	RIKEN cDNA 1700012I11 gene	Promoter (<=1kb)
Fut8	fucosyltransferase 8	Distal Intergenic	Mir30d	microRNA 30d	Intron (ENSMUST00000175699.1/ENSMUST00000175699.1, intron 1 of 2)
Gphn	gephyrin	Distal Intergenic	Trappc9	trafficking protein particle complex 9	Distal Intergenic
Apob	apolipoprotein B	Intron (ENSMUST00000219198.1/ENSMUST00000219198.1, intron 1 of 5)	Ago2	argonaute RISC catalytic subunit 2	Intron (ENSMUST00000044113.11/239528, intron 1 of 18)
Garin2	golgi associated RAB2 interactor 2	Intron (ENSMUST00000077968.4/70897, intron 1 of 8)	Ptk2	PTK2 protein tyrosine kinase 2	Promoter (<=1kb)
Plekhh1	pleckstrin homology domain containing, family H (with MyTH4 domain) member 1	Promoter (2-3kb)	Ptk2	PTK2 protein tyrosine kinase 2	Promoter (2-3kb)
9430078K24Rik	RIKEN cDNA 9430078K24 gene	Distal Intergenic	Mir151	microRNA 151	Exon (ENSMUST00000226988.2/14083, exon 17 of 34)
Actn1	actinin, alpha 1	Intron (ENSMUST00000021554.15/109711, intron 2 of 20)	Ptk2	PTK2 protein tyrosine kinase 2	3' UTR
Actn1	actinin, alpha 1	Intron (ENSMUST00000021554.15/109711, intron 1 of 20)	Ptk2	PTK2 protein tyrosine kinase 2	Intron (ENSMUST00000226988.2/14083, intron 4 of 33)
Apob	apolipoprotein B	Distal Intergenic	Ptk2	PTK2 protein tyrosine kinase 2	Intron (ENSMUST00000226988.2/14083, intron 3 of 33)
Galnt16	polypeptide N-acetylgalactosaminyltransferase 16	Intron (ENSMUST00000219993.1/108760, intron 2 of 15)	Ptk2	PTK2 protein tyrosine kinase 2	Promoter (<=1kb)
Ccdc177	coiled-coil domain containing 177	Promoter (2-3kb)	Dennd3	DENN/MADD domain containing 3	Promoter (<=1kb)
Gm3693	predicted gene 3693	Intron (ENSMUST00000182077.1/100042143, intron 1 of 1)	Slc45a4	solute carrier family 45, member 4	Promoter (<=1kb)
Ttc9	tetratricopeptide repeat domain 9	Distal Intergenic	4933427E11Rik	RIKEN cDNA 4933427E11 gene	3' UTR
Map3k9	mitogen-activated protein kinase kinase kinase 9	Distal Intergenic	Them6	thioesterase superfamily member 6	Promoter (<=1kb)
Rgs6	regulator of G-protein signaling 6	Intron (ENSMUST00000201602.3/50779, intron 2 of 3)	Ly6c2	lymphocyte antigen 6 complex, locus C2	Distal Intergenic
Dpf3	double PHD fingers 3	Intron (ENSMUST00000178756.7/70127, intron 1 of 10)	Zfp41	zinc finger protein 41	Distal Intergenic
Rbm25	RNA binding motif protein 25	Promoter (<=1kb)	Mroh6	maestro heat-like repeat family member 6	Exon (ENSMUST00000184858.1/223645, exon 11 of 14)
Acot2	acyl-CoA thioesterase 2	Intron (ENSMUST00000164935.2/ENSMUST00000164935.2, intron 6 of 14)	Pycrl	pyrroline-5-carboxylate reductase-like	Promoter (<=1kb)
Acot2	acyl-CoA thioesterase 2	Exon (ENSMUST00000164935.2/ENSMUST00000164935.2, exon 6 of 15)	Pycrl	pyrroline-5-carboxylate reductase-like	Promoter (<=1kb)
Mideas	mitotic deacetylase associated SANT domain protein	Promoter (1-2kb)	Gfus	GDP-L-fucose synthase	Promoter (<=1kb)
Ltbp2	latent transforming growth factor beta binding protein 2	Exon (ENSMUST00000002073.12/16997, exon 17 of 36)	Gfus	GDP-L-fucose synthase	Promoter (<=1kb)
Eif2b2	eukaryotic translation initiation factor 2B, subunit 2 beta	Distal Intergenic	Fam83h	family with sequence similarity 83, member H	Promoter (<=1kb)
Slc7a15	solute carrier family 7 (cationic amino acid transporter, y+ system), member 15	Promoter (1-2kb)	Fam83h	family with sequence similarity 83, member H	Promoter (<=1kb)
Esrrb	estrogen related receptor, beta	Intron (ENSMUST00000116402.9/26380, intron 2 of 6)	Puf60	poly-U binding splicing factor 60	Promoter (<=1kb)
Esrrb	estrogen related receptor, beta	Distal Intergenic	Nrbp2	nuclear receptor binding protein 2	Promoter (<=1kb)
Samd15	sterile alpha motif domain containing 15	Intron (ENSMUST00000037418.6/382620, intron 1 of 5)	Plec	plectin	Promoter (<=1kb)
Gm1995	REX1, RNA exonuclease 1 homolog pseudogene	Promoter (1-2kb)	Plec	plectin	Promoter (2-3kb)
Nrxn3	neurexin III	Distal Intergenic	Plec	plectin	Promoter (<=1kb)
Nrxn3	neurexin III	Intron (ENSMUST00000167734.7/18191, intron 3 of 7)	Plec	plectin	Promoter (<=1kb)
Nrxn3	neurexin III	Intron (ENSMUST00000167734.7/18191, intron 6 of 7)	Plec	plectin	Promoter (<=1kb)
Flrt2	fibronectin leucine rich transmembrane protein 2	Distal Intergenic	Plec	plectin	Promoter (<=1kb)
Galc	galactosylceramidase	Intron (ENSMUST00000219545.1/ENSMUST00000219545.1, intron 1 of 2)	Mirt2	myocardial infraction associated transcript 2	Promoter (2-3kb)
Gm40893	predicted gene, 40893	Intron (ENSMUST00000221240.1/72258, intron 4 of 6)	Exosc4	exosome component 4	Promoter (<=1kb)
Pik3r1	phosphoinositide-3-kinase regulatory subunit 1	Distal Intergenic	Cyc1	cytochrome c-1	Promoter (<=1kb)
Mast4	microtubule associated serine/threonine kinase family member 4	Distal Intergenic	Sharpin	SHANK-associated RH domain interacting protein	Promoter (<=1kb)
Nt5el	5' nucleotidase, ecto-like	Promoter (2-3kb)	Maf1	MAF1 homolog, negative regulator of RNA polymerase III	Promoter (1-2kb)
1700006H21Rik	RIKEN cDNA 1700006H21 gene	Distal Intergenic	Bop1	block of proliferation 1	Promoter (<=1kb)
Zswim6	zinc finger SWIM-type containing 6	Intron (ENSMUST00000225822.1/67263, intron 1 of 12)	Bop1	block of proliferation 1	Promoter (<=1kb)
Pde4d	phosphodiesterase 4D, cAMP specific	Intron (ENSMUST00000122041.7/238871, intron 3 of 16)	Scx	scleraxis	Promoter (2-3kb)
Pde4d	phosphodiesterase 4D, cAMP specific	3' UTR	Scx	scleraxis	Intron (ENSMUST00000023217.10/12181, intron 3 of 15)
Plk2	polo like kinase 2	Distal Intergenic	Bop1	block of proliferation 1	Intron (ENSMUST00000023217.10/12181, intron 2 of 15)
Gm38397	predicted gene, 38397	Distal Intergenic	Hsf1	heat shock factor 1	Intron (ENSMUST00000228868.1/15499, intron 1 of 10)
Gm15326	predicted gene 15326	Distal Intergenic	Dgat1	diacylglycerol O-acyltransferase 1	Promoter (<=1kb)
Slc38a9	solute carrier family 38, member 9	Exon (ENSMUST00000223674.1/268706, exon 3 of 3)	Dgat1	diacylglycerol O-acyltransferase 1	Promoter (<=1kb)
Plpp1	phospholipid phosphatase 1	Distal Intergenic	Dgat1	diacylglycerol O-acyltransferase 1	Promoter (<=1kb)
Mcidas	multiciliate differentiation and DNA synthesis associated cell cycle protein	Promoter (<=1kb)	Slc52a2	solute carrier protein 52, member 2	Distal Intergenic
4921509O07Rik	RIKEN cDNA 4921509O07 gene	Distal Intergenic	Adck5	aarF domain containing kinase 5	Promoter (<=1kb)
4921509O07Rik	RIKEN cDNA 4921509O07 gene	Intron (ENSMUST00000223835.1/70917, intron 3 of 6)	Ppp1r16a	protein phosphatase 1, regulatory subunit 16A	Intron (ENSMUST00000037551.14/73062, intron 1 of 10)
Arl15	ADP-ribosylation factor-like 15	Intron (ENSMUST00000091201.6/218639, intron 2 of 4)	Mfsd3	major facilitator superfamily domain containing 3	Promoter (<=1kb)
4930435F18Rik	RIKEN cDNA 4930435F18 gene	Intron (ENSMUST00000022239.7/52552, intron 10 of 26)	C030006K11Rik	RIKEN cDNA C030006K11 gene	Promoter (<=1kb)
Ryr2	ryanodine receptor 2, cardiac	Exon (ENSMUST00000021750.14/20191, exon 38 of 105)	Arhgap39	Rho GTPase activating protein 39	Intron (ENSMUST00000036176.15/223666, intron 1 of 11)
1700003P14Rik	RIKEN cDNA 1700003P14 gene	Intron (ENSMUST00000185602.6/75890, intron 3 of 3)	Arhgap39	Rho GTPase activating protein 39	Promoter (<=1kb)
Nnt	nicotinamide nucleotide transhydrogenase	Distal Intergenic	Zfp251	zinc finger protein 251	3' UTR
Tmem267	transmembrane protein 267	Intron (ENSMUST00000223912.1/633640, intron 1 of 2)	Rpl8	ribosomal protein L8	Promoter (<=1kb)
Mtr	5-methyltetrahydrofolate-homocysteine methyltransferase	Promoter (<=1kb)	Mb	myoglobin	Promoter (<=1kb)
Mrpl32	mitochondrial ribosomal protein L32	Distal Intergenic	Mb	myoglobin	Promoter (<=1kb)
Gli3	GLI-Kruppel family member GLI3	Distal Intergenic	Apol6	apolipoprotein L 6	5' UTR
B230303A05Rik	U1 small nuclear ribonucleoprotein 1C pseudogene	Distal Intergenic	1700109K24Rik	RIKEN cDNA 1700109K24 gene	3' UTR
Sugct	succinyl-CoA glutarate-CoA transferase	Intron (ENSMUST00000068545.5/192136, intron 13 of 13)	Rbfox2	RNA binding protein, fox-1 homolog (C. elegans) 2	Promoter (<=1kb)
Stard3nl	STARD3 N-terminal like	Exon (ENSMUST00000199241.1/ENSMUST00000199241.1, exon 1 of 1)	Rbfox2	RNA binding protein, fox-1 homolog (C. elegans) 2	Promoter (<=1kb)
Elmo1	engulfment and cell motility 1	Distal Intergenic	Rbfox2	RNA binding protein, fox-1 homolog (C. elegans) 2	Promoter (<=1kb)
H1f3	H1.3 linker histone, cluster member	Promoter (2-3kb)	Rbfox2	RNA binding protein, fox-1 homolog (C. elegans) 2	Intron (ENSMUST00000181870.1/74303, intron 2 of 2)
Scgn	secretagogin, EF-hand calcium binding protein	Promoter (<=1kb)	Rbfox2	RNA binding protein, fox-1 homolog (C. elegans) 2	Intron (ENSMUST00000171751.9/93686, intron 3 of 13)
Ripor2	RHO family interacting cell polarization regulator 2	Intron (ENSMUST00000238974.1/193385, intron 1 of 13)	Rbfox2	RNA binding protein, fox-1 homolog (C. elegans) 2	Intron (ENSMUST00000171751.9/93686, intron 3 of 13)
D130043K22Rik	RIKEN cDNA D130043K22 gene	Intron (ENSMUST00000141572.7/210108, intron 16 of 19)	Rbfox2	RNA binding protein, fox-1 homolog (C. elegans) 2	Intron (ENSMUST00000171751.9/93686, intron 3 of 13)
Gpld1	glycosylphosphatidylinositol specific phospholipase D1	Intron (ENSMUST00000021773.12/14756, intron 11 of 25)	Rbfox2	RNA binding protein, fox-1 homolog (C. elegans) 2	Intron (ENSMUST00000171751.9/93686, intron 2 of 13)
Dcdc2a	doublecortin domain containing 2a	Promoter (<=1kb)	Rbfox2	RNA binding protein, fox-1 homolog (C. elegans) 2	Intron (ENSMUST00000171751.9/93686, intron 2 of 13)
Prl7d1	prolactin family 7, subfamily d, member 1	Distal Intergenic	Rbfox2	RNA binding protein, fox-1 homolog (C. elegans) 2	Intron (ENSMUST00000171751.9/93686, intron 2 of 13)
Cdkal1	CDK5 regulatory subunit associated protein 1-like 1	Intron (ENSMUST00000140278.7/68916, intron 15 of 16)	Rbfox2	RNA binding protein, fox-1 homolog (C. elegans) 2	Promoter (<=1kb)
Cdkal1	CDK5 regulatory subunit associated protein 1-like 1	Distal Intergenic	Rbfox2	RNA binding protein, fox-1 homolog (C. elegans) 2	Promoter (<=1kb)
Exoc2	exocyst complex component 2	Intron (ENSMUST00000102946.7/66482, intron 12 of 28)	Rbfox2	RNA binding protein, fox-1 homolog (C. elegans) 2	Intron (ENSMUST00000171751.9/93686, intron 2 of 13)
4930401O12Rik	RIKEN cDNA 4930401O12 gene	Exon (ENSMUST00000221171.1/ENSMUST00000221171.1, exon 4 of 7)	Rbfox2	RNA binding protein, fox-1 homolog (C. elegans) 2	Intron (ENSMUST00000171751.9/93686, intron 2 of 13)
1700018A04Rik	RIKEN cDNA 1700018A04 gene	Intron (ENSMUST00000221561.1/71307, intron 2 of 3)	Rbfox2	RNA binding protein, fox-1 homolog (C. elegans) 2	Intron (ENSMUST00000171751.9/93686, intron 2 of 13)
Gm6093	predicted gene 6093	Intron (ENSMUST00000222963.1/619715, intron 2 of 2)	Rbfox2	RNA binding protein, fox-1 homolog (C. elegans) 2	Intron (ENSMUST00000171751.9/93686, intron 2 of 13)
Serpinb6e	serine (or cysteine) peptidase inhibitor, clade B, member 6e	Exon (ENSMUST00000110275.7/435350, exon 8 of 8)	Rbfox2	RNA binding protein, fox-1 homolog (C. elegans) 2	Exon (ENSMUST00000230993.1/ENSMUST00000230993.1, exon 1 of 1)
Fam217a	family with sequence similarity 217, member A	Promoter (<=1kb)	Rbfox2	RNA binding protein, fox-1 homolog (C. elegans) 2	Intron (ENSMUST00000171751.9/93686, intron 2 of 13)
1700019C18Rik	RIKEN cDNA 1700019C18 gene	Intron (ENSMUST00000226101.1/ENSMUST00000226101.1, intron 1 of 1)	Rbfox2	RNA binding protein, fox-1 homolog (C. elegans) 2	Intron (ENSMUST00000171751.9/93686, intron 2 of 13)
Ly86	lymphocyte antigen 86	Intron (ENSMUST00000225986.1/ENSMUST00000225986.1, intron 1 of 1)	Rbfox2	RNA binding protein, fox-1 homolog (C. elegans) 2	Intron (ENSMUST00000171751.9/93686, intron 2 of 13)
Calml3	calmodulin-like 3	Distal Intergenic	Rbfox2	RNA binding protein, fox-1 homolog (C. elegans) 2	Intron (ENSMUST00000171751.9/93686, intron 2 of 13)
4930579J19Rik	RIKEN cDNA 4930579J19 gene	Intron (ENSMUST00000171970.2/12161, intron 2 of 6)	Rbfox2	RNA binding protein, fox-1 homolog (C. elegans) 2	Intron (ENSMUST00000171751.9/93686, intron 2 of 13)
Bloc1s5	biogenesis of lysosomal organelles complex-1, subunit 5, muted	Exon (ENSMUST00000224115.1/17828, exon 3 of 5)	Rbfox2	RNA binding protein, fox-1 homolog (C. elegans) 2	Promoter (2-3kb)
Ofcc1	orofacial cleft 1 candidate 1	Exon (ENSMUST00000224219.1/ENSMUST00000224219.1, exon 3 of 4)	Rbfox2	RNA binding protein, fox-1 homolog (C. elegans) 2	Intron (ENSMUST00000171751.9/93686, intron 2 of 13)
Ofcc1	orofacial cleft 1 candidate 1	Distal Intergenic	Rbfox2	RNA binding protein, fox-1 homolog (C. elegans) 2	Intron (ENSMUST00000171751.9/93686, intron 2 of 13)
Ofcc1	orofacial cleft 1 candidate 1	Distal Intergenic	Rbfox2	RNA binding protein, fox-1 homolog (C. elegans) 2	Intron (ENSMUST00000171751.9/93686, intron 2 of 13)
Gm26688	predicted gene, 26688	Intron (ENSMUST00000223618.1/ENSMUST00000223618.1, intron 1 of 1)	Rbfox2	RNA binding protein, fox-1 homolog (C. elegans) 2	Intron (ENSMUST00000171751.9/93686, intron 1 of 13)
Tfap2a	transcription factor AP-2, alpha	Promoter (<=1kb)	Rbfox2	RNA binding protein, fox-1 homolog (C. elegans) 2	Intron (ENSMUST00000171751.9/93686, intron 1 of 13)
Tfap2a	transcription factor AP-2, alpha	Promoter (<=1kb)	Rbfox2	RNA binding protein, fox-1 homolog (C. elegans) 2	Distal Intergenic
Nedd9	neural precursor cell expressed, developmentally down-regulated gene 9	Intron (ENSMUST00000021794.13/18003, intron 1 of 7)	Rbfox2	RNA binding protein, fox-1 homolog (C. elegans) 2	Distal Intergenic
Tmem170b	transmembrane protein 170B	Intron (ENSMUST00000221920.1/ENSMUST00000221920.1, intron 4 of 4)	Apol10b	apolipoprotein L 10B	Distal Intergenic
Adtrp	androgen dependent TFPI regulating protein	Intron (ENSMUST00000072012.9/109254, intron 4 of 6)	Apol9b	apolipoprotein L 9b	Exon (ENSMUST00000230156.1/ENSMUST00000230156.1, exon 1 of 1)
Akr1c13	aldo-keto reductase family 1, member C13	Promoter (<=1kb)	Myh9	myosin, heavy polypeptide 9, non-muscle	Promoter (<=1kb)
Edn1	endothelin 1	Distal Intergenic	Myh9	myosin, heavy polypeptide 9, non-muscle	Exon (ENSMUST00000016771.12/17886, exon 24 of 41)
Cd83	CD83 antigen	Distal Intergenic	Myh9	myosin, heavy polypeptide 9, non-muscle	Exon (ENSMUST00000016771.12/17886, exon 21 of 41)
Atxn1	ataxin 1	Distal Intergenic	Myh9	myosin, heavy polypeptide 9, non-muscle	3' UTR
Barx1	BarH-like homeobox 1	Promoter (1-2kb)	Myh9	myosin, heavy polypeptide 9, non-muscle	3' UTR
Barx1	BarH-like homeobox 1	Promoter (2-3kb)	Myh9	myosin, heavy polypeptide 9, non-muscle	3' UTR
Wnk2	WNK lysine deficient protein kinase 2	Promoter (<=1kb)	Myh9	myosin, heavy polypeptide 9, non-muscle	Exon (ENSMUST00000134878.1/17886, exon 3 of 3)
Wnk2	WNK lysine deficient protein kinase 2	Promoter (<=1kb)	Myh9	myosin, heavy polypeptide 9, non-muscle	Exon (ENSMUST00000134878.1/17886, exon 3 of 3)
Akr1e1	aldo-keto reductase family 1, member E1	Intron (ENSMUST00000222131.1/ENSMUST00000222131.1, intron 1 of 1)	Myh9	myosin, heavy polypeptide 9, non-muscle	3' UTR
Bicd2	BICD cargo adaptor 2	Intron (ENSMUST00000048544.13/76895, intron 4 of 6)	Myh9	myosin, heavy polypeptide 9, non-muscle	Promoter (1-2kb)
Spin1	spindlin 1	Distal Intergenic	Myh9	myosin, heavy polypeptide 9, non-muscle	Intron (ENSMUST00000016771.12/17886, intron 1 of 40)
H2af-ps2	H2A histone family, pseudogene 2	Distal Intergenic	Myh9	myosin, heavy polypeptide 9, non-muscle	Intron (ENSMUST00000016771.12/17886, intron 1 of 40)
4921525O09Rik	RIKEN cDNA 4921525O09 gene	Distal Intergenic	Myh9	myosin, heavy polypeptide 9, non-muscle	Intron (ENSMUST00000016771.12/17886, intron 1 of 40)
Diras2	DIRAS family, GTP-binding RAS-like 2	Distal Intergenic	Myh9	myosin, heavy polypeptide 9, non-muscle	Promoter (<=1kb)
BB123696	expressed sequence BB123696	Intron (ENSMUST00000222580.1/105404, intron 2 of 2)	Myh9	myosin, heavy polypeptide 9, non-muscle	Distal Intergenic
Ror2	receptor tyrosine kinase-like orphan receptor 2	Distal Intergenic	Myh9	myosin, heavy polypeptide 9, non-muscle	Distal Intergenic
9530014B07Rik	RIKEN cDNA 9530014B07 gene	Distal Intergenic	Txn2	thioredoxin 2	Distal Intergenic
4930555G21Rik	RIKEN cDNA 4930555G21 gene	Distal Intergenic	Txn2	thioredoxin 2	Promoter (<=1kb)
Hrh2	histamine receptor H2	Distal Intergenic	Txn2	thioredoxin 2	Distal Intergenic
Caml	calcium modulating ligand	Promoter (<=1kb)	Ift27	intraflagellar transport 27	Promoter (<=1kb)
Pitx1	paired-like homeodomain transcription factor 1	3' UTR	Tmprss6	transmembrane serine protease 6	Promoter (2-3kb)
Neurog1	neurogenin 1	Promoter (<=1kb)	Tmprss6	transmembrane serine protease 6	Intron (ENSMUST00000017086.4/71753, intron 10 of 17)
Neurog1	neurogenin 1	Promoter (<=1kb)	Tmprss6	transmembrane serine protease 6	3' UTR
Neurog1	neurogenin 1	Distal Intergenic	C1qtnf6	C1q and tumor necrosis factor related protein 6	Promoter (<=1kb)
Kif27	kinesin family member 27	Intron (ENSMUST00000225388.1/75050, intron 11 of 17)	Cdc42ep1	CDC42 effector protein (Rho GTPase binding) 1	Promoter (<=1kb)
Rmi1	RecQ mediated genome instability 1	Distal Intergenic	Cdc42ep1	CDC42 effector protein (Rho GTPase binding) 1	5' UTR
Klf6	Kruppel-like factor 6	Intron (ENSMUST00000221487.1/ENSMUST00000221487.1, intron 1 of 1)	Lgals2	lectin, galactose-binding, soluble 2	Promoter (<=1kb)
Klf6	Kruppel-like factor 6	Distal Intergenic	Lgals2	lectin, galactose-binding, soluble 2	Promoter (1-2kb)
Aopep	aminopeptidase O	Distal Intergenic	Gga1	golgi associated, gamma adaptin ear containing, ARF binding protein 1	Promoter (2-3kb)
Zfp369	zinc finger protein 369	Exon (ENSMUST00000126879.7/170936, exon 8 of 8)	Pdxp	pyridoxal (pyridoxine, vitamin B6) phosphatase	Promoter (<=1kb)
Pfkp	phosphofructokinase, platelet	Intron (ENSMUST00000138703.7/56421, intron 2 of 21)	Nol12	nucleolar protein 12	Promoter (1-2kb)
9430065F17Rik	RIKEN cDNA 9430065F17 gene	Intron (ENSMUST00000181892.8/212276, intron 1 of 3)	Nol12	nucleolar protein 12	Promoter (1-2kb)
Zfp85	zinc finger protein 85	Distal Intergenic	Nol12	nucleolar protein 12	Promoter (<=1kb)
1700001L19Rik	RIKEN cDNA 1700001L19 gene	3' UTR	H1f0	H1.0 linker histone	Promoter (<=1kb)
Ube2ql1	ubiquitin-conjugating enzyme E2Q family-like 1	3' UTR	Galr3	galanin receptor 3	3' UTR
1700084F23Rik	RIKEN cDNA 1700084F23 gene	Intron (ENSMUST00000221404.1/100042291, intron 2 of 2)	Galr3	galanin receptor 3	Promoter (<=1kb)
Mir466f-4	microRNA 466f-4	Distal Intergenic	Eif3l	eukaryotic translation initiation factor 3, subunit L	Promoter (<=1kb)
Gm20554	predicted gene, 20554	Distal Intergenic	1700088E04Rik	RIKEN cDNA 1700088E04 gene	Promoter (<=1kb)
Mctp1	multiple C2 domains, transmembrane 1	Intron (ENSMUST00000125209.7/78771, intron 3 of 20)	Maff	v-maf musculoaponeurotic fibrosarcoma oncogene family, protein F (avian)	Promoter (<=1kb)
Pou5f2	POU domain class 5, transcription factor 2	Intron (ENSMUST00000163257.8/68675, intron 10 of 10)	Tmem184b	transmembrane protein 184b	Promoter (<=1kb)
A830082K12Rik	RIKEN cDNA A830082K12 gene	Distal Intergenic	Tmem184b	transmembrane protein 184b	Distal Intergenic
Cetn3	centrin 3	Distal Intergenic	Csnk1e	casein kinase 1, epsilon	Distal Intergenic
Mef2c	myocyte enhancer factor 2C	Intron (ENSMUST00000198199.4/17260, intron 1 of 10)	Kdelr3	KDEL (Lys-Asp-Glu-Leu) endoplasmic reticulum protein retention receptor 3	3' UTR
Tmem161b	transmembrane protein 161B	Intron (ENSMUST00000224501.1/72745, intron 1 of 4)	Josd1	Josephin domain containing 1	Intron (ENSMUST00000023061.6/74158, intron 1 of 3)
Tmem161b	transmembrane protein 161B	Distal Intergenic	Josd1	Josephin domain containing 1	Intron (ENSMUST00000023061.6/74158, intron 1 of 3)
Vcan	versican	Intron (ENSMUST00000109546.8/13003, intron 12 of 14)	Gtpbp1	GTP binding protein 1	Promoter (<=1kb)
Acot12	acyl-CoA thioesterase 12	Exon (ENSMUST00000099331.3/373852, exon 2 of 2)	Gtpbp1	GTP binding protein 1	Promoter (<=1kb)
Serinc5	serine incorporator 5	Intron (ENSMUST00000049488.8/218442, intron 1 of 11)	Dnal4	dynein, axonemal, light chain 4	Promoter (<=1kb)
Mtx3	metaxin 3	Distal Intergenic	Dnal4	dynein, axonemal, light chain 4	Promoter (2-3kb)
Ap3b1	adaptor-related protein complex 3, beta 1 subunit	Intron (ENSMUST00000022196.4/11774, intron 22 of 26)	Dnal4	dynein, axonemal, light chain 4	Promoter (<=1kb)
Tbca	tubulin cofactor A	Distal Intergenic	Nptxr	neuronal pentraxin receptor	Promoter (<=1kb)
Otp	orthopedia homeobox	Distal Intergenic	Apobec3	apolipoprotein B mRNA editing enzyme, catalytic polypeptide 3	Promoter (<=1kb)
Wdr41	WD repeat domain 41	Intron (ENSMUST00000160115.7/218460, intron 9 of 9)	Pdgfb	platelet derived growth factor, B polypeptide	Intron (ENSMUST00000230187.1/ENSMUST00000230187.1, intron 1 of 4)
Aggf1	angiogenic factor with G patch and FHA domains 1	Exon (ENSMUST00000022189.8/66549, exon 3 of 14)	Snord83b	small nucleolar RNA, C/D box 83B	Distal Intergenic
Sv2c	synaptic vesicle glycoprotein 2c	Distal Intergenic	Snord83b	small nucleolar RNA, C/D box 83B	Distal Intergenic
Ankrd31	ankyrin repeat domain 31	Intron (ENSMUST00000208758.1/625662, intron 9 of 24)	Snord83b	small nucleolar RNA, C/D box 83B	Promoter (1-2kb)
Gcnt4	glucosaminyl (N-acetyl) transferase 4, core 2 (beta-1,6-N-acetylglucosaminyltransferase)	Intron (ENSMUST00000171324.2/218476, intron 1 of 2)	Snord43	small nucleolar RNA, C/D box 43	Promoter (<=1kb)
Fam169a	family with sequence similarity 169, member A	Promoter (<=1kb)	Tab1	TGF-beta activated kinase 1/MAP3K7 binding protein 1	Intron (ENSMUST00000230479.1/66513, intron 1 of 1)
Zmynd11	zinc finger, MYND domain containing 11	Intron (ENSMUST00000110636.8/66505, intron 3 of 14)	Mgat3	mannoside acetylglucosaminyltransferase 3	3' UTR
Zmynd11	zinc finger, MYND domain containing 11	Intron (ENSMUST00000110636.8/66505, intron 2 of 14)	Mgat3	mannoside acetylglucosaminyltransferase 3	Promoter (2-3kb)
Gm5086	predicted gene 5086	Distal Intergenic	Tnrc6b	trinucleotide repeat containing 6b	Intron (ENSMUST00000067689.8/213988, intron 1 of 24)
Foxd1	forkhead box D1	Distal Intergenic	Tnrc6b	trinucleotide repeat containing 6b	Intron (ENSMUST00000067689.8/213988, intron 2 of 24)
Foxd1	forkhead box D1	Promoter (<=1kb)	Tnrc6b	trinucleotide repeat containing 6b	Intron (ENSMUST00000067689.8/213988, intron 3 of 24)
Foxd1	forkhead box D1	Distal Intergenic	Tnrc6b	trinucleotide repeat containing 6b	Intron (ENSMUST00000067689.8/213988, intron 3 of 24)
Tmem174	transmembrane protein 174	Distal Intergenic	Tnrc6b	trinucleotide repeat containing 6b	Promoter (1-2kb)
H2bl1	H2B.L histone variant 1	Promoter (<=1kb)	Tnrc6b	trinucleotide repeat containing 6b	Promoter (<=1kb)
H2bl1	H2B.L histone variant 1	Exon (ENSMUST00000224873.1/ENSMUST00000224873.1, exon 2 of 2)	Tnrc6b	trinucleotide repeat containing 6b	Intron (ENSMUST00000067689.8/213988, intron 4 of 24)
Zfp366	zinc finger protein 366	Distal Intergenic	Tnrc6b	trinucleotide repeat containing 6b	Intron (ENSMUST00000067689.8/213988, intron 4 of 24)
Map1b	microtubule-associated protein 1B	Exon (ENSMUST00000223820.1/17755, exon 2 of 2)	Tnrc6b	trinucleotide repeat containing 6b	Intron (ENSMUST00000067689.8/213988, intron 4 of 24)
Cartpt	CART prepropeptide	Distal Intergenic	Tnrc6b	trinucleotide repeat containing 6b	Intron (ENSMUST00000067689.8/213988, intron 4 of 24)
Tbc1d4	TBC1 domain family, member 4	Distal Intergenic	Tnrc6b	trinucleotide repeat containing 6b	Intron (ENSMUST00000067689.8/213988, intron 4 of 24)
Tbc1d4	TBC1 domain family, member 4	Intron (ENSMUST00000161991.7/210789, intron 1 of 18)	Tnrc6b	trinucleotide repeat containing 6b	Exon (ENSMUST00000067689.8/213988, exon 5 of 25)
Mir5130	microRNA 5130	Distal Intergenic	Tnrc6b	trinucleotide repeat containing 6b	Exon (ENSMUST00000067689.8/213988, exon 18 of 25)
Scel	sciellin	Intron (ENSMUST00000227322.1/64929, intron 3 of 29)	Mir5113	microRNA 5113	Promoter (<=1kb)
Pou4f1	POU domain, class 4, transcription factor 1	Promoter (<=1kb)	Mrtfa	myocardin related transcription factor A	Promoter (2-3kb)
Pou4f1	POU domain, class 4, transcription factor 1	Promoter (<=1kb)	Mrtfa	myocardin related transcription factor A	Intron (ENSMUST00000134469.8/223701, intron 3 of 14)
D130009I18Rik	RIKEN cDNA D130009I18 gene	Intron (ENSMUST00000227935.1/320249, intron 2 of 4)	Mrtfa	myocardin related transcription factor A	Intron (ENSMUST00000134469.8/223701, intron 3 of 14)
D130009I18Rik	RIKEN cDNA D130009I18 gene	Intron (ENSMUST00000227935.1/320249, intron 2 of 4)	Mrtfa	myocardin related transcription factor A	Intron (ENSMUST00000134469.8/223701, intron 3 of 14)
9330188P03Rik	RIKEN cDNA 9330188P03 gene	Exon (ENSMUST00000228670.1/380930, exon 2 of 3)	Mrtfa	myocardin related transcription factor A	Intron (ENSMUST00000134469.8/223701, intron 3 of 14)
1700128A07Rik	RIKEN cDNA 1700128A07 gene	Distal Intergenic	Mrtfa	myocardin related transcription factor A	Intron (ENSMUST00000134469.8/223701, intron 3 of 14)
Slitrk1	SLIT and NTRK-like family, member 1	Distal Intergenic	Mrtfa	myocardin related transcription factor A	Intron (ENSMUST00000134469.8/223701, intron 3 of 14)
Slitrk1	SLIT and NTRK-like family, member 1	Distal Intergenic	Mrtfa	myocardin related transcription factor A	Intron (ENSMUST00000134469.8/223701, intron 3 of 14)
Slitrk1	SLIT and NTRK-like family, member 1	Distal Intergenic	Mrtfa	myocardin related transcription factor A	Intron (ENSMUST00000134469.8/223701, intron 3 of 14)
Slitrk6	SLIT and NTRK-like family, member 6	Distal Intergenic	Mrtfa	myocardin related transcription factor A	Intron (ENSMUST00000134469.8/223701, intron 3 of 14)
Slitrk5	SLIT and NTRK-like family, member 5	Distal Intergenic	Mrtfa	myocardin related transcription factor A	Intron (ENSMUST00000134469.8/223701, intron 3 of 14)
Slitrk5	SLIT and NTRK-like family, member 5	Distal Intergenic	Mrtfa	myocardin related transcription factor A	Intron (ENSMUST00000134469.8/223701, intron 3 of 14)
1700100I10Rik	RIKEN cDNA 1700100I10 gene	Promoter (1-2kb)	Mrtfa	myocardin related transcription factor A	Promoter (<=1kb)
4930505G20Rik	RIKEN cDNA 4930505G20 gene	3' UTR	Mrtfa	myocardin related transcription factor A	Promoter (2-3kb)
Gm4675	predicted gene 4675	Promoter (<=1kb)	Mrtfa	myocardin related transcription factor A	Intron (ENSMUST00000134469.8/223701, intron 2 of 14)
Gm4675	predicted gene 4675	Promoter (<=1kb)	Mrtfa	myocardin related transcription factor A	Intron (ENSMUST00000134469.8/223701, intron 2 of 14)
1700044C05Rik	RIKEN cDNA 1700044C05 gene	Distal Intergenic	Mrtfa	myocardin related transcription factor A	Intron (ENSMUST00000134469.8/223701, intron 2 of 14)
1700044C05Rik	RIKEN cDNA 1700044C05 gene	Distal Intergenic	Mrtfa	myocardin related transcription factor A	Intron (ENSMUST00000134469.8/223701, intron 1 of 14)
Ptprg	protein tyrosine phosphatase, receptor type, G	Exon (ENSMUST00000225771.1/ENSMUST00000225771.1, exon 1 of 1)	Mrtfa	myocardin related transcription factor A	Promoter (<=1kb)
1700006F04Rik	RIKEN cDNA 1700006F04 gene	Intron (ENSMUST00000065904.4/50787, intron 1 of 1)	Mrtfa	myocardin related transcription factor A	Promoter (<=1kb)
Rap2a	RAS related protein 2a	Distal Intergenic	Mchr1	melanin-concentrating hormone receptor 1	Distal Intergenic
Slc15a1	solute carrier family 15 (oligopeptide transporter), member 1	Intron (ENSMUST00000088386.7/56643, intron 5 of 22)	8430426J06Rik	RIKEN cDNA 8430426J06 gene	Promoter (<=1kb)
1810041H14Rik	RIKEN cDNA 1810041H14 gene	Promoter (<=1kb)	8430426J06Rik	RIKEN cDNA 8430426J06 gene	Intron (ENSMUST00000230042.1/78102, intron 2 of 3)
Zic5	zinc finger protein of the cerebellum 5	Promoter (<=1kb)	8430426J06Rik	RIKEN cDNA 8430426J06 gene	Exon (ENSMUST00000230042.1/78102, exon 2 of 4)
Zic2	zinc finger protein of the cerebellum 2	Promoter (<=1kb)	8430426J06Rik	RIKEN cDNA 8430426J06 gene	Intron (ENSMUST00000230042.1/78102, intron 1 of 3)
Zic2	zinc finger protein of the cerebellum 2	Promoter (<=1kb)	8430426J06Rik	RIKEN cDNA 8430426J06 gene	Intron (ENSMUST00000230042.1/78102, intron 1 of 3)
Zic2	zinc finger protein of the cerebellum 2	Distal Intergenic	8430426J06Rik	RIKEN cDNA 8430426J06 gene	Intron (ENSMUST00000230042.1/78102, intron 1 of 3)
Pcca	propionyl-Coenzyme A carboxylase, alpha polypeptide	Intron (ENSMUST00000038374.12/110821, intron 21 of 23)	Slc25a17	solute carrier family 25 (mitochondrial carrier, peroxisomal membrane protein), member 17	Intron (ENSMUST00000023040.8/20524, intron 1 of 8)
4930594M22Rik	RIKEN cDNA 4930594M22 gene	Intron (ENSMUST00000110679.8/223267, intron 1 of 3)	Slc25a17	solute carrier family 25 (mitochondrial carrier, peroxisomal membrane protein), member 17	Intron (ENSMUST00000023040.8/20524, intron 1 of 8)
Slc4a7	solute carrier family 4, sodium bicarbonate cotransporter, member 7	Exon (ENSMUST00000224750.1/ENSMUST00000224750.1, exon 1 of 1)	Slc25a17	solute carrier family 25 (mitochondrial carrier, peroxisomal membrane protein), member 17	Promoter (1-2kb)
Ube2e2	ubiquitin-conjugating enzyme E2E 2	Intron (ENSMUST00000176555.7/218793, intron 2 of 3)	Slc25a17	solute carrier family 25 (mitochondrial carrier, peroxisomal membrane protein), member 17	Promoter (<=1kb)
Ap3m1	adaptor-related protein complex 3, mu 1 subunit	Intron (ENSMUST00000154460.7/55946, intron 6 of 8)	Xpnpep3	X-prolyl aminopeptidase 3, mitochondrial	Promoter (<=1kb)
Lrmda	leucine rich melanocyte differentiation associated	Intron (ENSMUST00000075639.10/76633, intron 2 of 6)	Xpnpep3	X-prolyl aminopeptidase 3, mitochondrial	Promoter (2-3kb)
Lrmda	leucine rich melanocyte differentiation associated	Intron (ENSMUST00000075639.10/76633, intron 2 of 6)	Dnajb7	DnaJ heat shock protein family (Hsp40) member B7	Exon (ENSMUST00000163754.8/321003, exon 2 of 10)
Gm10248	predicted gene 10248	Intron (ENSMUST00000075639.10/76633, intron 6 of 6)	Rbx1	ring-box 1	Promoter (<=1kb)
Kcnma1	potassium large conductance calcium-activated channel, subfamily M, alpha member 1	Intron (ENSMUST00000172099.8/16531, intron 8 of 27)	Rbx1	ring-box 1	Promoter (<=1kb)
4930519K11Rik	RIKEN cDNA 4930519K11 gene	Intron (ENSMUST00000145596.2/16531, intron 1 of 29)	Ep300	E1A binding protein p300	Promoter (<=1kb)
4930519K11Rik	RIKEN cDNA 4930519K11 gene	Intron (ENSMUST00000145596.2/16531, intron 1 of 29)	Ep300	E1A binding protein p300	Intron (ENSMUST00000068387.10/328572, intron 1 of 30)
Polr3a	polymerase (RNA) III (DNA directed) polypeptide A	Promoter (2-3kb)	L3mbtl2	L3MBTL2 polycomb repressive complex 1 subunit	Promoter (<=1kb)
Rps24	ribosomal protein S24	Distal Intergenic	Chadl	chondroadherin-like	Promoter (<=1kb)
Gm32123	predicted gene, 32123	Distal Intergenic	Rangap1	RAN GTPase activating protein 1	Intron (ENSMUST00000170134.8/19387, intron 3 of 16)
Gm32123	predicted gene, 32123	Distal Intergenic	Rangap1	RAN GTPase activating protein 1	Promoter (<=1kb)
Slmap	sarcolemma associated protein	Distal Intergenic	Tef	thyrotroph embryonic factor	Promoter (<=1kb)
Wnt5a	wingless-type MMTV integration site family, member 5A	Distal Intergenic	Tob2	transducer of ERBB2, 2	Promoter (<=1kb)
Selenok	selenoprotein K	Distal Intergenic	Tob2	transducer of ERBB2, 2	Promoter (1-2kb)
Selenok	selenoprotein K	Promoter (<=1kb)	Aco2	aconitase 2, mitochondrial	Promoter (<=1kb)
Galnt15	polypeptide N-acetylgalactosaminyltransferase 15	Distal Intergenic	Aco2	aconitase 2, mitochondrial	Promoter (<=1kb)
Oxnad1	oxidoreductase NAD-binding domain containing 1	Distal Intergenic	Polr3h	polymerase (RNA) III (DNA directed) polypeptide H	Promoter (<=1kb)
Parg	poly (ADP-ribose) glycohydrolase	Promoter (1-2kb)	Polr3h	polymerase (RNA) III (DNA directed) polypeptide H	Promoter (<=1kb)
Ogdhl	oxoglutarate dehydrogenase-like	Intron (ENSMUST00000226980.1/ENSMUST00000226980.1, intron 1 of 1)	Polr3h	polymerase (RNA) III (DNA directed) polypeptide H	Promoter (1-2kb)
Ercc6	excision repair cross-complementing rodent repair deficiency, complementation group 6	Exon (ENSMUST00000066807.7/319955, exon 2 of 21)	Csdc2	cold shock domain containing C2, RNA binding	Promoter (<=1kb)
Prrxl1	paired related homeobox protein-like 1	Promoter (<=1kb)	Csdc2	cold shock domain containing C2, RNA binding	Promoter (<=1kb)
Ptpn20	protein tyrosine phosphatase, non-receptor type 20	Distal Intergenic	Xrcc6	X-ray repair complementing defective repair in Chinese hamster cells 6	Promoter (<=1kb)
Gm5460	predicted gene 5460	Intron (ENSMUST00000227383.1/432838, intron 2 of 15)	Ccdc134	coiled-coil domain containing 134	3' UTR
Gm3219	B-cell CLL/lymphoma 7C pseudogene	Promoter (2-3kb)	Srebf2	sterol regulatory element binding factor 2	Promoter (<=1kb)
Ldb3	LIM domain binding 3	Intron (ENSMUST00000022327.12/24131, intron 7 of 13)	Ndufa6	NADH:ubiquinone oxidoreductase subunit A6	Promoter (<=1kb)
Mir346	microRNA 346	Intron (ENSMUST00000043349.6/14803, intron 2 of 15)	Ndufa6	NADH:ubiquinone oxidoreductase subunit A6	Promoter (<=1kb)
Grid1	glutamate receptor, ionotropic, delta 1	Intron (ENSMUST00000043349.6/14803, intron 13 of 15)	Ndufa6	NADH:ubiquinone oxidoreductase subunit A6	Promoter (<=1kb)
2610528A11Rik	RIKEN cDNA 2610528A11 gene	Distal Intergenic	Rrp7a	ribosomal RNA processing 7 homolog A	Promoter (<=1kb)
Nrg3	neuregulin 3	Intron (ENSMUST00000166968.8/18183, intron 1 of 9)	Poldip3	polymerase (DNA-directed), delta interacting protein 3	Promoter (2-3kb)
1700109I08Rik	RIKEN cDNA 1700109I08 gene	Distal Intergenic	Poldip3	polymerase (DNA-directed), delta interacting protein 3	Promoter (2-3kb)
Gm15217	predicted gene 15217	Distal Intergenic	Poldip3	polymerase (DNA-directed), delta interacting protein 3	Promoter (<=1kb)
Mapk1ip1l	mitogen-activated protein kinase 1 interacting protein 1-like	Intron (ENSMUST00000166743.8/218975, intron 3 of 3)	Rnu12	RNA U12, small nuclear	3' UTR
Otx2	orthodenticle homeobox 2	Promoter (<=1kb)	Cyb5r3	cytochrome b5 reductase 3	5' UTR
Exoc5	exocyst complex component 5	Distal Intergenic	Cyb5r3	cytochrome b5 reductase 3	Promoter (<=1kb)
Mettl17	methyltransferase like 17	Promoter (<=1kb)	A4galt	alpha 1,4-galactosyltransferase	Distal Intergenic
Cebpe	CCAAT/enhancer binding protein (C/EBP), epsilon	Intron (ENSMUST00000022787.7/50934, intron 8 of 10)	A4galt	alpha 1,4-galactosyltransferase	Distal Intergenic
Slc22a17	solute carrier family 22 (organic cation transporter), member 17	Promoter (<=1kb)	A4galt	alpha 1,4-galactosyltransferase	Distal Intergenic
Carmil3	capping protein regulator and myosin 1 linker 3	Promoter (<=1kb)	A4galt	alpha 1,4-galactosyltransferase	5' UTR
Dhrs1	dehydrogenase/reductase (SDR family) member 1	Distal Intergenic	Arfgap3	ADP-ribosylation factor GTPase activating protein 3	Promoter (<=1kb)
Mcpt1	mast cell protease 1	Promoter (1-2kb)	Arfgap3	ADP-ribosylation factor GTPase activating protein 3	Intron (ENSMUST00000067215.8/66251, intron 9 of 15)
Rnf17	ring finger protein 17	Intron (ENSMUST00000095793.2/30054, intron 33 of 36)	Pacsin2	protein kinase C and casein kinase substrate in neurons 2	Intron (ENSMUST00000171436.7/23970, intron 2 of 10)
Il17d	interleukin 17D	Intron (ENSMUST00000089494.5/239114, intron 2 of 2)	Pacsin2	protein kinase C and casein kinase substrate in neurons 2	Intron (ENSMUST00000171436.7/23970, intron 1 of 10)
Sap18	Sin3-associated polypeptide 18	Distal Intergenic	Pacsin2	protein kinase C and casein kinase substrate in neurons 2	Intron (ENSMUST00000171436.7/23970, intron 1 of 10)
Micu2	mitochondrial calcium uptake 2	Intron (ENSMUST00000022543.9/68514, intron 2 of 11)	Pacsin2	protein kinase C and casein kinase substrate in neurons 2	Intron (ENSMUST00000171436.7/23970, intron 1 of 10)
Micu2	mitochondrial calcium uptake 2	Distal Intergenic	Pacsin2	protein kinase C and casein kinase substrate in neurons 2	5' UTR
Fgf9	fibroblast growth factor 9	Promoter (<=1kb)	Pacsin2	protein kinase C and casein kinase substrate in neurons 2	Promoter (<=1kb)
1700129C05Rik	RIKEN cDNA 1700129C05 gene	Intron (ENSMUST00000224187.1/ENSMUST00000224187.1, intron 2 of 2)	Pacsin2	protein kinase C and casein kinase substrate in neurons 2	Promoter (<=1kb)
Setdb2	SET domain, bifurcated 2	Intron (ENSMUST00000161459.7/239122, intron 2 of 13)	Pacsin2	protein kinase C and casein kinase substrate in neurons 2	Distal Intergenic
Shisa2	shisa family member 2	Promoter (2-3kb)	Pacsin2	protein kinase C and casein kinase substrate in neurons 2	Distal Intergenic
Atp8a2	ATPase, aminophospholipid transporter-like, class I, type 8A, member 2	Intron (ENSMUST00000080368.12/50769, intron 1 of 35)	Pacsin2	protein kinase C and casein kinase substrate in neurons 2	Distal Intergenic
Amer2	APC membrane recruitment 2	Intron (ENSMUST00000190392.1/ENSMUST00000190392.1, intron 1 of 2)	Ttll1	tubulin tyrosine ligase-like 1	Intron (ENSMUST00000016897.11/319953, intron 9 of 11)
4930556J02Rik	RIKEN cDNA 4930556J02 gene	Distal Intergenic	Tspo	translocator protein	Promoter (<=1kb)
Spryd7	SPRY domain containing 7	Distal Intergenic	Samm50	SAMM50 sorting and assembly machinery component	Promoter (<=1kb)
Dleu2	deleted in lymphocytic leukemia, 2	Distal Intergenic	Nup50	nucleoporin 50	Promoter (<=1kb)
Rnaseh2b	ribonuclease H2, subunit B	Distal Intergenic	Fam118a	family with sequence similarity 118, member A	Promoter (<=1kb)
Mir6541	microRNA 6541	Intron (ENSMUST00000014691.9/268752, intron 1 of 11)	Fam118a	family with sequence similarity 118, member A	Promoter (<=1kb)
Defb47	defensin beta 47	Promoter (2-3kb)	Fbln1	fibulin 1	Promoter (2-3kb)
Sox7	SRY (sex determining region Y)-box 7	Promoter (<=1kb)	Atxn10	ataxin 10	Intron (ENSMUST00000163242.2/54138, intron 5 of 11)
Rp1l1	retinitis pigmentosa 1 homolog like 1	Intron (ENSMUST00000058229.5/271209, intron 1 of 3)	7530416G11Rik	RIKEN cDNA 7530416G11 gene	Intron (ENSMUST00000163242.2/54138, intron 9 of 11)
Mir124a-1hg	Mir124-1 host gene (non-protein coding)	Promoter (<=1kb)	Wnt7b	wingless-type MMTV integration site family, member 7B	Intron (ENSMUST00000109424.3/22422, intron 1 of 3)
Mir124a-1hg	Mir124-1 host gene (non-protein coding)	Promoter (<=1kb)	Wnt7b	wingless-type MMTV integration site family, member 7B	Distal Intergenic
Mir124a-1	microRNA 124a-1	Promoter (<=1kb)	Wnt7b	wingless-type MMTV integration site family, member 7B	Distal Intergenic
Scara3	scavenger receptor class A, member 3	Intron (ENSMUST00000042046.4/219151, intron 5 of 5)	Wnt7b	wingless-type MMTV integration site family, member 7B	Distal Intergenic
Scara3	scavenger receptor class A, member 3	Promoter (1-2kb)	Wnt7b	wingless-type MMTV integration site family, member 7B	Distal Intergenic
Clu	clusterin	Distal Intergenic	Wnt7b	wingless-type MMTV integration site family, member 7B	Distal Intergenic
Gm6878	predicted gene 6878	Intron (ENSMUST00000022637.13/13592, intron 7 of 16)	Lncppara	long noncoding RNA near Ppara	Distal Intergenic
Cdca2	cell division cycle associated 2	Intron (ENSMUST00000150006.8/108912, intron 13 of 14)	Lncppara	long noncoding RNA near Ppara	Promoter (1-2kb)
Nkx2-6	NK2 homeobox 6	Distal Intergenic	Lncppara	long noncoding RNA near Ppara	Intron (ENSMUST00000230234.1/ENSMUST00000230234.1, intron 1 of 1)
Pdlim2	PDZ and LIM domain 2	Promoter (1-2kb)	Lncppara	long noncoding RNA near Ppara	Intron (ENSMUST00000230913.1/102800312, intron 1 of 6)
2410012E07Rik	RIKEN cDNA 2410012E07 gene	Intron (ENSMUST00000190896.1/73648, intron 2 of 3)	Lncppara	long noncoding RNA near Ppara	Intron (ENSMUST00000230913.1/102800312, intron 1 of 6)
Gfra2	glial cell line derived neurotrophic factor family receptor alpha 2	Distal Intergenic	Gramd4	GRAM domain containing 4	Promoter (<=1kb)
4930434J06Rik	RIKEN cDNA 4930434J06 gene	Distal Intergenic	Pim3	proviral integration site 3	Distal Intergenic
4930434J06Rik	RIKEN cDNA 4930434J06 gene	Distal Intergenic	Pim3	proviral integration site 3	Distal Intergenic
Rubcnl	RUN and cysteine rich domain containing beclin 1 interacting protein like	Intron (ENSMUST00000036072.7/271221, intron 13 of 13)	Selenoo	selenoprotein O	Promoter (<=1kb)
Slc25a30	solute carrier family 25, member 30	Intron (ENSMUST00000022580.7/67554, intron 1 of 9)	Tubgcp6	tubulin, gamma complex associated protein 6	Promoter (<=1kb)
Kctd4	potassium channel tetramerisation domain containing 4	Intron (ENSMUST00000088922.4/68705, intron 4 of 7)	Plxnb2	plexin B2	Promoter (<=1kb)
Gpalpp1	GPALPP motifs containing 1	Distal Intergenic	Plxnb2	plexin B2	Promoter (<=1kb)
1700108F19Rik	RIKEN cDNA 1700108F19 gene	Distal Intergenic	Plxnb2	plexin B2	Promoter (<=1kb)
Mir1971	microRNA 1971	Distal Intergenic	Dennd6b	DENN/MADD domain containing 6B	Promoter (<=1kb)
Akap11	A kinase (PRKA) anchor protein 11	Distal Intergenic	Syt10	synaptotagmin X	Distal Intergenic
Vwa8	von Willebrand factor A domain containing 8	Intron (ENSMUST00000040990.6/219189, intron 4 of 44)	Gm36480	predicted gene, 36480	Intron (ENSMUST00000229899.1/102640415, intron 1 of 2)
Vwa8	von Willebrand factor A domain containing 8	Intron (ENSMUST00000040990.6/219189, intron 12 of 44)	Gm36480	predicted gene, 36480	Distal Intergenic
Zfp957	zinc finger protein 957	Promoter (<=1kb)	Gm36480	predicted gene, 36480	Distal Intergenic
Wbp4	WW domain binding protein 4	Promoter (2-3kb)	Cpne8	copine VIII	Intron (ENSMUST00000088649.10/66871, intron 5 of 18)
Olfm4	olfactomedin 4	Intron (ENSMUST00000180427.1/ENSMUST00000180427.1, intron 4 of 4)	Kif21a	kinesin family member 21A	Exon (ENSMUST00000100304.10/16564, exon 2 of 37)
Olfm4	olfactomedin 4	Distal Intergenic	Lrrk2	leucine-rich repeat kinase 2	Promoter (<=1kb)
Pcdh9	protocadherin 9	Intron (ENSMUST00000195826.5/211712, intron 2 of 4)	Lrrk2	leucine-rich repeat kinase 2	Intron (ENSMUST00000060642.6/66725, intron 6 of 50)
Pcdh9	protocadherin 9	Distal Intergenic	Yaf2	YY1 associated factor 2	Intron (ENSMUST00000080299.6/67057, intron 2 of 3)
Spertl	spermatid associated like	Distal Intergenic	Yaf2	YY1 associated factor 2	Promoter (<=1kb)
Tmprss12	transmembrane (C-terminal) protease, serine 12	Promoter (1-2kb)	LOC100043315	uncharacterized LOC100043315	Intron (ENSMUST00000080141.5/320709, intron 6 of 7)
Tfcp2	transcription factor CP2	Promoter (2-3kb)	Ano6	anoctamin 6	Promoter (<=1kb)
Smagp	small cell adhesion glycoprotein	Promoter (<=1kb)	Ano6	anoctamin 6	Promoter (<=1kb)
Cela1	chymotrypsin-like elastase family, member 1	Promoter (<=1kb)	Ano6	anoctamin 6	Promoter (<=1kb)
Scn8a	sodium channel, voltage-gated, type VIII, alpha	Distal Intergenic	Ano6	anoctamin 6	Exon (ENSMUST00000226936.1/105722, exon 2 of 2)
Scn8a	sodium channel, voltage-gated, type VIII, alpha	Promoter (<=1kb)	Gm17546	predicted gene, 17546	Exon (ENSMUST00000168960.2/102634389, exon 2 of 2)
Scn8a	sodium channel, voltage-gated, type VIII, alpha	Promoter (2-3kb)	Ano6	anoctamin 6	Intron (ENSMUST00000071874.7/105722, intron 2 of 19)
Scn8a	sodium channel, voltage-gated, type VIII, alpha	Promoter (2-3kb)	Ano6	anoctamin 6	Exon (ENSMUST00000071874.7/105722, exon 10 of 20)
Fignl2	fidgetin-like 2	Exon (ENSMUST00000222611.1/ENSMUST00000222611.1, exon 1 of 1)	2610037D02Rik	RIKEN cDNA 2610037D02 gene	Promoter (<=1kb)
Ankrd33	ankyrin repeat domain 33	Distal Intergenic	Arid2	AT rich interactive domain 2 (ARID, RFX-like)	Promoter (2-3kb)
Acvrl1	activin A receptor, type II-like 1	Promoter (<=1kb)	Scaf11	SR-related CTD-associated factor 11	Distal Intergenic
Krt7	keratin 7	Promoter (2-3kb)	Scaf11	SR-related CTD-associated factor 11	3' UTR
Krt86	keratin 86	Downstream (<=300bp)	Scaf11	SR-related CTD-associated factor 11	3' UTR
Prlr	prolactin receptor	Distal Intergenic	Scaf11	SR-related CTD-associated factor 11	Promoter (1-2kb)
Krt75	keratin 75	Promoter (1-2kb)	Scaf11	SR-related CTD-associated factor 11	Intron (ENSMUST00000047835.7/72193, intron 1 of 14)
Gm5476	type II keratin Kb17P pseudogene	Distal Intergenic	Scaf11	SR-related CTD-associated factor 11	Promoter (1-2kb)
Krt2	keratin 2	Distal Intergenic	Scaf11	SR-related CTD-associated factor 11	Promoter (1-2kb)
Krt1	keratin 1	3' UTR	Slc38a2	solute carrier family 38, member 2	3' UTR
Krt77	keratin 77	Promoter (<=1kb)	Slc38a2	solute carrier family 38, member 2	Promoter (<=1kb)
Rarg	retinoic acid receptor, gamma	Promoter (2-3kb)	Slc38a2	solute carrier family 38, member 2	Promoter (<=1kb)
Hoxc4	homeobox C4	Distal Intergenic	Slc38a2	solute carrier family 38, member 2	Distal Intergenic
Smug1	single-strand selective monofunctional uracil DNA glycosylase	Promoter (<=1kb)	Slc38a4	solute carrier family 38, member 4	Distal Intergenic
Prlr	prolactin receptor	Exon (ENSMUST00000005400.12/19116, exon 4 of 9)	Slc38a4	solute carrier family 38, member 4	Distal Intergenic
Zfp385a	zinc finger protein 385A	Promoter (<=1kb)	Endou	endonuclease, polyU-specific	Exon (ENSMUST00000100249.9/19011, exon 2 of 10)
Ppp1r1a	protein phosphatase 1, regulatory inhibitor subunit 1A	Promoter (<=1kb)	Rapgef3	Rap guanine nucleotide exchange factor (GEF) 3	Promoter (2-3kb)
Gm10389	predicted gene 10389	Intron (ENSMUST00000090339.10/75646, intron 3 of 17)	Hdac7	histone deacetylase 7	Promoter (<=1kb)
Gm19276	predicted gene, 19276	Distal Intergenic	Hdac7	histone deacetylase 7	Promoter (1-2kb)
C1qtnf3	C1q and tumor necrosis factor related protein 3	Exon (ENSMUST00000022853.14/81799, exon 3 of 6)	Hdac7	histone deacetylase 7	Intron (ENSMUST00000116408.8/56233, intron 1 of 23)
Adamts12	a disintegrin-like and metallopeptidase (reprolysin type) with thrombospondin type 1 motif, 12	Intron (ENSMUST00000227189.1/239337, intron 2 of 2)	Hdac7	histone deacetylase 7	Distal Intergenic
Tars	threonyl-tRNA synthetase	Distal Intergenic	Vdr	vitamin D (1,25-dihydroxyvitamin D3) receptor	Distal Intergenic
Npr3	natriuretic peptide receptor 3	Intron (ENSMUST00000066529.4/18162, intron 7 of 7)	Tmem106c	transmembrane protein 106C	Promoter (1-2kb)
1700047G03Rik	RIKEN cDNA 1700047G03 gene	Promoter (2-3kb)	Pfkm	phosphofructokinase, muscle	Promoter (<=1kb)
Zfr	zinc finger RNA binding protein	Intron (ENSMUST00000122941.7/22763, intron 2 of 19)	Senp1	SUMO1/sentrin specific peptidase 1	Promoter (<=1kb)
Mtmr12	myotubularin related protein 12	Intron (ENSMUST00000038172.15/268783, intron 1 of 15)	Snora34	small nucleolar RNA, H/ACA box 34	Distal Intergenic
Golph3	golgi phosphoprotein 3	Intron (ENSMUST00000228301.1/66629, intron 1 of 3)	Snora34	small nucleolar RNA, H/ACA box 34	Distal Intergenic
Pdzd2	PDZ domain containing 2	Intron (ENSMUST00000189469.6/68070, intron 1 of 4)	Snora34	small nucleolar RNA, H/ACA box 34	Promoter (1-2kb)
Drosha	drosha, ribonuclease type III	Distal Intergenic	Snora2b	small nucleolar RNA, H/ACA box 2B	Promoter (<=1kb)
Cdh6	cadherin 6	5' UTR	Kansl2	KAT8 regulatory NSL complex subunit 2	Promoter (<=1kb)
Cdh6	cadherin 6	Distal Intergenic	Ccnt1	cyclin T1	Promoter (<=1kb)
Cdh6	cadherin 6	Distal Intergenic	9330020H09Rik	RIKEN cDNA 9330020H09 gene	Promoter (<=1kb)
Cdh9	cadherin 9	Distal Intergenic	Rnd1	Rho family GTPase 1	Exon (ENSMUST00000230172.1/ENSMUST00000230172.1, exon 4 of 5)
Cdh10	cadherin 10	Intron (ENSMUST00000166873.8/320873, intron 2 of 11)	Ccdc65	coiled-coil domain containing 65	Promoter (1-2kb)
Cdh10	cadherin 10	Intron (ENSMUST00000166873.8/320873, intron 9 of 11)	Fkbp11	FK506 binding protein 11	Promoter (<=1kb)
Acot10	acyl-CoA thioesterase 10	Intron (ENSMUST00000227439.1/ENSMUST00000227439.1, intron 1 of 1)	Fkbp11	FK506 binding protein 11	Promoter (<=1kb)
Cdh18	cadherin 18	Distal Intergenic	Wnt1	wingless-type MMTV integration site family, member 1	Distal Intergenic
Cdh18	cadherin 18	Intron (ENSMUST00000163361.7/320865, intron 4 of 6)	Kmt2d	lysine (K)-specific methyltransferase 2D	Promoter (<=1kb)
Basp1	brain abundant, membrane attached signal protein 1	Intron (ENSMUST00000226199.1/ENSMUST00000226199.1, intron 2 of 4)	Kmt2d	lysine (K)-specific methyltransferase 2D	Promoter (2-3kb)
Gm48957	predicted gene, 48957	Intron (ENSMUST00000227204.1/432939, intron 1 of 1)	Rhebl1	Ras homolog enriched in brain like 1	Promoter (1-2kb)
Marchf11	membrane associated ring-CH-type finger 11	Intron (ENSMUST00000059204.10/448987, intron 2 of 3)	Rhebl1	Ras homolog enriched in brain like 1	Promoter (2-3kb)
Fbxl7	F-box and leucine-rich repeat protein 7	Distal Intergenic	Lmbr1l	limb region 1 like	Promoter (<=1kb)
Fbxl7	F-box and leucine-rich repeat protein 7	Distal Intergenic	Lmbr1l	limb region 1 like	Promoter (1-2kb)
Ank	progressive ankylosis	Distal Intergenic	Tuba1b	tubulin, alpha 1B	3' UTR
Otulin	OTU deubiquitinase with linear linkage specificity	Distal Intergenic	4930578M01Rik	RIKEN cDNA 4930578M01 gene	Distal Intergenic
Otulinl	OTU deubiquitinase with linear linkage specificity like	Promoter (<=1kb)	4930578M01Rik	RIKEN cDNA 4930578M01 gene	Promoter (<=1kb)
Trio	triple functional domain (PTPRF interacting)	Promoter (2-3kb)	4930578M01Rik	RIKEN cDNA 4930578M01 gene	Promoter (<=1kb)
Dnah5	dynein, axonemal, heavy chain 5	Distal Intergenic	Mcrs1	microspherule protein 1	Promoter (<=1kb)
Dnah5	dynein, axonemal, heavy chain 5	Intron (ENSMUST00000067048.7/110082, intron 17 of 78)	Mcrs1	microspherule protein 1	Promoter (<=1kb)
Dnah5	dynein, axonemal, heavy chain 5	Distal Intergenic	Mcrs1	microspherule protein 1	Promoter (1-2kb)
Mir3964	microRNA 3964	Distal Intergenic	Fam186b	family with sequence similarity 186, member B	Promoter (<=1kb)
Mir3964	microRNA 3964	Distal Intergenic	Prpf40b	pre-mRNA processing factor 40B	Promoter (<=1kb)
Ctnnd2	catenin (cadherin associated protein), delta 2	Promoter (<=1kb)	Fmnl3	formin-like 3	Promoter (2-3kb)
Dap	death-associated protein	Distal Intergenic	Fmnl3	formin-like 3	Promoter (2-3kb)
Ankrd33b	ankyrin repeat domain 33B	Promoter (<=1kb)	Fmnl3	formin-like 3	Promoter (<=1kb)
Ankrd33b	ankyrin repeat domain 33B	Promoter (<=1kb)	Fmnl3	formin-like 3	Promoter (<=1kb)
Atpsckmt	ATP synthase C subunit lysine N-methyltransferase	Distal Intergenic	Fmnl3	formin-like 3	Exon (ENSMUST00000229316.1/ENSMUST00000229316.1, exon 1 of 2)
Selenop	selenoprotein P	Distal Intergenic	Fmnl3	formin-like 3	Intron (ENSMUST00000081224.13/22379, intron 1 of 24)
Sema5a	sema domain, seven thrombospondin repeats (type 1 and type 1-like), transmembrane domain (TM) and short cytoplasmic domain, (semaphorin) 5A	Intron (ENSMUST00000226876.1/20356, intron 1 of 8)	Fmnl3	formin-like 3	Intron (ENSMUST00000081224.13/22379, intron 1 of 24)
Sema5a	sema domain, seven thrombospondin repeats (type 1 and type 1-like), transmembrane domain (TM) and short cytoplasmic domain, (semaphorin) 5A	Intron (ENSMUST00000226876.1/20356, intron 3 of 8)	Fmnl3	formin-like 3	Promoter (<=1kb)
Matn2	matrilin 2	Distal Intergenic	Fmnl3	formin-like 3	Promoter (<=1kb)
Nipal2	NIPA-like domain containing 2	Intron (ENSMUST00000040791.8/223473, intron 10 of 10)	Tmbim6	transmembrane BAX inhibitor motif containing 6	Distal Intergenic
Nipal2	NIPA-like domain containing 2	Intron (ENSMUST00000040791.8/223473, intron 4 of 10)	Tmbim6	transmembrane BAX inhibitor motif containing 6	Promoter (<=1kb)
4930413F20Rik	RIKEN cDNA 4930413F20 gene	Intron (ENSMUST00000040791.8/223473, intron 1 of 10)	Tmbim6	transmembrane BAX inhibitor motif containing 6	Promoter (1-2kb)
Stk3	serine/threonine kinase 3	Intron (ENSMUST00000018476.13/56274, intron 7 of 10)	Tmbim6	transmembrane BAX inhibitor motif containing 6	Promoter (<=1kb)
Stk3	serine/threonine kinase 3	Intron (ENSMUST00000226555.1/56274, intron 1 of 10)	Nckap5l	NCK-associated protein 5-like	Intron (ENSMUST00000023747.13/380969, intron 1 of 12)
Osr2	odd-skipped related 2	Intron (ENSMUST00000228112.1/ENSMUST00000228112.1, intron 3 of 4)	Bcdin3d	BCDIN3 domain containing	Promoter (2-3kb)
Osr2	odd-skipped related 2	Promoter (1-2kb)	Bcdin3d	BCDIN3 domain containing	Promoter (<=1kb)
Mir875	microRNA 875	Intron (ENSMUST00000048646.8/666173, intron 32 of 61)	Faim2	Fas apoptotic inhibitory molecule 2	Promoter (<=1kb)
Vps13b	vacuolar protein sorting 13B	Intron (ENSMUST00000048646.8/666173, intron 39 of 61)	Faim2	Fas apoptotic inhibitory molecule 2	Distal Intergenic
Cox6c	cytochrome c oxidase subunit 6C	Distal Intergenic	Aqp5	aquaporin 5	Promoter (<=1kb)
Rgs22	regulator of G-protein signalling 22	Intron (ENSMUST00000172831.7/626596, intron 14 of 27)	Aqp5	aquaporin 5	Promoter (<=1kb)
Rgs22	regulator of G-protein signalling 22	Intron (ENSMUST00000172831.7/626596, intron 14 of 27)	Racgap1	Rac GTPase-activating protein 1	Intron (ENSMUST00000171702.7/26934, intron 1 of 17)
Rgs22	regulator of G-protein signalling 22	Intron (ENSMUST00000172831.7/626596, intron 10 of 27)	Asic1	acid-sensing (proton-gated) ion channel 1	Promoter (<=1kb)
Rgs22	regulator of G-protein signalling 22	Promoter (<=1kb)	Gm16537	predicted gene 16537	Promoter (1-2kb)
Rgs22	regulator of G-protein signalling 22	Promoter (<=1kb)	Gm16537	predicted gene 16537	Promoter (<=1kb)
Rnf19a	ring finger protein 19A	Distal Intergenic	Lima1	LIM domain and actin binding 1	Intron (ENSMUST00000073691.4/65970, intron 1 of 10)
Snx31	sorting nexin 31	Intron (ENSMUST00000013755.11/66696, intron 11 of 13)	Lima1	LIM domain and actin binding 1	Intron (ENSMUST00000073691.4/65970, intron 1 of 10)
Snx31	sorting nexin 31	Intron (ENSMUST00000013755.11/66696, intron 4 of 13)	Lima1	LIM domain and actin binding 1	Promoter (<=1kb)
Pabpc1	poly(A) binding protein, cytoplasmic 1	Distal Intergenic	Lima1	LIM domain and actin binding 1	Distal Intergenic
Zfp706	zinc finger protein 706	Distal Intergenic	Larp4	La ribonucleoprotein 4	Promoter (<=1kb)
Zfp706	zinc finger protein 706	Distal Intergenic	2310068J16Rik	RIKEN cDNA 2310068J16 gene	Promoter (<=1kb)
Gm16136	predicted gene 16136	Intron (ENSMUST00000161405.7/252973, intron 1 of 9)	2310068J16Rik	RIKEN cDNA 2310068J16 gene	5' UTR
Grhl2	grainyhead like transcription factor 2	Exon (ENSMUST00000161405.7/252973, exon 9 of 10)	Larp4	La ribonucleoprotein 4	Promoter (<=1kb)
4930447A16Rik	RIKEN cDNA 4930447A16 gene	Intron (ENSMUST00000168992.7/52589, intron 4 of 6)	Dip2b	disco interacting protein 2 homolog B	Promoter (<=1kb)
Ncald	neurocalcin delta	Intron (ENSMUST00000168992.7/52589, intron 4 of 6)	Dip2b	disco interacting protein 2 homolog B	Exon (ENSMUST00000230449.1/ENSMUST00000230449.1, exon 1 of 1)
Rrm2b	ribonucleotide reductase M2 B (TP53 inducible)	Distal Intergenic	Dip2b	disco interacting protein 2 homolog B	Exon (ENSMUST00000229204.1/ENSMUST00000229204.1, exon 1 of 2)
Ubr5	ubiquitin protein ligase E3 component n-recognin 5	Intron (ENSMUST00000110336.3/70790, intron 14 of 58)	Dip2b	disco interacting protein 2 homolog B	Intron (ENSMUST00000100203.9/239667, intron 1 of 37)
Klf10	Kruppel-like factor 10	Intron (ENSMUST00000227097.1/ENSMUST00000227097.1, intron 1 of 2)	Dip2b	disco interacting protein 2 homolog B	Intron (ENSMUST00000100203.9/239667, intron 2 of 37)
Mir6951	microRNA 6951	Intron (ENSMUST00000228650.1/ENSMUST00000228650.1, intron 3 of 4)	Dip2b	disco interacting protein 2 homolog B	Intron (ENSMUST00000100203.9/239667, intron 2 of 37)
Mir6951	microRNA 6951	Intron (ENSMUST00000228650.1/ENSMUST00000228650.1, intron 3 of 4)	Atf1	activating transcription factor 1	Promoter (<=1kb)
Fbxo4	F-box protein 4	Distal Intergenic	Atf1	activating transcription factor 1	Promoter (<=1kb)
2310043O21Rik	RIKEN cDNA 2310043O21 gene	Distal Intergenic	Slc11a2	solute carrier family 11 (proton-coupled divalent metal ion transporters), member 2	3' UTR
Rims2	regulating synaptic membrane exocytosis 2	Promoter (<=1kb)	Slc11a2	solute carrier family 11 (proton-coupled divalent metal ion transporters), member 2	5' UTR
Rims2	regulating synaptic membrane exocytosis 2	Promoter (<=1kb)	Gm5475	predicted gene 5475	Intron (ENSMUST00000023774.11/18174, intron 1 of 16)
Dpys	dihydropyrimidinase	Promoter (<=1kb)	Acvrl1	activin A receptor, type II-like 1	Distal Intergenic
Gm33251	predicted gene, 33251	Distal Intergenic	Acvrl1	activin A receptor, type II-like 1	Distal Intergenic
9330182O14Rik	RIKEN cDNA 9330182O14 gene	Promoter (1-2kb)	Atg101	autophagy related 101	Promoter (<=1kb)
Oxr1	oxidation resistance 1	Intron (ENSMUST00000090096.10/170719, intron 2 of 15)	Krt78	keratin 78	Exon (ENSMUST00000164932.2/332131, exon 7 of 9)
Oxct1	3-oxoacid CoA transferase 1	Distal Intergenic	Krt78	keratin 78	Promoter (1-2kb)
Abra	actin-binding Rho activating protein	Distal Intergenic	Krt78	keratin 78	Distal Intergenic
Angpt1	angiopoietin 1	Intron (ENSMUST00000022921.6/11600, intron 8 of 8)	Krt78	keratin 78	Distal Intergenic
Angpt1	angiopoietin 1	Intron (ENSMUST00000022921.6/11600, intron 1 of 8)	Krt8	keratin 8	Promoter (<=1kb)
Plcxd3	phosphatidylinositol-specific phospholipase C, X domain containing 3	Promoter (<=1kb)	Krt8	keratin 8	Promoter (1-2kb)
Sybu	syntabulin (syntaxin-interacting)	Intron (ENSMUST00000227081.1/319613, intron 2 of 5)	Krt8	keratin 8	Distal Intergenic
Kcnv1	potassium channel, subfamily V, member 1	Distal Intergenic	Eif4b	eukaryotic translation initiation factor 4B	Promoter (<=1kb)
Csmd3	CUB and Sushi multiple domains 3	Distal Intergenic	Eif4b	eukaryotic translation initiation factor 4B	Promoter (<=1kb)
Csmd3	CUB and Sushi multiple domains 3	Intron (ENSMUST00000160658.7/239420, intron 12 of 68)	Eif4b	eukaryotic translation initiation factor 4B	Intron (ENSMUST00000169681.2/75705, intron 1 of 14)
Csmd3	CUB and Sushi multiple domains 3	Distal Intergenic	Tns2	tensin 2	Promoter (<=1kb)
Eif3h	eukaryotic translation initiation factor 3, subunit H	Distal Intergenic	Tns2	tensin 2	Promoter (<=1kb)
Aard	alanine and arginine rich domain containing protein	Distal Intergenic	Tns2	tensin 2	Promoter (<=1kb)
Med30	mediator complex subunit 30	Distal Intergenic	Tns2	tensin 2	Promoter (<=1kb)
Mal2	mal, T cell differentiation protein 2	Distal Intergenic	Tns2	tensin 2	Promoter (<=1kb)
Enpp2	ectonucleotide pyrophosphatase/phosphodiesterase 2	Distal Intergenic	Igfbp6	insulin-like growth factor binding protein 6	Promoter (<=1kb)
Gm26684	predicted gene, 26684	Intron (ENSMUST00000226339.1/18606, intron 1 of 2)	Csad	cysteine sulfinic acid decarboxylase	Promoter (<=1kb)
Col14a1	collagen, type XIV, alpha 1	Intron (ENSMUST00000023053.11/12818, intron 18 of 47)	Itgb7	integrin beta 7	Promoter (<=1kb)
Sntb1	syntrophin, basic 1	Distal Intergenic	Rarg	retinoic acid receptor, gamma	Promoter (<=1kb)
Has2	hyaluronan synthase 2	Distal Intergenic	Pfdn5	prefoldin 5	Promoter (<=1kb)
Slc22a22	solute carrier family 22 (organic cation transporter), member 22	Distal Intergenic	Myg1	melanocyte proliferating gene 1	Promoter (<=1kb)
Zhx2	zinc fingers and homeoboxes 2	Distal Intergenic	Aaas	achalasia, adrenocortical insufficiency, alacrimia	Promoter (<=1kb)
9130401M01Rik	RIKEN cDNA 9130401M01 gene	Distal Intergenic	Sp7	Sp7 transcription factor 7	Promoter (1-2kb)
Zhx1	zinc fingers and homeoboxes 1	Intron (ENSMUST00000176935.7/75758, intron 2 of 3)	Sp7	Sp7 transcription factor 7	Exon (ENSMUST00000157661.1/ENSMUST00000157661.1, exon 1 of 1)
Fbxo32	F-box protein 32	Intron (ENSMUST00000147638.1/ENSMUST00000147638.1, intron 1 of 1)	Sp7	Sp7 transcription factor 7	Exon (ENSMUST00000157661.1/ENSMUST00000157661.1, exon 1 of 1)
Fer1l6	fer-1-like 6 (C. elegans)	Intron (ENSMUST00000161028.1/631797, intron 22 of 40)	Sp1	trans-acting transcription factor 1	Distal Intergenic
Fer1l6	fer-1-like 6 (C. elegans)	Intron (ENSMUST00000161028.1/631797, intron 30 of 40)	Sp1	trans-acting transcription factor 1	Promoter (<=1kb)
Washc5	WASH complex subunit 5	Promoter (<=1kb)	Sp1	trans-acting transcription factor 1	Promoter (<=1kb)
Gm19510	predicted gene, 19510	Distal Intergenic	Sp1	trans-acting transcription factor 1	Intron (ENSMUST00000163709.7/20683, intron 3 of 5)
4933412E24Rik	RIKEN cDNA 4933412E24 gene	Distal Intergenic	Sp1	trans-acting transcription factor 1	Intron (ENSMUST00000163709.7/20683, intron 3 of 5)
9930014A18Rik	RIKEN cDNA 9930014A18 gene	Distal Intergenic	Amhr2	anti-Mullerian hormone type 2 receptor	Promoter (1-2kb)
9930014A18Rik	RIKEN cDNA 9930014A18 gene	Distal Intergenic	Prr13	proline rich 13	Promoter (<=1kb)
9930014A18Rik	RIKEN cDNA 9930014A18 gene	Distal Intergenic	Pcbp2	poly(rC) binding protein 2	Promoter (<=1kb)
Myc	myelocytomatosis oncogene	Promoter (<=1kb)	Pcbp2	poly(rC) binding protein 2	Promoter (<=1kb)
Pvt1	Pvt1 oncogene	Distal Intergenic	Map3k12	mitogen-activated protein kinase kinase kinase 12	Promoter (<=1kb)
Gm20740	predicted gene, 20740	Intron (ENSMUST00000228339.2/432958, intron 4 of 8)	Tarbp2	TARBP2, RISC loading complex RNA binding subunit	Promoter (<=1kb)
Gsdmcl-ps	gasdermin C-like, pseudogene	Distal Intergenic	Npff	neuropeptide FF-amide peptide precursor	Intron (ENSMUST00000184772.1/223922, intron 2 of 12)
Asap1	ArfGAP with SH3 domain, ankyrin repeat and PH domain1	Promoter (1-2kb)	Atf7	activating transcription factor 7	Intron (ENSMUST00000184772.1/223922, intron 2 of 12)
Adcy8	adenylate cyclase 8	Intron (ENSMUST00000110100.2/ENSMUST00000110100.2, intron 1 of 1)	Atf7	activating transcription factor 7	Intron (ENSMUST00000184772.1/223922, intron 1 of 12)
Efr3a	EFR3 homolog A	Distal Intergenic	Atf7	activating transcription factor 7	Promoter (<=1kb)
Hhla1	HERV-H LTR-associating 1	Intron (ENSMUST00000070256.8/110862, intron 1 of 14)	Atp5g2	ATP synthase, H+ transporting, mitochondrial F0 complex, subunit C2 (subunit 9)	Promoter (<=1kb)
Kcnq3	potassium voltage-gated channel, subfamily Q, member 3	Intron (ENSMUST00000070256.8/110862, intron 1 of 14)	Atp5g2	ATP synthase, H+ transporting, mitochondrial F0 complex, subunit C2 (subunit 9)	Promoter (<=1kb)
Kcnq3	potassium voltage-gated channel, subfamily Q, member 3	Distal Intergenic	Calcoco1	calcium binding and coiled coil domain 1	Promoter (<=1kb)
Zfat	zinc finger and AT hook domain containing	Distal Intergenic	Calcoco1	calcium binding and coiled coil domain 1	Distal Intergenic
Zfat	zinc finger and AT hook domain containing	Distal Intergenic	Calcoco1	calcium binding and coiled coil domain 1	Distal Intergenic
Zfat	zinc finger and AT hook domain containing	Intron (ENSMUST00000162054.8/380993, intron 7 of 15)	Calcoco1	calcium binding and coiled coil domain 1	Distal Intergenic
Mir30b	microRNA 30b	Distal Intergenic	Calcoco1	calcium binding and coiled coil domain 1	Distal Intergenic
Mir30d	microRNA 30d	Distal Intergenic	Calcoco1	calcium binding and coiled coil domain 1	Distal Intergenic
Osmr	oncostatin M receptor	Distal Intergenic	Calcoco1	calcium binding and coiled coil domain 1	Distal Intergenic
Osmr	oncostatin M receptor	Distal Intergenic	Hoxc13	homeobox C13	Distal Intergenic
Khdrbs3	KH domain containing, RNA binding, signal transduction associated 3	Intron (ENSMUST00000022954.6/13992, intron 2 of 8)	Hoxc13	homeobox C13	Promoter (<=1kb)
4930504C09Rik	RIKEN cDNA 4930504C09 gene	Distal Intergenic	Hoxc13	homeobox C13	Exon (ENSMUST00000001700.6/15422, exon 2 of 2)
4930504C09Rik	RIKEN cDNA 4930504C09 gene	Exon (ENSMUST00000229754.1/ENSMUST00000229754.1, exon 1 of 1)	Hotair	HOX transcript antisense RNA (non-protein coding)	Promoter (<=1kb)
4930504C09Rik	RIKEN cDNA 4930504C09 gene	Intron (ENSMUST00000231164.1/75076, intron 2 of 2)	Hotair	HOX transcript antisense RNA (non-protein coding)	Promoter (<=1kb)
Gm19782	predicted gene, 19782	Distal Intergenic	Hotair	HOX transcript antisense RNA (non-protein coding)	Promoter (1-2kb)
Lifr	LIF receptor alpha	Distal Intergenic	Hotair	HOX transcript antisense RNA (non-protein coding)	Promoter (1-2kb)
Gm19782	predicted gene, 19782	Exon (ENSMUST00000230802.1/100503580, exon 4 of 4)	Hoxc11	homeobox C11	Promoter (<=1kb)
Fam135b	family with sequence similarity 135, member B	Distal Intergenic	Hoxc11	homeobox C11	Promoter (1-2kb)
Fam135b	family with sequence similarity 135, member B	Intron (ENSMUST00000022953.9/70363, intron 18 of 19)	Hoxc5	homeobox C5	Promoter (<=1kb)
Col22a1	collagen, type XXII, alpha 1	Exon (ENSMUST00000159993.7/69700, exon 5 of 64)	Hoxc5	homeobox C5	Promoter (<=1kb)
Col22a1	collagen, type XXII, alpha 1	Exon (ENSMUST00000159993.7/69700, exon 3 of 64)	Mir196a-2	microRNA 196a-2	Promoter (<=1kb)
Kcnk9	potassium channel, subfamily K, member 9	Distal Intergenic	Mir196a-2	microRNA 196a-2	Promoter (<=1kb)
Peg13	paternally expressed 13	Intron (ENSMUST00000023276.15/76510, intron 17 of 21)	Hoxc8	homeobox C8	Promoter (<=1kb)
Peg13	paternally expressed 13	Intron (ENSMUST00000023276.15/76510, intron 16 of 21)	Hoxc6	homeobox C6	Promoter (<=1kb)
Egflam	EGF-like, fibronectin type III and laminin G domains	Intron (ENSMUST00000058593.9/268780, intron 6 of 21)	Hoxc4	homeobox C4	Intron (ENSMUST00000165375.2/15423, intron 1 of 3)
Trappc9	trafficking protein particle complex 9	Intron (ENSMUST00000023276.15/76510, intron 6 of 21)	Hoxc4	homeobox C4	Intron (ENSMUST00000165375.2/15423, intron 1 of 3)
Ptk2	PTK2 protein tyrosine kinase 2	Intron (ENSMUST00000226988.2/14083, intron 9 of 33)	Hoxc4	homeobox C4	Distal Intergenic
Ptk2	PTK2 protein tyrosine kinase 2	Intron (ENSMUST00000226988.2/14083, intron 6 of 33)	Hoxc4	homeobox C4	Distal Intergenic
Dennd3	DENN/MADD domain containing 3	Distal Intergenic	D930007P13Rik	Riken cDNA D930007P13 gene	Distal Intergenic
Ptp4a3	protein tyrosine phosphatase 4a3	Exon (ENSMUST00000238402.1/268816, exon 22 of 30)	D930007P13Rik	Riken cDNA D930007P13 gene	Distal Intergenic
Egflam	EGF-like, fibronectin type III and laminin G domains	Intron (ENSMUST00000058593.9/268780, intron 1 of 21)	D930007P13Rik	Riken cDNA D930007P13 gene	Exon (ENSMUST00000181306.1/432989, exon 7 of 7)
Mroh5	maestro heat-like repeat family member 5	Promoter (<=1kb)	D930007P13Rik	Riken cDNA D930007P13 gene	Intron (ENSMUST00000181306.1/432989, intron 3 of 6)
Egflam	EGF-like, fibronectin type III and laminin G domains	Intron (ENSMUST00000058593.9/268780, intron 1 of 21)	D930007P13Rik	Riken cDNA D930007P13 gene	Intron (ENSMUST00000181306.1/432989, intron 3 of 6)
Mroh5	maestro heat-like repeat family member 5	Distal Intergenic	Smug1	single-strand selective monofunctional uracil DNA glycosylase	Promoter (<=1kb)
Mroh5	maestro heat-like repeat family member 5	Distal Intergenic	Smug1	single-strand selective monofunctional uracil DNA glycosylase	Promoter (1-2kb)
Adgrb1	adhesion G protein-coupled receptor B1	Distal Intergenic	Smug1	single-strand selective monofunctional uracil DNA glycosylase	Distal Intergenic
Egflam	EGF-like, fibronectin type III and laminin G domains	Distal Intergenic	Smug1	single-strand selective monofunctional uracil DNA glycosylase	Distal Intergenic
Adgrb1	adhesion G protein-coupled receptor B1	Promoter (1-2kb)	Smug1	single-strand selective monofunctional uracil DNA glycosylase	Distal Intergenic
Adgrb1	adhesion G protein-coupled receptor B1	Promoter (2-3kb)	Smug1	single-strand selective monofunctional uracil DNA glycosylase	Distal Intergenic
Mroh4	maestro heat-like repeat family member 4	Distal Intergenic	Smug1	single-strand selective monofunctional uracil DNA glycosylase	Distal Intergenic
Ly6m	lymphocyte antigen 6 complex, locus M	Intron (ENSMUST00000190826.1/67038, intron 1 of 2)	Smug1	single-strand selective monofunctional uracil DNA glycosylase	Distal Intergenic
Ly6g2	lymphocyte antigen 6 complex, locus G2	Distal Intergenic	Smug1	single-strand selective monofunctional uracil DNA glycosylase	Distal Intergenic
Ly6f	lymphocyte antigen 6 complex, locus F	Distal Intergenic	Smug1	single-strand selective monofunctional uracil DNA glycosylase	3' UTR
Ly6h	lymphocyte antigen 6 complex, locus H	Promoter (<=1kb)	Cbx5	chromobox 5	Intron (ENSMUST00000118152.7/12419, intron 3 of 4)
Ly6h	lymphocyte antigen 6 complex, locus H	Distal Intergenic	Cbx5	chromobox 5	Intron (ENSMUST00000118152.7/12419, intron 3 of 4)
Zfp41	zinc finger protein 41	3' UTR	Cbx5	chromobox 5	Exon (ENSMUST00000118152.7/12419, exon 3 of 5)
Mafa	v-maf musculoaponeurotic fibrosarcoma oncogene family, protein A (avian)	Promoter (<=1kb)	Cbx5	chromobox 5	Promoter (1-2kb)
Mroh6	maestro heat-like repeat family member 6	Exon (ENSMUST00000184858.1/223645, exon 14 of 14)	Cbx5	chromobox 5	Promoter (<=1kb)
Mroh6	maestro heat-like repeat family member 6	Promoter (2-3kb)	Cbx5	chromobox 5	Promoter (<=1kb)
Eef1d	eukaryotic translation elongation factor 1 delta (guanine nucleotide exchange protein)	Promoter (<=1kb)	Cbx5	chromobox 5	Intron (ENSMUST00000118152.7/12419, intron 1 of 4)
Eppk1	epiplakin 1	Exon (ENSMUST00000226781.2/223650, exon 2 of 2)	Cbx5	chromobox 5	Intron (ENSMUST00000118152.7/12419, intron 1 of 4)
Eppk1	epiplakin 1	Intron (ENSMUST00000226781.2/223650, intron 1 of 1)	Cbx5	chromobox 5	Intron (ENSMUST00000118152.7/12419, intron 1 of 4)
Smpd5	sphingomyelin phosphodiesterase 5	Promoter (<=1kb)	Cbx5	chromobox 5	Promoter (<=1kb)
Oplah	5-oxoprolinase (ATP-hydrolysing)	Promoter (1-2kb)	Copz1	coatomer protein complex, subunit zeta 1	Promoter (<=1kb)
Exosc4	exosome component 4	Intron (ENSMUST00000165279.1/75475, intron 1 of 1)	Mir148b	microRNA 148b	Intron (ENSMUST00000229549.1/56447, intron 1 of 6)
Hsf1	heat shock factor 1	Promoter (1-2kb)	Zfp385a	zinc finger protein 385A	Promoter (1-2kb)
Scrt1	scratch family zinc finger 1	3' UTR	Mir6963	microRNA 6963	Promoter (2-3kb)
Scrt1	scratch family zinc finger 1	Promoter (2-3kb)	Itga5	integrin alpha 5 (fibronectin receptor alpha)	Promoter (<=1kb)
Zfp7	zinc finger protein 7	Distal Intergenic	Itga5	integrin alpha 5 (fibronectin receptor alpha)	Intron (ENSMUST00000215331.1/16402, intron 1 of 30)
Rbfox2	RNA binding protein, fox-1 homolog (C. elegans) 2	Intron (ENSMUST00000171751.9/93686, intron 2 of 13)	Itga5	integrin alpha 5 (fibronectin receptor alpha)	Promoter (<=1kb)
Rbfox2	RNA binding protein, fox-1 homolog (C. elegans) 2	Distal Intergenic	Itga5	integrin alpha 5 (fibronectin receptor alpha)	Distal Intergenic
Apol7a	apolipoprotein L 7a	Distal Intergenic	Mucl2	mucin-like 2	3' UTR
Gdnf	glial cell line derived neurotrophic factor	Distal Intergenic	Or1f19	olfactory receptor family 1 subfamily F member 19	Distal Intergenic
Apol11b	apolipoprotein L 11b	Distal Intergenic	Or1f19	olfactory receptor family 1 subfamily F member 19	Distal Intergenic
Eif3d	eukaryotic translation initiation factor 3, subunit D	Promoter (1-2kb)	Zc3h7a	zinc finger CCCH type containing 7 A	Promoter (2-3kb)
Ncf4	neutrophil cytosolic factor 4	Distal Intergenic	Mir193b	microRNA 193b	3' UTR
Tmprss6	transmembrane serine protease 6	Intron (ENSMUST00000017086.4/71753, intron 6 of 17)	Abcc5	ATP-binding cassette, sub-family C (CFTR/MRP), member 5	Promoter (<=1kb)
Cyth4	cytohesin 4	Promoter (1-2kb)	Cpn2	carboxypeptidase N, polypeptide 2	Distal Intergenic
Elfn2	leucine rich repeat and fibronectin type III, extracellular 2	Promoter (<=1kb)	Gm536	predicted gene 536	Intron (ENSMUST00000232209.1/224098, intron 1 of 1)
Elfn2	leucine rich repeat and fibronectin type III, extracellular 2	Distal Intergenic	Itgb5	integrin beta 5	Intron (ENSMUST00000115028.10/16419, intron 10 of 14)
Elfn2	leucine rich repeat and fibronectin type III, extracellular 2	Distal Intergenic	Cd80	CD80 antigen	Promoter (<=1kb)
Gga1	golgi associated, gamma adaptin ear containing, ARF binding protein 1	Promoter (1-2kb)	Atp6v1a	ATPase, H+ transporting, lysosomal V1 subunit A	Intron (ENSMUST00000114666.8/11964, intron 1 of 14)
Eif3l	eukaryotic translation initiation factor 3, subunit L	Promoter (<=1kb)	Phldb2	pleckstrin homology like domain, family B, member 2	Intron (ENSMUST00000134802.7/208177, intron 1 of 15)
Eif3l	eukaryotic translation initiation factor 3, subunit L	Promoter (1-2kb)	Phldb2	pleckstrin homology like domain, family B, member 2	Intron (ENSMUST00000134802.7/208177, intron 1 of 15)
Sox10	SRY (sex determining region Y)-box 10	Intron (ENSMUST00000230532.1/20665, intron 4 of 4)	Runx1	runt related transcription factor 1	Intron (ENSMUST00000180989.3/ENSMUST00000180989.3, intron 4 of 4)
Slc16a8	solute carrier family 16 (monocarboxylic acid transporters), member 8	Promoter (2-3kb)	Vps26c	VPS26 endosomal protein sorting factor C	3' UTR
Csnk1e	casein kinase 1, epsilon	Distal Intergenic	3300005D01Rik	RIKEN cDNA 3300005D01 gene	Distal Intergenic
Kcnj4	potassium inwardly-rectifying channel, subfamily J, member 4	Promoter (<=1kb)	Synj2	synaptojanin 2	Promoter (<=1kb)
Kcnj4	potassium inwardly-rectifying channel, subfamily J, member 4	Exon (ENSMUST00000230717.1/ENSMUST00000230717.1, exon 1 of 1)	Synj2	synaptojanin 2	Promoter (<=1kb)
Npcd	neuronal pentraxin chromo domain	Exon (ENSMUST00000023057.9/73340, exon 2 of 5)	Tulp4	tubby like protein 4	Intron (ENSMUST00000149838.7/ENSMUST00000149838.7, intron 1 of 2)
Npcd	neuronal pentraxin chromo domain	Intron (ENSMUST00000023057.9/73340, intron 1 of 4)	Tulp4	tubby like protein 4	Exon (ENSMUST00000151732.1/ENSMUST00000151732.1, exon 2 of 3)
Mir7213	microRNA 7213	Promoter (2-3kb)	Rps6ka2	ribosomal protein S6 kinase, polypeptide 2	Promoter (<=1kb)
Cacna1i	calcium channel, voltage-dependent, alpha 1I subunit	Intron (ENSMUST00000160424.7/239556, intron 9 of 36)	Fndc1	fibronectin type III domain containing 1	Distal Intergenic
A430088P11Rik	RIKEN cDNA A430088P11 gene	Intron (ENSMUST00000023044.6/213956, intron 1 of 4)	Thbs2	thrombospondin 2	Distal Intergenic
Nup155	nucleoporin 155	Promoter (1-2kb)	Spaca6	sperm acrosome associated 6	Intron (ENSMUST00000003762.7/15116, intron 4 of 4)
Mir33	microRNA 33	Promoter (<=1kb)	Zfp51	zinc finger protein 51	Promoter (<=1kb)
Shisa8	shisa family member 8	Promoter (<=1kb)	Kctd5	potassium channel tetramerisation domain containing 5	Intron (ENSMUST00000017090.5/69259, intron 1 of 5)
Smim45	small integral membrane protein 45	3' UTR	Kctd5	potassium channel tetramerisation domain containing 5	Promoter (<=1kb)
Septin3	septin 3	Promoter (<=1kb)	Kctd5	potassium channel tetramerisation domain containing 5	Promoter (<=1kb)
Tcf20	transcription factor 20	Promoter (<=1kb)	Rab40c	Rab40C, member RAS oncogene family	Promoter (<=1kb)
Nfam1	Nfat activating molecule with ITAM motif 1	Intron (ENSMUST00000231165.1/74039, intron 3 of 5)	Rab40c	Rab40C, member RAS oncogene family	Promoter (1-2kb)
Serhl	serine hydrolase-like	Promoter (<=1kb)	Ip6k3	inositol hexaphosphate kinase 3	Promoter (1-2kb)
Scube1	signal peptide, CUB domain, EGF-like 1	Intron (ENSMUST00000144773.1/64706, intron 6 of 20)	Rpl10a	ribosomal protein L10A	Promoter (<=1kb)
Mpped1	metallophosphoesterase domain containing 1	Intron (ENSMUST00000163723.7/223726, intron 1 of 4)	Btbd9	BTB (POZ) domain containing 9	Promoter (2-3kb)
Efcab6	EF-hand calcium binding domain 6	Promoter (2-3kb)	Btbd9	BTB (POZ) domain containing 9	Intron (ENSMUST00000237696.1/ENSMUST00000237696.1, intron 1 of 1)
Efcab6	EF-hand calcium binding domain 6	Intron (ENSMUST00000156187.7/77627, intron 24 of 31)	Btbd9	BTB (POZ) domain containing 9	Exon (ENSMUST00000237696.1/ENSMUST00000237696.1, exon 2 of 2)
Efcab6	EF-hand calcium binding domain 6	Intron (ENSMUST00000156187.7/77627, intron 6 of 31)	Btbd9	BTB (POZ) domain containing 9	Intron (ENSMUST00000168787.7/224671, intron 6 of 10)
Sult4a1	sulfotransferase family 4A, member 1	Intron (ENSMUST00000082365.5/29859, intron 1 of 6)	Btbd9	BTB (POZ) domain containing 9	Intron (ENSMUST00000168787.7/224671, intron 6 of 10)
Samm50	SAMM50 sorting and assembly machinery component	Promoter (2-3kb)	Btbd9	BTB (POZ) domain containing 9	Intron (ENSMUST00000168787.7/224671, intron 6 of 10)
Parvb	parvin, beta	Intron (ENSMUST00000023072.6/170736, intron 1 of 12)	Btbd9	BTB (POZ) domain containing 9	Intron (ENSMUST00000168787.7/224671, intron 6 of 10)
Parvb	parvin, beta	Intron (ENSMUST00000023072.6/170736, intron 1 of 12)	Btbd9	BTB (POZ) domain containing 9	Intron (ENSMUST00000168787.7/224671, intron 6 of 10)
Shisal1	shisa like 1	Intron (ENSMUST00000080751.8/72301, intron 3 of 4)	Btbd9	BTB (POZ) domain containing 9	Intron (ENSMUST00000168787.7/224671, intron 6 of 10)
Shisal1	shisa like 1	Distal Intergenic	Btbd9	BTB (POZ) domain containing 9	Intron (ENSMUST00000168787.7/224671, intron 6 of 10)
Prr5	proline rich 5 (renal)	Distal Intergenic	Btbd9	BTB (POZ) domain containing 9	Exon (ENSMUST00000237825.1/224671, exon 4 of 4)
Phf21b	PHD finger protein 21B	Promoter (<=1kb)	Btbd9	BTB (POZ) domain containing 9	Intron (ENSMUST00000168787.7/224671, intron 6 of 10)
Nipbl	NIPBL cohesin loading factor	Distal Intergenic	Btbd9	BTB (POZ) domain containing 9	Exon (ENSMUST00000194957.1/ENSMUST00000194957.1, exon 1 of 1)
Gm19277	predicted gene, 19277	Intron (ENSMUST00000229478.1/100502602, intron 2 of 2)	Btbd9	BTB (POZ) domain containing 9	Exon (ENSMUST00000194957.1/ENSMUST00000194957.1, exon 1 of 1)
Atxn10	ataxin 10	Distal Intergenic	Btbd9	BTB (POZ) domain containing 9	Promoter (1-2kb)
Atxn10	ataxin 10	Intron (ENSMUST00000163242.2/54138, intron 9 of 11)	Btbd9	BTB (POZ) domain containing 9	Promoter (<=1kb)
7530416G11Rik	RIKEN cDNA 7530416G11 gene	Distal Intergenic	Btbd9	BTB (POZ) domain containing 9	Promoter (<=1kb)
7530416G11Rik	RIKEN cDNA 7530416G11 gene	Distal Intergenic	Btbd9	BTB (POZ) domain containing 9	Promoter (1-2kb)
Gtse1	G two S phase expressed protein 1	Intron (ENSMUST00000146088.7/239570, intron 11 of 13)	Btbd9	BTB (POZ) domain containing 9	Intron (ENSMUST00000168787.7/224671, intron 6 of 10)
Celsr1	cadherin, EGF LAG seven-pass G-type receptor 1	Exon (ENSMUST00000016172.8/12614, exon 13 of 35)	Btbd9	BTB (POZ) domain containing 9	Intron (ENSMUST00000168787.7/224671, intron 6 of 10)
Celsr1	cadherin, EGF LAG seven-pass G-type receptor 1	Intron (ENSMUST00000016172.8/12614, intron 5 of 34)	Btbd9	BTB (POZ) domain containing 9	Intron (ENSMUST00000168787.7/224671, intron 6 of 10)
Celsr1	cadherin, EGF LAG seven-pass G-type receptor 1	Promoter (<=1kb)	Btbd9	BTB (POZ) domain containing 9	Promoter (<=1kb)
Cerk	ceramide kinase	Intron (ENSMUST00000088931.9/223752, intron 10 of 18)	Btbd9	BTB (POZ) domain containing 9	Promoter (1-2kb)
Cerk	ceramide kinase	Distal Intergenic	Btbd9	BTB (POZ) domain containing 9	Promoter (<=1kb)
Slc1a3	solute carrier family 1 (glial high affinity glutamate transporter), member 3	Distal Intergenic	Btbd9	BTB (POZ) domain containing 9	Promoter (<=1kb)
Tbc1d22a	TBC1 domain family, member 22a	Distal Intergenic	Btbd9	BTB (POZ) domain containing 9	Intron (ENSMUST00000168787.7/224671, intron 1 of 10)
Tbc1d22a	TBC1 domain family, member 22a	Distal Intergenic	Btbd9	BTB (POZ) domain containing 9	Intron (ENSMUST00000168787.7/224671, intron 1 of 10)
Tafa5	TAFA chemokine like family member 5	Distal Intergenic	Btbd9	BTB (POZ) domain containing 9	Intron (ENSMUST00000168787.7/224671, intron 1 of 10)
Tafa5	TAFA chemokine like family member 5	Distal Intergenic	Btbd9	BTB (POZ) domain containing 9	Intron (ENSMUST00000168787.7/224671, intron 1 of 10)
Tafa5	TAFA chemokine like family member 5	Intron (ENSMUST00000230414.1/106014, intron 1 of 3)	Btbd9	BTB (POZ) domain containing 9	Intron (ENSMUST00000168787.7/224671, intron 1 of 10)
Slc1a3	solute carrier family 1 (glial high affinity glutamate transporter), member 3	Distal Intergenic	Btbd9	BTB (POZ) domain containing 9	Promoter (1-2kb)
B230214G05Rik	RIKEN cDNA B230214G05 gene	Distal Intergenic	Btbd9	BTB (POZ) domain containing 9	Promoter (<=1kb)
Zdhhc25	zinc finger, DHHC domain containing 25	Distal Intergenic	Btbd9	BTB (POZ) domain containing 9	Promoter (<=1kb)
Zdhhc25	zinc finger, DHHC domain containing 25	Distal Intergenic	Btbd9	BTB (POZ) domain containing 9	Promoter (<=1kb)
Brd1	bromodomain containing 1	Promoter (<=1kb)	Btbd9	BTB (POZ) domain containing 9	Promoter (<=1kb)
Ttll8	tubulin tyrosine ligase-like family, member 8	Exon (ENSMUST00000042594.12/170790, exon 10 of 12)	Btbd9	BTB (POZ) domain containing 9	Exon (ENSMUST00000235695.1/ENSMUST00000235695.1, exon 1 of 1)
Odf3b	outer dense fiber of sperm tails 3B	Promoter (<=1kb)	Btbd9	BTB (POZ) domain containing 9	3' UTR
Shank3	SH3 and multiple ankyrin repeat domains 3	Promoter (<=1kb)	Glo1	glyoxalase 1	3' UTR
Shank3	SH3 and multiple ankyrin repeat domains 3	Promoter (<=1kb)	Glo1	glyoxalase 1	Promoter (1-2kb)
Abcd2	ATP-binding cassette, sub-family D (ALD), member 2	Intron (ENSMUST00000190436.6/ENSMUST00000190436.6, intron 1 of 12)	Glo1	glyoxalase 1	Promoter (<=1kb)
Gxylt1	glucoside xylosyltransferase 1	Distal Intergenic	Glo1	glyoxalase 1	Promoter (2-3kb)
Gxylt1	glucoside xylosyltransferase 1	Distal Intergenic	Glo1	glyoxalase 1	Promoter (<=1kb)
Gxylt1	glucoside xylosyltransferase 1	Distal Intergenic	Dnah8	dynein, axonemal, heavy chain 8	Promoter (<=1kb)
Pphln1	periphilin 1	Intron (ENSMUST00000109256.10/223828, intron 7 of 7)	Dnah8	dynein, axonemal, heavy chain 8	3' UTR
9430014N10Rik	RIKEN cDNA 9430014N10 gene	Distal Intergenic	Dnah8	dynein, axonemal, heavy chain 8	Promoter (1-2kb)
Adamts20	a disintegrin-like and metallopeptidase (reprolysin type) with thrombospondin type 1 motif, 20	Distal Intergenic	Glp1r	glucagon-like peptide 1 receptor	Intron (ENSMUST00000114574.2/14652, intron 1 of 12)
Adamts20	a disintegrin-like and metallopeptidase (reprolysin type) with thrombospondin type 1 motif, 20	Promoter (<=1kb)	Glp1r	glucagon-like peptide 1 receptor	Intron (ENSMUST00000114574.2/14652, intron 3 of 12)
Tmem117	transmembrane protein 117	Intron (ENSMUST00000080141.5/320709, intron 3 of 7)	Wdr4	WD repeat domain 4	Promoter (<=1kb)
LOC100043315	uncharacterized LOC100043315	Intron (ENSMUST00000229933.1/54003, intron 16 of 20)	Cdsn	corneodesmosin	Promoter (1-2kb)
Nell2	NEL-like 2	Intron (ENSMUST00000229933.1/54003, intron 4 of 20)	Ddr1	discoidin domain receptor family, member 1	Promoter (<=1kb)
D030018L15Rik	nuclear receptor coactivator 2 pseudogene	Distal Intergenic	Rn45s	45S pre-ribosomal RNA	Promoter (<=1kb)
Arid2	AT rich interactive domain 2 (ARID, RFX-like)	Exon (ENSMUST00000096250.4/77044, exon 19 of 21)	Rcan2	regulator of calcineurin 2	Promoter (1-2kb)
Slc38a2	solute carrier family 38, member 2	Distal Intergenic	Runx2	runt related transcription factor 2	Intron (ENSMUST00000162816.7/12393, intron 3 of 5)
Pced1b	PC-esterase domain containing 1B	Intron (ENSMUST00000059433.7/239647, intron 1 of 5)	Runx2	runt related transcription factor 2	Intron (ENSMUST00000162816.7/12393, intron 3 of 5)
Pced1b	PC-esterase domain containing 1B	Distal Intergenic	Runx2	runt related transcription factor 2	Intron (ENSMUST00000162816.7/12393, intron 3 of 5)
Spef2	sperm flagellar 2	Distal Intergenic	Runx2	runt related transcription factor 2	Intron (ENSMUST00000050630.13/109115, intron 2 of 11)
Spef2	sperm flagellar 2	Distal Intergenic	Slc29a1	solute carrier family 29 (nucleoside transporters), member 1	Promoter (<=1kb)
Rapgef3	Rap guanine nucleotide exchange factor (GEF) 3	Distal Intergenic	Vegfa	vascular endothelial growth factor A	Promoter (<=1kb)
Vdr	vitamin D (1,25-dihydroxyvitamin D3) receptor	Intron (ENSMUST00000023119.14/22337, intron 3 of 9)	Tjap1	tight junction associated protein 1	Promoter (1-2kb)
Col2a1	collagen, type II, alpha 1	Promoter (1-2kb)	Ccnd3	cyclin D3	Promoter (<=1kb)
Col2a1	collagen, type II, alpha 1	Promoter (<=1kb)	Slc5a7	solute carrier family 5 (choline transporter), member 7	Distal Intergenic
Ccdc184	coiled-coil domain containing 184	Promoter (<=1kb)	Nudt12os	nudix (nucleoside diphosphate linked moiety X)-type motif 12, opposite strand	Distal Intergenic
Or8s8	olfactory receptor family 8 subfamily S member 8	Promoter (2-3kb)	Nudt12os	nudix (nucleoside diphosphate linked moiety X)-type motif 12, opposite strand	Distal Intergenic
Arf3	ADP-ribosylation factor 3	Promoter (<=1kb)	Nudt12os	nudix (nucleoside diphosphate linked moiety X)-type motif 12, opposite strand	Distal Intergenic
Arf3	ADP-ribosylation factor 3	Promoter (2-3kb)	Nudt12os	nudix (nucleoside diphosphate linked moiety X)-type motif 12, opposite strand	Distal Intergenic
Tuba1a	tubulin, alpha 1A	Promoter (2-3kb)	Nudt12os	nudix (nucleoside diphosphate linked moiety X)-type motif 12, opposite strand	Distal Intergenic
Spats2	spermatogenesis associated, serine-rich 2	Intron (ENSMUST00000230628.1/72572, intron 1 of 5)	Nudt12os	nudix (nucleoside diphosphate linked moiety X)-type motif 12, opposite strand	Distal Intergenic
Kcnh3	potassium voltage-gated channel, subfamily H (eag-related), member 3	Promoter (<=1kb)	Nudt12os	nudix (nucleoside diphosphate linked moiety X)-type motif 12, opposite strand	Distal Intergenic
Kcnh3	potassium voltage-gated channel, subfamily H (eag-related), member 3	Promoter (<=1kb)	Nudt12os	nudix (nucleoside diphosphate linked moiety X)-type motif 12, opposite strand	Distal Intergenic
Tmbim6	transmembrane BAX inhibitor motif containing 6	Promoter (<=1kb)	Memo1	mediator of cell motility 1	3' UTR
Nckap5l	NCK-associated protein 5-like	Promoter (<=1kb)	Qpct	glutaminyl-peptide cyclotransferase (glutaminyl cyclase)	Distal Intergenic
Spef2	sperm flagellar 2	Distal Intergenic	Atl2	atlastin GTPase 2	Promoter (<=1kb)
Fam186a	family with sequence similarity 186, member A	Intron (ENSMUST00000062631.14/72277, intron 3 of 3)	Gm19689	predicted gene, 19689	Distal Intergenic
Fam186a	family with sequence similarity 186, member A	Promoter (1-2kb)	4933433H22Rik	RIKEN cDNA 4933433H22 gene	Distal Intergenic
Grin2a	glutamate receptor, ionotropic, NMDA2A (epsilon 1)	Distal Intergenic	4933433H22Rik	RIKEN cDNA 4933433H22 gene	Distal Intergenic
Ciita	class II transactivator	Intron (ENSMUST00000230395.1/12265, intron 1 of 18)	4933433H22Rik	RIKEN cDNA 4933433H22 gene	Distal Intergenic
Gm21859	predicted gene, 21859	Exon (ENSMUST00000233200.1/545180, exon 30 of 46)	Thada	thyroid adenoma associated	Promoter (1-2kb)
Snx29	sorting nexin 29	Intron (ENSMUST00000180792.7/74478, intron 11 of 20)	Jcad	junctional cadherin 5 associated	Distal Intergenic
Cpped1	calcineurin-like phosphoesterase domain containing 1	Intron (ENSMUST00000068397.5/791359, intron 2 of 2)	Gm10556	predicted gene 10556	Distal Intergenic
1700003L19Rik	RIKEN cDNA 1700003L19 gene	Intron (ENSMUST00000230696.1/ENSMUST00000230696.1, intron 1 of 11)	Zeb1	zinc finger E-box binding homeobox 1	Distal Intergenic
2310015D24Rik	RIKEN cDNA 2310015D24 gene	Distal Intergenic	Arhgap12	Rho GTPase activating protein 12	Distal Intergenic
Cebpd	CCAAT/enhancer binding protein (C/EBP), delta	Intron (ENSMUST00000040248.8/224008, intron 11 of 19)	Sap130	Sin3A associated protein	Distal Intergenic
Car15	carbonic anhydrase 15	Promoter (2-3kb)	Sap130	Sin3A associated protein	Distal Intergenic
Gsc2	goosecoid homebox 2	Promoter (<=1kb)	Sap130	Sin3A associated protein	Promoter (<=1kb)
Arvcf	armadillo repeat gene deleted in velocardiofacial syndrome	Promoter (<=1kb)	Sap130	Sin3A associated protein	Promoter (<=1kb)
Vwa5b2	von Willebrand factor A domain containing 5B2	Promoter (<=1kb)	Bin1	bridging integrator 1	Intron (ENSMUST00000234857.1/30948, intron 1 of 13)
Vwa5b2	von Willebrand factor A domain containing 5B2	Promoter (<=1kb)	Egr1	early growth response 1	Distal Intergenic
Ece2	endothelin converting enzyme 2	Promoter (2-3kb)	Etf1	eukaryotic translation termination factor 1	Distal Intergenic
Vps8	VPS8 CORVET complex subunit	Promoter (2-3kb)	Ctnna1	catenin (cadherin associated protein), alpha 1	Exon (ENSMUST00000236969.1/12385, exon 7 of 7)
2510009E07Rik	RIKEN cDNA 2510009E07 gene	Intron (ENSMUST00000053336.7/72190, intron 1 of 1)	Sil1	SIL1 nucleotide exchange factor	Promoter (<=1kb)
Map3k13	mitogen-activated protein kinase kinase kinase 13	Intron (ENSMUST00000231988.1/71751, intron 11 of 14)	Snhg4	small nucleolar RNA host gene 4	Distal Intergenic
Igf2bp2	insulin-like growth factor 2 mRNA binding protein 2	Promoter (<=1kb)	Matr3	matrin 3	Promoter (<=1kb)
Tprg	transformation related protein 63 regulated	Intron (ENSMUST00000056087.3/71338, intron 1 of 5)	Matr3	matrin 3	Promoter (1-2kb)
Trp63	transformation related protein 63	Intron (ENSMUST00000115308.8/22061, intron 4 of 10)	Matr3	matrin 3	Promoter (<=1kb)
Ccdc50	coiled-coil domain containing 50	Intron (ENSMUST00000100026.9/67501, intron 3 of 10)	Pcdh1	protocadherin 1	3' UTR
Gm10823	predicted gene 10823	Intron (ENSMUST00000231532.1/100038623, intron 1 of 4)	Arhgap26	Rho GTPase activating protein 26	Intron (ENSMUST00000097593.8/71302, intron 20 of 22)
Opa1	OPA1, mitochondrial dynamin like GTPase	Distal Intergenic	Lox	lysyl oxidase	Intron (ENSMUST00000235622.1/ENSMUST00000235622.1, intron 1 of 2)
Lsg1	large 60S subunit nuclear export GTPase 1	Promoter (2-3kb)	Lox	lysyl oxidase	Intron (ENSMUST00000235622.1/ENSMUST00000235622.1, intron 1 of 2)
Cep19	centrosomal protein 19	Distal Intergenic	Lox	lysyl oxidase	Exon (ENSMUST00000235622.1/ENSMUST00000235622.1, exon 2 of 3)
Bex6	brain expressed family member 6	Distal Intergenic	Csnk1g3	casein kinase 1, gamma 3	Exon (ENSMUST00000069597.7/70425, exon 3 of 13)
Tnk2	tyrosine kinase, non-receptor, 2	Promoter (<=1kb)	Arsi	arylsulfatase i	Distal Intergenic
Snx4	sorting nexin 4	Intron (ENSMUST00000231389.1/69150, intron 5 of 12)	Slc6a7	solute carrier family 6 (neurotransmitter transporter, L-proline), member 7	Intron (ENSMUST00000025520.9/240332, intron 13 of 13)
Itgb5	integrin beta 5	Promoter (2-3kb)	Slc26a2	solute carrier family 26 (sulfate transporter), member 2	Promoter (<=1kb)
Kalrn	kalirin, RhoGEF kinase	Intron (ENSMUST00000076810.11/545156, intron 21 of 59)	Piezo2	piezo-type mechanosensitive ion channel component 2	Promoter (<=1kb)
Adcy5	adenylate cyclase 5	Promoter (1-2kb)	Ccbe1	collagen and calcium binding EGF domains 1	Intron (ENSMUST00000146610.1/320924, intron 1 of 9)
Sema5b	sema domain, seven thrombospondin repeats (type 1 and type 1-like), transmembrane domain (TM) and short cytoplasmic domain, (semaphorin) 5B	Promoter (<=1kb)	Spire1	spire type actin nucleation factor 1	Intron (ENSMUST00000115050.9/68166, intron 2 of 16)
Pla1a	phospholipase A1 member A	Intron (ENSMUST00000002926.7/85031, intron 5 of 10)	Spire1	spire type actin nucleation factor 1	Promoter (<=1kb)
Tmem39a	transmembrane protein 39a	Intron (ENSMUST00000023487.4/12549, intron 3 of 11)	Epg5	ectopic P-granules autophagy protein 5 homolog (C. elegans)	Exon (ENSMUST00000044622.6/100502841, exon 2 of 44)
Gm5766	ribosomal protein L7a pseudogene	Distal Intergenic	Kmt5b	lysine methyltransferase 5B	Promoter (1-2kb)
Boc	biregional cell adhesion molecule-related/down-regulated by oncogenes (Cdon) binding protein	Distal Intergenic	Kmt5b	lysine methyltransferase 5B	Promoter (<=1kb)
Gtpbp8	GTP-binding protein 8 (putative)	Intron (ENSMUST00000162512.7/66067, intron 4 of 5)	Cdk2ap2	CDK2-associated protein 2	Promoter (<=1kb)
Slc9c1	solute carrier family 9, subfamily C (Na+-transporting carboxylic acid decarboxylase), member 1	Intron (ENSMUST00000159945.7/208169, intron 5 of 27)	Pitpnm1	phosphatidylinositol transfer protein, membrane-associated 1	Promoter (<=1kb)
Dppa2	developmental pluripotency associated 2	Downstream (<=300bp)	Aip	aryl-hydrocarbon receptor-interacting protein	Promoter (<=1kb)
1700116B05Rik	RIKEN cDNA 1700116B05 gene	Distal Intergenic	Rbm4	RNA binding motif protein 4	Promoter (<=1kb)
Zpld1	zona pellucida like domain containing 1	Distal Intergenic	Slc29a2	solute carrier family 29 (nucleoside transporters), member 2	Distal Intergenic
Tmem45a	transmembrane protein 45a	Intron (ENSMUST00000211219.1/ENSMUST00000211219.1, intron 1 of 2)	Pcnx3	pecanex homolog 3	Promoter (<=1kb)
Tmem45a2	transmembrane protein 45A2	Distal Intergenic	Ehbp1l1	EH domain binding protein 1-like 1	Promoter (<=1kb)
Cpox	coproporphyrinogen oxidase	Promoter (<=1kb)	Fam89b	family with sequence similarity 89, member B	Promoter (<=1kb)
Or5k17	olfactory receptor family 5 subfamily K member 17	Distal Intergenic	Malat1	metastasis associated lung adenocarcinoma transcript 1 (non-coding RNA)	Distal Intergenic
Arl6	ADP-ribosylation factor-like 6	Intron (ENSMUST00000068860.12/13840, intron 14 of 17)	Malat1	metastasis associated lung adenocarcinoma transcript 1 (non-coding RNA)	Promoter (<=1kb)
Nsun3	NOL1/NOP2/Sun domain family member 3	Distal Intergenic	Malat1	metastasis associated lung adenocarcinoma transcript 1 (non-coding RNA)	Promoter (<=1kb)
Epha3	Eph receptor A3	Distal Intergenic	Snx15	sorting nexin 15	Promoter (<=1kb)
1700010K23Rik	RIKEN cDNA 1700010K23 gene	Distal Intergenic	Ppp2r5b	protein phosphatase 2, regulatory subunit B', beta	Promoter (<=1kb)
Speer2	spermatogenesis associated glutamate (E)-rich protein 2	Distal Intergenic	Bad	BCL2-associated agonist of cell death	Promoter (<=1kb)
8030451O07Rik	RIKEN cDNA 8030451O07 gene	Distal Intergenic	Mark2	MAP/microtubule affinity regulating kinase 2	Intron (ENSMUST00000170286.1/ENSMUST00000170286.1, intron 1 of 1)
Robo1	roundabout guidance receptor 1	Promoter (<=1kb)	Slc3a2	solute carrier family 3 (activators of dibasic and neutral amino acid transport), member 2	Promoter (<=1kb)
Robo2	roundabout guidance receptor 2	Distal Intergenic	Slc3a2	solute carrier family 3 (activators of dibasic and neutral amino acid transport), member 2	Promoter (<=1kb)
Nrip1	nuclear receptor interacting protein 1	Intron (ENSMUST00000121927.7/268903, intron 1 of 3)	Tmem216	transmembrane protein 216	Distal Intergenic
1700041M19Rik	RIKEN cDNA 1700041M19 gene	Intron (ENSMUST00000208105.1/76601, intron 1 of 7)	Gnaq	guanine nucleotide binding protein, alpha q polypeptide	Intron (ENSMUST00000025541.5/14682, intron 1 of 6)
E330011O21Rik	RIKEN cDNA E330011O21 gene	Promoter (<=1kb)	Anxa1	annexin A1	Promoter (1-2kb)
Cxadr	coxsackie virus and adenovirus receptor	Promoter (<=1kb)	Vldlr	very low density lipoprotein receptor	Intron (ENSMUST00000235406.1/ENSMUST00000235406.1, intron 2 of 4)
Tmprss15	transmembrane protease, serine 15	Intron (ENSMUST00000023566.10/19146, intron 8 of 27)	Acta2	actin alpha 2, smooth muscle, aorta	Distal Intergenic
4930553E22Rik	RIKEN cDNA 4930553E22 gene	Distal Intergenic	Ifit1bl1	interferon induced protein with tetratricpeptide repeats 1B like 1	Exon (ENSMUST00000112467.1/667373, exon 2 of 2)
Gm32865	predicted gene, 32865	Distal Intergenic	Ifit1bl1	interferon induced protein with tetratricpeptide repeats 1B like 1	Promoter (2-3kb)
Bach1	BTB and CNC homology 1, basic leucine zipper transcription factor 1	Promoter (<=1kb)	Hectd2	HECT domain E3 ubiquitin protein ligase 2	Promoter (<=1kb)
4932438H23Rik	RIKEN cDNA 4932438H23 gene	Intron (ENSMUST00000146047.1/74387, intron 1 of 1)	Lcor	ligand dependent nuclear receptor corepressor	Intron (ENSMUST00000067795.12/212391, intron 2 of 7)
Olig2	oligodendrocyte transcription factor 2	Promoter (1-2kb)	Scd3	stearoyl-coenzyme A desaturase 3	Distal Intergenic
Olig2	oligodendrocyte transcription factor 2	Promoter (2-3kb)	Scd2	stearoyl-Coenzyme A desaturase 2	Distal Intergenic
Mrps6	mitochondrial ribosomal protein S6	Intron (ENSMUST00000232677.1/121022, intron 2 of 3)	Gbf1	golgi-specific brefeldin A-resistance factor 1	Intron (ENSMUST00000026254.13/107338, intron 3 of 39)
1810053B23Rik	RIKEN cDNA 1810053B23 gene	Distal Intergenic	Sufu	SUFU negative regulator of hedgehog signaling	Intron (ENSMUST00000039922.12/24069, intron 10 of 11)
Setd4	SET domain containing 4	Distal Intergenic	Nt5c2	5'-nucleotidase, cytosolic II	Promoter (<=1kb)
Cldn14	claudin 14	Distal Intergenic	Smc3	structural maintenance of chromosomes 3	Promoter (2-3kb)
Hlcs	holocarboxylase synthetase (biotin- [propriony-Coenzyme A-carboxylase (ATP-hydrolysing)] ligase)	Intron (ENSMUST00000163193.8/110948, intron 5 of 10)	Vti1a	vesicle transport through interaction with t-SNAREs 1A	Intron (ENSMUST00000225529.1/53611, intron 7 of 7)
Itgb2l	integrin beta 2-like	Intron (ENSMUST00000113794.7/72058, intron 8 of 8)	Vti1a	vesicle transport through interaction with t-SNAREs 1A	Intron (ENSMUST00000225529.1/53611, intron 7 of 7)
Pcp4	Purkinje cell protein 4	Promoter (2-3kb)	Nhlrc2	NHL repeat containing 2	Exon (ENSMUST00000071423.6/66866, exon 6 of 11)
Pcp4	Purkinje cell protein 4	Distal Intergenic	Afap1l2	actin filament associated protein 1-like 2	Promoter (<=1kb)
Pacrg	PARK2 co-regulated	Intron (ENSMUST00000041463.6/69310, intron 3 of 4)	Cubn	cubilin (intrinsic factor-cobalamin receptor)	Intron (ENSMUST00000091436.6/65969, intron 27 of 66)
C030013G03Rik	RIKEN cDNA C030013G03 gene	Exon (ENSMUST00000233535.1/20519, exon 3 of 10)	Cubn	cubilin (intrinsic factor-cobalamin receptor)	Intron (ENSMUST00000091436.6/65969, intron 27 of 66)
Slc22a3	solute carrier family 22 (organic cation transporter), member 3	Promoter (<=1kb)	Sec16a	SEC16 homolog A, endoplasmic reticulum export factor	Promoter (<=1kb)
Smok4a	sperm motility kinase 4A	Intron (ENSMUST00000137459.7/72578, intron 3 of 5)	0610009E02Rik	RIKEN cDNA 0610009E02 gene	Promoter (<=1kb)
Dact2	dishevelled-binding antagonist of beta-catenin 2	Exon (ENSMUST00000053218.6/240025, exon 4 of 4)	Rxra	retinoid X receptor alpha	Promoter (1-2kb)
Thbs2	thrombospondin 2	Distal Intergenic	Rxra	retinoid X receptor alpha	Intron (ENSMUST00000129514.7/20181, intron 1 of 3)
Wdr27	WD repeat domain 27	Exon (ENSMUST00000232147.1/71682, exon 9 of 26)	Rxra	retinoid X receptor alpha	Distal Intergenic
Dll1	delta like canonical Notch ligand 1	Distal Intergenic	Rapgef1	Rap guanine nucleotide exchange factor (GEF) 1	Promoter (2-3kb)
Dll1	delta like canonical Notch ligand 1	Distal Intergenic	Set	SET nuclear oncogene	Promoter (<=1kb)
Psmb1	proteasome (prosome, macropain) subunit, beta type 1	Distal Intergenic	Tbc1d13	TBC1 domain family, member 13	Promoter (<=1kb)
Vmn2r95	vomeronasal 2, receptor 95	3' UTR	Ptpa	protein phosphatase 2 protein activator	Promoter (<=1kb)
Vmn2r104	vomeronasal 2, receptor 104	Distal Intergenic	Ptpa	protein phosphatase 2 protein activator	Promoter (<=1kb)
Zfp160	zinc finger protein 160	3' UTR	Mir3089	microRNA 3089	Distal Intergenic
Zfp51	zinc finger protein 51	Intron (ENSMUST00000039577.7/22709, intron 3 of 4)	BC005624	cDNA sequence BC005624	Promoter (<=1kb)
Zfp229	zinc finger protein 229	Intron (ENSMUST00000073312.6/240034, intron 4 of 5)	Abl1	c-abl oncogene 1, non-receptor tyrosine kinase	Intron (ENSMUST00000075759.12/11350, intron 1 of 10)
Zfp994	zinc finger protein 994	Intron (ENSMUST00000179996.2/240038, intron 2 of 4)	Slc25a25	solute carrier family 25 (mitochondrial carrier, phosphate carrier), member 25	Promoter (<=1kb)
Atp6v0c	ATPase, H+ transporting, lysosomal V0 subunit C	Promoter (<=1kb)	Slc25a25	solute carrier family 25 (mitochondrial carrier, phosphate carrier), member 25	Promoter (2-3kb)
Hs3st6	heparan sulfate (glucosamine) 3-O-sulfotransferase 6	Promoter (1-2kb)	Niban2	niban apoptosis regulator 2	Promoter (2-3kb)
Hs3st6	heparan sulfate (glucosamine) 3-O-sulfotransferase 6	Promoter (<=1kb)	Rpl35	ribosomal protein L35	Promoter (<=1kb)
Percc1	proline and glutamate rich with coiled coil 1	Promoter (2-3kb)	Lypd6b	LY6/PLAUR domain containing 6B	Intron (ENSMUST00000028103.12/71897, intron 1 of 9)
Unkl	unkempt family like zinc finger	Promoter (<=1kb)	Baz2b	bromodomain adjacent to zinc finger domain, 2B	Intron (ENSMUST00000144893.1/407823, intron 1 of 3)
Gm33727	predicted gene, 33727	Distal Intergenic	Rbms1	RNA binding motif, single stranded interacting protein 1	Promoter (<=1kb)
Mrpl28	mitochondrial ribosomal protein L28	Downstream (<=300bp)	Gm13582	predicted gene 13582	Distal Intergenic
Axin1	axin 1	Promoter (1-2kb)	Gm13582	predicted gene 13582	Distal Intergenic
Crebrf	CREB3 regulatory factor	3' UTR	Gm13582	predicted gene 13582	Distal Intergenic
Nkx2-5	NK2 homeobox 5	Distal Intergenic	Klhl41	kelch-like 41	Promoter (<=1kb)
Nkx2-5	NK2 homeobox 5	Promoter (1-2kb)	Map3k20	mitogen-activated protein kinase kinase kinase 20	Intron (ENSMUST00000090824.11/65964, intron 2 of 19)
Nkx2-5	NK2 homeobox 5	Promoter (<=1kb)	Sp3	trans-acting transcription factor 3	Distal Intergenic
Nkx2-5	NK2 homeobox 5	Promoter (<=1kb)	Nfe2l2	nuclear factor, erythroid derived 2, like 2	Promoter (<=1kb)
Nkx2-5	NK2 homeobox 5	Distal Intergenic	Cstpp1	centriolar satellite-associated tubulin polyglutamylase complex regulator 1	Promoter (1-2kb)
Nkx2-5	NK2 homeobox 5	Distal Intergenic	Lrp4	low density lipoprotein receptor-related protein 4	Promoter (<=1kb)
Kifc5b	kinesin family member C5B	Intron (ENSMUST00000236945.1/ENSMUST00000236945.1, intron 3 of 3)	Creb3l1	cAMP responsive element binding protein 3-like 1	Intron (ENSMUST00000028663.4/26427, intron 1 of 11)
Mir7214	microRNA 7214	Intron (ENSMUST00000232564.1/ENSMUST00000232564.1, intron 1 of 2)	Lrrc4c	leucine rich repeat containing 4C	Exon (ENSMUST00000099684.3/ENSMUST00000099684.3, exon 1 of 4)
Grm4	glutamate receptor, metabotropic 4	Promoter (<=1kb)	Lrrc4c	leucine rich repeat containing 4C	Exon (ENSMUST00000099683.1/ENSMUST00000099683.1, exon 1 of 5)
Grm4	glutamate receptor, metabotropic 4	Promoter (<=1kb)	Pdhx	pyruvate dehydrogenase complex, component X	Intron (ENSMUST00000011058.8/27402, intron 1 of 10)
Grm4	glutamate receptor, metabotropic 4	Promoter (<=1kb)	Gm13985	predicted gene 13985	Distal Intergenic
Uhrf1bp1	UHRF1 (ICBP90) binding protein 1	Exon (ENSMUST00000137581.2/20630, exon 4 of 4)	Gm13985	predicted gene 13985	Distal Intergenic
Scube3	signal peptide, CUB domain, EGF-like 3	Promoter (<=1kb)	Gm13985	predicted gene 13985	Distal Intergenic
Scube3	signal peptide, CUB domain, EGF-like 3	Promoter (<=1kb)	Gm13985	predicted gene 13985	Distal Intergenic
Pnpla1	patatin-like phospholipase domain containing 1	Intron (ENSMUST00000056866.7/433091, intron 1 of 9)	Gm13985	predicted gene 13985	Distal Intergenic
Pim1	proviral integration site 1	Intron (ENSMUST00000234040.1/ENSMUST00000234040.1, intron 1 of 3)	4930412B13Rik	RIKEN cDNA 4930412B13 gene	Exon (ENSMUST00000149239.1/73938, exon 4 of 6)
Mdga1	MAM domain containing glycosylphosphatidylinositol anchor 1	Intron (ENSMUST00000167190.8/74762, intron 2 of 20)	4930412B13Rik	RIKEN cDNA 4930412B13 gene	Intron (ENSMUST00000148587.7/329496, intron 8 of 9)
Btbd9	BTB (POZ) domain containing 9	Intron (ENSMUST00000168787.7/224671, intron 9 of 10)	4930412B13Rik	RIKEN cDNA 4930412B13 gene	Intron (ENSMUST00000148587.7/329496, intron 8 of 9)
Gm6402	ribosomal protein S17 pseudogene	Intron (ENSMUST00000168787.7/224671, intron 6 of 10)	Thbs1	thrombospondin 1	Promoter (1-2kb)
Dnah8	dynein, axonemal, heavy chain 8	Intron (ENSMUST00000170651.1/13417, intron 3 of 92)	Slc30a4	solute carrier family 30 (zinc transporter), member 4	3' UTR
Dnah8	dynein, axonemal, heavy chain 8	Intron (ENSMUST00000170651.1/13417, intron 63 of 92)	Gabpb1	GA repeat binding protein, beta 1	Promoter (<=1kb)
Glp1r	glucagon-like peptide 1 receptor	Intron (ENSMUST00000235858.1/224671, intron 1 of 6)	Tmem87b	transmembrane protein 87B	Promoter (<=1kb)
Glp1r	glucagon-like peptide 1 receptor	Promoter (<=1kb)	Zc3h6	zinc finger CCCH type containing 6	Promoter (1-2kb)
Cbs	cystathionine beta-synthase	Promoter (<=1kb)	Plcb4	phospholipase C, beta 4	Intron (ENSMUST00000146018.7/18798, intron 2 of 2)
Sik1	salt inducible kinase 1	Distal Intergenic	Bcl2l1	BCL2-like 1	Intron (ENSMUST00000007803.11/12048, intron 2 of 2)
Sik1	salt inducible kinase 1	Distal Intergenic	Bcl2l1	BCL2-like 1	Intron (ENSMUST00000007803.11/12048, intron 2 of 2)
Cyp4f16	cytochrome P450, family 4, subfamily f, polypeptide 16	Distal Intergenic	Pxmp4	peroxisomal membrane protein 4	Promoter (<=1kb)
Cyp4f40	cytochrome P450, family 4, subfamily f, polypeptide 40	Intron (ENSMUST00000234094.1/ENSMUST00000234094.1, intron 7 of 7)	Pxmp4	peroxisomal membrane protein 4	Promoter (<=1kb)
Kank3	KN motif and ankyrin repeat domains 3	Promoter (<=1kb)	Rbm39	RNA binding motif protein 39	Promoter (<=1kb)
Cd320	CD320 antigen	Distal Intergenic	Soga1	suppressor of glucose, autophagy associated 1	Intron (ENSMUST00000069098.6/320706, intron 1 of 14)
Tnxb	tenascin XB	Intron (ENSMUST00000238967.1/81877, intron 9 of 43)	Ywhab	tyrosine 3-monooxygenase/tryptophan 5-monooxygenase activation protein, beta polypeptide	Promoter (1-2kb)
Tiam2	T cell lymphoma invasion and metastasis 2	Intron (ENSMUST00000169838.8/24001, intron 15 of 26)	Stau1	staufen double-stranded RNA binding protein 1	3' UTR
H2-Q10	histocompatibility 2, Q region locus 10	Promoter (<=1kb)	Stau1	staufen double-stranded RNA binding protein 1	Promoter (<=1kb)
Sfta2	surfactant associated 2	Intron (ENSMUST00000173162.2/ENSMUST00000173162.2, intron 2 of 2)	Stau1	staufen double-stranded RNA binding protein 1	Promoter (<=1kb)
Gm7030	predicted gene 7030	Distal Intergenic	Stau1	staufen double-stranded RNA binding protein 1	Intron (ENSMUST00000109235.7/20853, intron 1 of 11)
Gm6623	akirin 1 pseudogene	Promoter (<=1kb)	Stau1	staufen double-stranded RNA binding protein 1	Intron (ENSMUST00000109235.7/20853, intron 1 of 11)
Nox3	NADPH oxidase 3	Distal Intergenic	Stau1	staufen double-stranded RNA binding protein 1	Promoter (<=1kb)
Adgrf2	adhesion G protein-coupled receptor F2	Distal Intergenic	Stau1	staufen double-stranded RNA binding protein 1	Intron (ENSMUST00000109235.7/20853, intron 1 of 11)
Rcan2	regulator of calcineurin 2	Intron (ENSMUST00000228972.1/53901, intron 2 of 4)	Stau1	staufen double-stranded RNA binding protein 1	Promoter (<=1kb)
Clic5	chloride intracellular channel 5	Intron (ENSMUST00000024755.6/224796, intron 4 of 5)	Stau1	staufen double-stranded RNA binding protein 1	Promoter (<=1kb)
Clic5	chloride intracellular channel 5	Distal Intergenic	Stau1	staufen double-stranded RNA binding protein 1	Distal Intergenic
4930564C03Rik	RIKEN cDNA 4930564C03 gene	Intron (ENSMUST00000050630.13/109115, intron 11 of 11)	Ddx27	DEAD box helicase 27	Promoter (<=1kb)
Spats1	spermatogenesis associated, serine-rich 1	Promoter (<=1kb)	Ddx27	DEAD box helicase 27	Promoter (<=1kb)
Tmem151b	transmembrane protein 151B	Exon (ENSMUST00000180252.2/210573, exon 3 of 3)	Znfx1	zinc finger, NFX1-type containing 1	Intron (ENSMUST00000048988.13/98999, intron 3 of 13)
Slc29a1	solute carrier family 29 (nucleoside transporters), member 1	Promoter (<=1kb)	Zfas1	zinc finger, NFX1-type containing 1, antisense RNA 1	Promoter (<=1kb)
4930542M03Rik	RIKEN cDNA 4930542M03 gene	Distal Intergenic	Snord12	small nucleolar RNA, C/D box 12	Promoter (<=1kb)
4930542M03Rik	RIKEN cDNA 4930542M03 gene	Distal Intergenic	Ube2v1	ubiquitin-conjugating enzyme E2 variant 1	Intron (ENSMUST00000127006.1/ENSMUST00000127006.1, intron 2 of 3)
Slc22a7	solute carrier family 22 (organic anion transporter), member 7	3' UTR	Ube2v1	ubiquitin-conjugating enzyme E2 variant 1	Promoter (1-2kb)
Ubr2	ubiquitin protein ligase E3 component n-recognin 2	Distal Intergenic	Pmepa1	prostate transmembrane protein, androgen induced 1	Intron (ENSMUST00000036248.12/65112, intron 1 of 3)
Ubr2	ubiquitin protein ligase E3 component n-recognin 2	Distal Intergenic	Pmepa1	prostate transmembrane protein, androgen induced 1	Intron (ENSMUST00000036248.12/65112, intron 1 of 3)
Trerf1	transcriptional regulating factor 1	Distal Intergenic	Ythdf1	YTH N6-methyladenosine RNA binding protein 1	Promoter (<=1kb)
Trerf1	transcriptional regulating factor 1	Intron (ENSMUST00000188947.6/224829, intron 6 of 11)	Pex2	peroxisomal biogenesis factor 2	Distal Intergenic
1700001C19Rik	RIKEN cDNA 1700001C19 gene	Promoter (2-3kb)	Dnajc5b	DnaJ heat shock protein family (Hsp40) member C5 beta	Distal Intergenic
1700008K24Rik	RIKEN cDNA 1700008K24 gene	Distal Intergenic	Gm20755	predicted gene, 20755	Distal Intergenic
Kif6	kinesin family member 6	Distal Intergenic	Pgrmc2	progesterone receptor membrane component 2	Distal Intergenic
Satb1	special AT-rich sequence binding protein 1	Promoter (<=1kb)	Pgrmc2	progesterone receptor membrane component 2	Distal Intergenic
Satb1	special AT-rich sequence binding protein 1	Promoter (<=1kb)	Maml3	mastermind like transcriptional coactivator 3	Intron (ENSMUST00000121440.3/433586, intron 1 of 4)
Gm27217	predicted gene 27217	Distal Intergenic	Foxo1	forkhead box O1	Exon (ENSMUST00000194488.1/ENSMUST00000194488.1, exon 1 of 2)
Gm27217	predicted gene 27217	Distal Intergenic	Gm2447	predicted gene 2447	Distal Intergenic
Efhb	EF hand domain family, member B	Distal Intergenic	Tsc22d2	TSC22 domain family, member 2	Distal Intergenic
Sult1c1	sulfotransferase family, cytosolic, 1C, member 1	Distal Intergenic	Mir16-2	microRNA 16-2	Promoter (1-2kb)
Slc5a7	solute carrier family 5 (choline transporter), member 7	Distal Intergenic	Kpna4	karyopherin (importin) alpha 4	Exon (ENSMUST00000193684.1/ENSMUST00000193684.1, exon 1 of 1)
Ptprs	protein tyrosine phosphatase, receptor type, S	Distal Intergenic	Kpna4	karyopherin (importin) alpha 4	Promoter (2-3kb)
Znrf4	zinc and ring finger 4	Distal Intergenic	Cct3	chaperonin containing Tcp1, subunit 3 (gamma)	Promoter (<=1kb)
Catsperd	cation channel sperm associated auxiliary subunit delta	Promoter (1-2kb)	Lmna	lamin A	Promoter (1-2kb)
Adgre1	adhesion G protein-coupled receptor E1	Intron (ENSMUST00000086763.12/13733, intron 12 of 21)	Lmna	lamin A	Promoter (1-2kb)
Cntnap5c	contactin associated protein-like 5C	Intron (ENSMUST00000076038.6/620292, intron 4 of 23)	Arhgef2	rho/rac guanine nucleotide exchange factor (GEF) 2	Promoter (<=1kb)
Tulp4	tubby like protein 4	Intron (ENSMUST00000149838.7/ENSMUST00000149838.7, intron 2 of 2)	Gatad2b	GATA zinc finger domain containing 2B	Promoter (<=1kb)
Tulp4	tubby like protein 4	Intron (ENSMUST00000142030.7/68842, intron 1 of 5)	Gatad2b	GATA zinc finger domain containing 2B	Promoter (<=1kb)
Efna5	ephrin A5	Distal Intergenic	S100a3	S100 calcium binding protein A3	Promoter (<=1kb)
Efna5	ephrin A5	Distal Intergenic	Tdpoz3	TD and POZ domain containing 3	Distal Intergenic
Efna5	ephrin A5	Distal Intergenic	Tdpoz3	TD and POZ domain containing 3	Promoter (2-3kb)
Efna5	ephrin A5	Intron (ENSMUST00000024761.12/50758, intron 7 of 8)	Arnt	aryl hydrocarbon receptor nuclear translocator	Promoter (<=1kb)
Mir6420	microRNA 6420	Distal Intergenic	Otud7b	OTU domain containing 7B	Intron (ENSMUST00000132980.7/229603, intron 1 of 4)
AU016765	expressed sequence AU016765	Distal Intergenic	Platr30	pluripotency associated transcript 30	Distal Intergenic
4930583I09Rik	RIKEN cDNA 4930583I09 gene	Distal Intergenic	Platr30	pluripotency associated transcript 30	Distal Intergenic
4930583I09Rik	RIKEN cDNA 4930583I09 gene	Distal Intergenic	Hjv	hemojuvelin BMP co-receptor	Distal Intergenic
Rab31	RAB31, member RAS oncogene family	Intron (ENSMUST00000070673.8/106572, intron 1 of 6)	Notch2	notch 2	Intron (ENSMUST00000198324.1/18129, intron 1 of 7)
Ppp4r1	protein phosphatase 4, regulatory subunit 1	Intron (ENSMUST00000161324.7/70351, intron 2 of 3)	Tspan2	tetraspanin 2	Distal Intergenic
Lama1	laminin, alpha 1	Distal Intergenic	Magi3	membrane associated guanylate kinase, WW and PDZ domain containing 3	Distal Intergenic
Epb41l3	erythrocyte membrane protein band 4.1 like 3	Distal Intergenic	Mov10	Mov10 RISC complex RNA helicase	Promoter (<=1kb)
Akain1	A kinase (PRKA) anchor inhibitor 1	Distal Intergenic	Rbm15	RNA binding motif protein 15	Promoter (<=1kb)
Spdya	speedy/RINGO cell cycle regulator family, member A	Intron (ENSMUST00000130218.7/70891, intron 3 of 5)	Csf1	colony stimulating factor 1 (macrophage)	Distal Intergenic
Rps6ka2	ribosomal protein S6 kinase, polypeptide 2	Intron (ENSMUST00000024575.7/20112, intron 1 of 20)	Gnai3	guanine nucleotide binding protein (G protein), alpha inhibiting 3	Promoter (<=1kb)
Galnt14	polypeptide N-acetylgalactosaminyltransferase 14	Distal Intergenic	Arsj	arylsulfatase J	Intron (ENSMUST00000093976.3/271970, intron 1 of 1)
Xdh	xanthine dehydrogenase	Distal Intergenic	Emcn	endomucin	Distal Intergenic
Ltbp1	latent transforming growth factor beta binding protein 1	Intron (ENSMUST00000234490.1/268977, intron 3 of 34)	Unc5c	unc-5 netrin receptor C	Intron (ENSMUST00000106236.8/22253, intron 1 of 15)
Rasgrp3	RAS, guanyl releasing protein 3	Intron (ENSMUST00000164192.8/240168, intron 9 of 16)	Pdlim5	PDZ and LIM domain 5	Intron (ENSMUST00000029941.15/56376, intron 3 of 12)
Fam98a	family with sequence similarity 98, member A	Intron (ENSMUST00000164192.8/240168, intron 13 of 16)	Gbp2b	guanylate binding protein 2b	Exon (ENSMUST00000029936.4/14468, exon 5 of 11)
Vit	vitrin	Intron (ENSMUST00000024880.10/74199, intron 1 of 13)	Gbp2	guanylate binding protein 2	Promoter (<=1kb)
Map4k3	mitogen-activated protein kinase kinase kinase kinase 3	Intron (ENSMUST00000112389.8/225028, intron 24 of 34)	Gbp2	guanylate binding protein 2	Promoter (<=1kb)
Map4k3	mitogen-activated protein kinase kinase kinase kinase 3	Intron (ENSMUST00000112389.8/225028, intron 6 of 34)	Mir6381	microRNA 6381	Promoter (<=1kb)
Slc8a1	solute carrier family 8 (sodium/calcium exchanger), member 1	Distal Intergenic	Mir6381	microRNA 6381	Promoter (<=1kb)
Gm19689	predicted gene, 19689	Distal Intergenic	Selenof	selenoprotein F	Promoter (<=1kb)
Kcng3	potassium voltage-gated channel, subfamily G, member 3	Promoter (<=1kb)	Sh3glb1	SH3-domain GRB2-like B1 (endophilin)	Promoter (2-3kb)
8430430B14Rik	RIKEN cDNA 8430430B14 gene	Distal Intergenic	Sh3glb1	SH3-domain GRB2-like B1 (endophilin)	Promoter (<=1kb)
Slc3a1	solute carrier family 3, member 1	Intron (ENSMUST00000024944.8/20532, intron 4 of 9)	Clca3a2	chloride channel accessory 3A2	Exon (ENSMUST00000159989.1/229927, exon 12 of 14)
Six3	sine oculis-related homeobox 3	Distal Intergenic	Odf2l	outer dense fiber of sperm tails 2-like	Promoter (<=1kb)
Six3	sine oculis-related homeobox 3	Promoter (2-3kb)	Ccn1	cellular communication network factor 1	Exon (ENSMUST00000197148.1/ENSMUST00000197148.1, exon 2 of 2)
Srbd1	S1 RNA binding domain 1	Intron (ENSMUST00000234761.1/78586, intron 4 of 4)	Bcl10	B cell leukemia/lymphoma 10	Promoter (<=1kb)
2010106C02Rik	RIKEN cDNA 2010106C02 gene	Intron (ENSMUST00000097275.8/18754, intron 1 of 14)	Wls	wntless WNT ligand secretion mediator	Intron (ENSMUST00000068952.9/68151, intron 1 of 11)
Pde10a	phosphodiesterase 10A	Intron (ENSMUST00000115715.7/23984, intron 1 of 21)	Ints8	integrator complex subunit 8	3' UTR
Msh2	mutS homolog 2	Intron (ENSMUST00000024967.13/17685, intron 14 of 15)	Bag1	BCL2-associated athanogene 1	Promoter (<=1kb)
Pde10a	phosphodiesterase 10A	Intron (ENSMUST00000115715.7/23984, intron 1 of 21)	Atosb	atos homolog B	Promoter (<=1kb)
Lhcgr	luteinizing hormone/choriogonadotropin receptor	3' UTR	Zcchc7	zinc finger, CCHC domain containing 7	Intron (ENSMUST00000107824.8/319885, intron 2 of 8)
Nrxn1	neurexin I	Intron (ENSMUST00000072671.13/18189, intron 16 of 20)	NA	NA	Intron (ENSMUST00000102905.7/242481, intron 4 of 6)
Nrxn1	neurexin I	Intron (ENSMUST00000072671.13/18189, intron 1 of 20)	Musk	muscle, skeletal, receptor tyrosine kinase	Promoter (1-2kb)
Mettl4	methyltransferase like 4	Distal Intergenic	Lpar1	lysophosphatidic acid receptor 1	Intron (ENSMUST00000107570.1/14745, intron 2 of 2)
Mettl4	methyltransferase like 4	Distal Intergenic	Lpar1	lysophosphatidic acid receptor 1	Intron (ENSMUST00000107570.1/14745, intron 2 of 2)
Gata6os	GATA binding protein 6, opposite strand	Distal Intergenic	Ecpas	Ecm29 proteasome adaptor and scaffold	Exon (ENSMUST00000102889.9/230249, exon 25 of 49)
Gata6os	GATA binding protein 6, opposite strand	Promoter (<=1kb)	Susd1	sushi domain containing 1	Promoter (<=1kb)
Gata6	GATA binding protein 6	Promoter (<=1kb)	Hdhd3	haloacid dehalogenase-like hydrolase domain containing 3	Promoter (<=1kb)
Gata6	GATA binding protein 6	Promoter (<=1kb)	Alad	aminolevulinate, delta-, dehydratase	Intron (ENSMUST00000137448.1/17025, intron 1 of 10)
Npc1	NPC intracellular cholesterol transporter 1	Promoter (<=1kb)	Alad	aminolevulinate, delta-, dehydratase	Promoter (<=1kb)
Ttc39c	tetratricopeptide repeat domain 39C	Distal Intergenic	Alad	aminolevulinate, delta-, dehydratase	Promoter (<=1kb)
Taf4b	TATA-box binding protein associated factor 4b	Intron (ENSMUST00000169862.1/72504, intron 7 of 14)	Gm11413	predicted gene 11413	Distal Intergenic
Kctd1	potassium channel tetramerisation domain containing 1	Promoter (<=1kb)	Gm49890	predicted gene, 49890	Promoter (<=1kb)
Chst9	carbohydrate (N-acetylgalactosamine 4-0) sulfotransferase 9	Distal Intergenic	Plk3	polo like kinase 3	Promoter (<=1kb)
4930426D05Rik	RIKEN cDNA 4930426D05 gene	Intron (ENSMUST00000049105.10/225266, intron 2 of 7)	Plk3	polo like kinase 3	Promoter (<=1kb)
Klhl14	kelch-like 14	Promoter (2-3kb)	Macf1	microtubule-actin crosslinking factor 1	Intron (ENSMUST00000097897.10/11426, intron 57 of 97)
Ccdc178	coiled coil domain containing 178	Intron (ENSMUST00000234736.1/70950, intron 9 of 23)	Macf1	microtubule-actin crosslinking factor 1	Intron (ENSMUST00000097897.10/11426, intron 1 of 97)
Ccdc178	coiled coil domain containing 178	Distal Intergenic	Macf1	microtubule-actin crosslinking factor 1	Intron (ENSMUST00000097897.10/11426, intron 1 of 97)
Asxl3	ASXL transcriptional regulator 3	Intron (ENSMUST00000153836.1/211961, intron 1 of 1)	Azin2	antizyme inhibitor 2	Promoter (2-3kb)
Nol4	nucleolar protein 4	Intron (ENSMUST00000092015.10/319211, intron 3 of 5)	Srrm1	serine/arginine repetitive matrix 1	Distal Intergenic
Nol4	nucleolar protein 4	Intron (ENSMUST00000081423.12/319211, intron 2 of 10)	Smarca5-ps	SWI/SNF related, matrix associated, actin depenent ragulator of chromatin, subfamily a, member 5, pseudogene	Intron (ENSMUST00000150529.1/ENSMUST00000150529.1, intron 2 of 2)
Dtna	dystrobrevin alpha	Intron (ENSMUST00000222515.1/13527, intron 2 of 3)	Smarca5-ps	SWI/SNF related, matrix associated, actin depenent ragulator of chromatin, subfamily a, member 5, pseudogene	Intron (ENSMUST00000150529.1/ENSMUST00000150529.1, intron 2 of 2)
Mir187	microRNA 187	Promoter (2-3kb)	Zfp268	zinc finger protein 268	Distal Intergenic
2700062C07Rik	RIKEN cDNA 2700062C07 gene	Exon (ENSMUST00000046206.4/225283, exon 7 of 7)	Gm13034	SWI/SNF related, matrix associated, actin dependent regulator of chromatin, subfamily a, member 5 pseudogene	Distal Intergenic
Mocos	molybdenum cofactor sulfurase	Exon (ENSMUST00000068006.8/68591, exon 7 of 15)	Gm13034	SWI/SNF related, matrix associated, actin dependent regulator of chromatin, subfamily a, member 5 pseudogene	Distal Intergenic
Fhod3	formin homology 2 domain containing 3	Intron (ENSMUST00000037097.8/225288, intron 13 of 26)	Zfp992	zinc finger protein 992	Intron (ENSMUST00000105733.2/433791, intron 1 of 3)
Celf4	CUGBP, Elav-like family member 4	Promoter (<=1kb)	Zfp982	zinc finger protein 982	Promoter (1-2kb)
4930474G06Rik	RIKEN cDNA 4930474G06 gene	Distal Intergenic	Zfp982	zinc finger protein 982	Distal Intergenic
Pik3c3	phosphatidylinositol 3-kinase catalytic subunit type 3	Distal Intergenic	Zfp982	zinc finger protein 982	Distal Intergenic
Syt4	synaptotagmin IV	Distal Intergenic	Zfp982	zinc finger protein 982	Exon (ENSMUST00000117417.1/ENSMUST00000117417.1, exon 1 of 1)
Syt4	synaptotagmin IV	Distal Intergenic	Zfp985	zinc finger protein 985	Distal Intergenic
Ammecr1l	AMME chromosomal region gene 1-like	Intron (ENSMUST00000178164.7/269003, intron 16 of 21)	Zfp979	zinc finger protein 979	Distal Intergenic
Iws1	IWS1, SUPT6 interacting protein	Distal Intergenic	Zfp979	zinc finger protein 979	Distal Intergenic
Ercc3	excision repair cross-complementing rodent repair deficiency, complementation group 3	Promoter (2-3kb)	Zfp979	zinc finger protein 979	3' UTR
Mir6361	microRNA 6361	Promoter (1-2kb)	Rps19-ps3	ribosomal protein S19, pseudogene 3	Distal Intergenic
Camk4	calcium/calmodulin-dependent protein kinase IV	Promoter (1-2kb)	Errfi1	ERBB receptor feedback inhibitor 1	Intron (ENSMUST00000073600.8/74155, intron 1 of 3)
Gm10549	predicted gene 10549	Distal Intergenic	Klhl21	kelch-like 21	Promoter (<=1kb)
Epb41l4aos	erythrocyte membrane protein band 4.1 like 4a, opposite strand	Distal Intergenic	Morn1	MORN repeat containing 1	Exon (ENSMUST00000030915.10/76866, exon 12 of 14)
Epb41l4a	erythrocyte membrane protein band 4.1 like 4a	Intron (ENSMUST00000025234.6/13824, intron 3 of 23)	Ski	ski sarcoma viral oncogene homolog (avian)	Intron (ENSMUST00000084103.9/20481, intron 2 of 7)
Epb41l4a	erythrocyte membrane protein band 4.1 like 4a	Distal Intergenic	Slc35e2	solute carrier family 35, member E2	Promoter (<=1kb)
Apc	APC, WNT signaling pathway regulator	Distal Intergenic	Dhrsx	dehydrogenase/reductase (SDR family) X chromosome	Distal Intergenic
Egr1	early growth response 1	Promoter (2-3kb)	Dhrsx	dehydrogenase/reductase (SDR family) X chromosome	Distal Intergenic
Ube2d2a	ubiquitin-conjugating enzyme E2D 2A	Intron (ENSMUST00000170693.8/56550, intron 1 of 6)	Akap9	A kinase (PRKA) anchor protein (yotiao) 9	Promoter (1-2kb)
Pcdhb14	protocadherin beta 14	Promoter (1-2kb)	Cdk14	cyclin-dependent kinase 14	Intron (ENSMUST00000115451.7/18647, intron 11 of 13)
Diaph1	diaphanous related formin 1	Promoter (<=1kb)	Sema3a	sema domain, immunoglobulin domain (Ig), short basic domain, secreted, (semaphorin) 3A	Intron (ENSMUST00000195907.4/20346, intron 3 of 8)
Kctd16	potassium channel tetramerisation domain containing 16	Intron (ENSMUST00000236889.1/383348, intron 2 of 2)	Sema3a	sema domain, immunoglobulin domain (Ig), short basic domain, secreted, (semaphorin) 3A	Intron (ENSMUST00000195907.4/20346, intron 4 of 8)
Map3k8	mitogen-activated protein kinase kinase kinase 8	Distal Intergenic	Sema3a	sema domain, immunoglobulin domain (Ig), short basic domain, secreted, (semaphorin) 3A	Intron (ENSMUST00000195907.4/20346, intron 7 of 8)
Eno1b	enolase 1B, retrotransposed	Intron (ENSMUST00000237558.1/414127, intron 2 of 3)	Gm21190	predicted gene, 21190	Exon (ENSMUST00000196145.4/ENSMUST00000196145.4, exon 1 of 3)
Sncaip	synuclein, alpha interacting protein (synphilin)	Distal Intergenic	Hgf	hepatocyte growth factor	Intron (ENSMUST00000199581.4/15234, intron 9 of 18)
Snx2	sorting nexin 2	Distal Intergenic	Kmt2e	lysine (K)-specific methyltransferase 2E	Promoter (2-3kb)
Prdm6	PR domain containing 6	Promoter (<=1kb)	Slc35f6	solute carrier family 35, member F6	Promoter (2-3kb)
Redrum	Redrum, erythroid developmental long intergenic non-protein coding transcript	Distal Intergenic	Abhd1	abhydrolase domain containing 1	Promoter (<=1kb)
Redrum	Redrum, erythroid developmental long intergenic non-protein coding transcript	Distal Intergenic	Mrpl33	mitochondrial ribosomal protein L33	Intron (ENSMUST00000201999.3/ENSMUST00000201999.3, intron 1 of 3)
Fbn2	fibrillin 2	Intron (ENSMUST00000025497.7/14119, intron 7 of 64)	Mrpl33	mitochondrial ribosomal protein L33	Exon (ENSMUST00000201999.3/ENSMUST00000201999.3, exon 2 of 4)
Slc27a6	solute carrier family 27 (fatty acid transporter), member 6	Distal Intergenic	Babam2	BRISC and BRCA1 A complex member 2	Intron (ENSMUST00000201352.3/107976, intron 6 of 11)
Onecut2	one cut domain, family member 2	Promoter (1-2kb)	Tnip2	TNFAIP3 interacting protein 2	Promoter (<=1kb)
Nedd4l	neural precursor cell expressed, developmentally down-regulated gene 4-like	Intron (ENSMUST00000235343.1/83814, intron 5 of 30)	Tbc1d14	TBC1 domain family, member 14	Promoter (<=1kb)
Dcc	deleted in colorectal carcinoma	Intron (ENSMUST00000114943.10/13176, intron 5 of 28)	D5Ertd579e	DNA segment, Chr 5, ERATO Doi 579, expressed	Intron (ENSMUST00000031091.12/320661, intron 1 of 8)
Myo5b	myosin VB	Intron (ENSMUST00000074157.12/17919, intron 5 of 38)	Bloc1s4	biogenesis of lysosomal organelles complex-1, subunit 4, cappuccino	Distal Intergenic
Myo5b	myosin VB	Exon (ENSMUST00000074157.12/17919, exon 27 of 39)	Gm3716	predicted gene 3716	Distal Intergenic
9030625G05Rik	RIKEN cDNA 9030625G05 gene	Promoter (<=1kb)	Klf3	Kruppel-like factor 3 (basic)	Promoter (<=1kb)
Mir6358	microRNA 6358	Promoter (2-3kb)	Apbb2	amyloid beta (A4) precursor protein-binding, family B, member 2	Promoter (<=1kb)
Mir6358	microRNA 6358	Distal Intergenic	Apbb2	amyloid beta (A4) precursor protein-binding, family B, member 2	Promoter (1-2kb)
Smad2	SMAD family member 2	Distal Intergenic	Adgrl3	adhesion G protein-coupled receptor L3	5' UTR
Ier3ip1	immediate early response 3 interacting protein 1	Distal Intergenic	Mepe	matrix extracellular phosphoglycoprotein with ASARM motif (bone)	Distal Intergenic
Katnal2	katanin p60 subunit A-like 2	Intron (ENSMUST00000126153.7/71206, intron 1 of 15)	E130006D01Rik	RIKEN cDNA E130006D01 gene	Exon (ENSMUST00000198395.4/ENSMUST00000198395.4, exon 2 of 3)
Loxhd1	lipoxygenase homology domains 1	Intron (ENSMUST00000096547.10/240411, intron 35 of 38)	Cit	citron	Promoter (<=1kb)
Siglec15	sialic acid binding Ig-like lectin 15	Distal Intergenic	Rhof	ras homolog family member F (in filopodia)	Promoter (<=1kb)
Kcng2	potassium voltage-gated channel, subfamily G, member 2	Promoter (<=1kb)	Setd1b	SET domain containing 1B	Promoter (2-3kb)
Atp9b	ATPase, class II, type 9B	Intron (ENSMUST00000225900.1/ENSMUST00000225900.1, intron 1 of 2)	Clip2	CAP-GLY domain containing linker protein 2	Promoter (<=1kb)
Sall3	spalt like transcription factor 3	Promoter (1-2kb)	Cux1	cut-like homeobox 1	Intron (ENSMUST00000176216.8/13047, intron 2 of 22)
Wac	WW domain containing adaptor with coiled-coil	Distal Intergenic	Cux1	cut-like homeobox 1	Intron (ENSMUST00000176216.8/13047, intron 1 of 22)
Dipk1c	divergent protein kinase domain 1C	Promoter (<=1kb)	Trip6	thyroid hormone receptor interactor 6	Promoter (<=1kb)
Cyb5a	cytochrome b5 type A (microsomal)	Distal Intergenic	Ap4m1	adaptor-related protein complex AP-4, mu 1	Promoter (<=1kb)
Cbln2	cerebellin 2 precursor protein	Distal Intergenic	Sun1	Sad1 and UNC84 domain containing 1	Promoter (1-2kb)
Dagla	diacylglycerol lipase, alpha	Distal Intergenic	Sun1	Sad1 and UNC84 domain containing 1	Promoter (<=1kb)
Ms4a15	membrane-spanning 4-domains, subfamily A, member 15	Promoter (<=1kb)	Cyth3	cytohesin 3	Promoter (<=1kb)
Ms4a7	membrane-spanning 4-domains, subfamily A, member 7	Distal Intergenic	Cyth3	cytohesin 3	Promoter (<=1kb)
Ms4a6c	membrane-spanning 4-domains, subfamily A, member 6C	Promoter (1-2kb)	Smurf1	SMAD specific E3 ubiquitin protein ligase 1	Intron (ENSMUST00000110677.7/75788, intron 1 of 18)
Or5an6	olfactory receptor family 5 subfamily AN member 6	Intron (ENSMUST00000217062.2/ENSMUST00000217062.2, intron 1 of 1)	Ubl3	ubiquitin-like 3	Distal Intergenic
Or10q1b	olfactory receptor family 10 subfamily Q member 1B	Exon (ENSMUST00000207208.2/ENSMUST00000207208.2, exon 2 of 2)	Stard13	StAR-related lipid transfer (START) domain containing 13	Promoter (<=1kb)
Tle4	transducin-like enhancer of split 4	Distal Intergenic	Stard13	StAR-related lipid transfer (START) domain containing 13	Promoter (1-2kb)
Foxb2	forkhead box B2	Distal Intergenic	Gm4876	predicted gene 4876	Intron (ENSMUST00000140709.1/232599, intron 1 of 1)
Foxb2	forkhead box B2	Promoter (<=1kb)	Aass	aminoadipate-semialdehyde synthase	Distal Intergenic
Pcsk5	proprotein convertase subtilisin/kexin type 5	Promoter (1-2kb)	Snd1	staphylococcal nuclease and tudor domain containing 1	Intron (ENSMUST00000164915.7/56463, intron 9 of 16)
Aldh1a1	aldehyde dehydrogenase family 1, subfamily A1	Distal Intergenic	Flnc	filamin C, gamma	Promoter (2-3kb)
Gda	guanine deaminase	Intron (ENSMUST00000087600.9/14544, intron 3 of 13)	Mest	mesoderm specific transcript	Intron (ENSMUST00000048774.12/54160, intron 20 of 23)
Trpm3	transient receptor potential cation channel, subfamily M, member 3	Intron (ENSMUST00000237357.1/226025, intron 1 of 24)	Mest	mesoderm specific transcript	Intron (ENSMUST00000048774.12/54160, intron 20 of 23)
Trpm3	transient receptor potential cation channel, subfamily M, member 3	Promoter (<=1kb)	Exoc4	exocyst complex component 4	Promoter (<=1kb)
Foxd4	forkhead box D4	Promoter (1-2kb)	Cald1	caldesmon 1	Intron (ENSMUST00000079391.9/109624, intron 1 of 13)
Foxd4	forkhead box D4	Promoter (<=1kb)	Agbl3	ATP/GTP binding protein-like 3	Promoter (<=1kb)
Dock8	dedicator of cytokinesis 8	Intron (ENSMUST00000025831.7/76088, intron 40 of 47)	Agbl3	ATP/GTP binding protein-like 3	3' UTR
Dmrt1	doublesex and mab-3 related transcription factor 1	Distal Intergenic	Agbl3	ATP/GTP binding protein-like 3	Exon (ENSMUST00000155890.1/76223, exon 7 of 7)
Dmrt3	doublesex and mab-3 related transcription factor 3	Promoter (<=1kb)	Mtpn	myotrophin	Promoter (2-3kb)
Dmrt2	doublesex and mab-3 related transcription factor 2	Distal Intergenic	Cul1	cullin 1	Distal Intergenic
Smarca2	SWI/SNF related, matrix associated, actin dependent regulator of chromatin, subfamily a, member 2	Distal Intergenic	Ezh2	enhancer of zeste 2 polycomb repressive complex 2 subunit	Distal Intergenic
Smarca2	SWI/SNF related, matrix associated, actin dependent regulator of chromatin, subfamily a, member 2	Distal Intergenic	Ezh2	enhancer of zeste 2 polycomb repressive complex 2 subunit	Distal Intergenic
Smarca2	SWI/SNF related, matrix associated, actin dependent regulator of chromatin, subfamily a, member 2	Promoter (<=1kb)	Hnrnpa2b1	heterogeneous nuclear ribonucleoprotein A2/B1	3' UTR
Vldlr	very low density lipoprotein receptor	Distal Intergenic	Znrf2	zinc and ring finger 2	Promoter (<=1kb)
Plgrkt	plasminogen receptor, C-terminal lysine transmembrane protein	Promoter (<=1kb)	Gadd45a	growth arrest and DNA-damage-inducible 45 alpha	Promoter (<=1kb)
Pdcd1lg2	programmed cell death 1 ligand 2	Intron (ENSMUST00000112576.3/58205, intron 2 of 5)	Atoh8	atonal bHLH transcription factor 8	Distal Intergenic
Ermp1	endoplasmic reticulum metallopeptidase 1	Distal Intergenic	Usp39	ubiquitin specific peptidase 39	Promoter (<=1kb)
Il33	interleukin 33	Distal Intergenic	Rnf181	ring finger protein 181	Promoter (<=1kb)
Prkg1	protein kinase, cGMP-dependent, type I	Intron (ENSMUST00000065067.13/19091, intron 9 of 17)	Tgoln1	trans-golgi network protein	Promoter (<=1kb)
Cstf2t	cleavage stimulation factor, 3' pre-RNA subunit 2, tau	Intron (ENSMUST00000065067.13/19091, intron 2 of 17)	Tia1	cytotoxic granule-associated RNA binding protein 1	Promoter (<=1kb)
Sgms1	sphingomyelin synthase 1	Intron (ENSMUST00000099514.9/208449, intron 2 of 9)	C87436	expressed sequence C87436	Promoter (<=1kb)
Slc16a12	solute carrier family 16 (monocarboxylic acid transporters), member 12	Promoter (2-3kb)	Anxa4	annexin A4	5' UTR
Kif20b	kinesin family member 20B	Distal Intergenic	Plxna1	plexin A1	Exon (ENSMUST00000204568.1/ENSMUST00000204568.1, exon 1 of 1)
Kif20b	kinesin family member 20B	Intron (ENSMUST00000237105.1/ENSMUST00000237105.1, intron 1 of 2)	Slc6a6	solute carrier family 6 (neurotransmitter transporter, taurine), member 6	Distal Intergenic
Kif20b	kinesin family member 20B	Distal Intergenic	Foxp1	forkhead box P1	Distal Intergenic
A830019P07Rik	RIKEN cDNA A830019P07 gene	Intron (ENSMUST00000236698.1/329056, intron 2 of 5)	Foxp1	forkhead box P1	Intron (ENSMUST00000113322.8/108655, intron 1 of 18)
Lrp5	low density lipoprotein receptor-related protein 5	Intron (ENSMUST00000236650.1/ENSMUST00000236650.1, intron 2 of 2)	Vgll4	vestigial like family member 4	Promoter (2-3kb)
Marchf5	membrane associated ring-CH-type finger 5	Distal Intergenic	Wnk1	WNK lysine deficient protein kinase 1	Intron (ENSMUST00000060043.12/232341, intron 1 of 27)
Myof	myoferlin	Distal Intergenic	Ninj2	ninjurin 2	Intron (ENSMUST00000112711.8/29862, intron 1 of 3)
Myof	myoferlin	Exon (ENSMUST00000172095.2/226101, exon 12 of 53)	Vamp1	vesicle-associated membrane protein 1	Distal Intergenic
Plce1	phospholipase C, epsilon 1	Promoter (<=1kb)	Vamp1	vesicle-associated membrane protein 1	Promoter (<=1kb)
Tcirg1	T cell, immune regulator 1, ATPase, H+ transporting, lysosomal V0 protein A3	Promoter (<=1kb)	Smim10l1	small integral membrane protein 10 like 1	Promoter (<=1kb)
Lcor	ligand dependent nuclear receptor corepressor	Promoter (1-2kb)	Ppfibp1	PTPRF interacting protein, binding protein 1 (liprin beta 1)	Intron (ENSMUST00000016631.13/67533, intron 1 of 26)
Slit1	slit guidance ligand 1	Intron (ENSMUST00000169141.7/20562, intron 4 of 35)	1700034J05Rik	RIKEN cDNA 1700034J05 gene	Intron (ENSMUST00000016631.13/67533, intron 2 of 26)
Slit1	slit guidance ligand 1	Intron (ENSMUST00000169141.7/20562, intron 4 of 35)	Resf1	retroelement silencing factor 1	Distal Intergenic
Frat1	frequently rearranged in advanced T cell lymphomas	Distal Intergenic	Gas6	growth arrest specific 6	Distal Intergenic
Sfrp5	secreted frizzled-related sequence protein 5	Promoter (1-2kb)	Rasa3	RAS p21 protein activator 3	Intron (ENSMUST00000117551.3/19414, intron 1 of 23)
Got1	glutamic-oxaloacetic transaminase 1, soluble	Promoter (2-3kb)	Mrps31	mitochondrial ribosomal protein S31	Promoter (<=1kb)
Nkx2-3	NK2 homeobox 3	Promoter (2-3kb)	Nsd3	nuclear receptor binding SET domain protein 3	Promoter (<=1kb)
Nkx2-3	NK2 homeobox 3	3' UTR	Fgf20	fibroblast growth factor 20	Intron (ENSMUST00000068999.13/78506, intron 1 of 14)
Nkx2-3	NK2 homeobox 3	Downstream (<=300bp)	Fgf20	fibroblast growth factor 20	Intron (ENSMUST00000068999.13/78506, intron 1 of 14)
Wnt8b	wingless-type MMTV integration site family, member 8B	Promoter (1-2kb)	Micu3	mitochondrial calcium uptake family, member 3	Exon (ENSMUST00000068999.13/78506, exon 3 of 15)
Pax2	paired box 2	Exon (ENSMUST00000236936.1/ENSMUST00000236936.1, exon 4 of 6)	Cnot7	CCR4-NOT transcription complex, subunit 7	Exon (ENSMUST00000034012.9/18983, exon 6 of 7)
Pax2	paired box 2	Distal Intergenic	Cnot7	CCR4-NOT transcription complex, subunit 7	Promoter (<=1kb)
Pax2	paired box 2	Promoter (<=1kb)	Vps37a	vacuolar protein sorting 37A	Exon (ENSMUST00000238390.1/52348, exon 3 of 9)
Pax2	paired box 2	Promoter (<=1kb)	Vps37a	vacuolar protein sorting 37A	Promoter (1-2kb)
Pax2	paired box 2	Promoter (2-3kb)	Slc7a2	solute carrier family 7 (cationic amino acid transporter, y+ system), member 2	Promoter (1-2kb)
1700039E22Rik	RIKEN cDNA 1700039E22 gene	Promoter (<=1kb)	Sorbs2	sorbin and SH3 domain containing 2	Intron (ENSMUST00000067065.13/234214, intron 1 of 25)
1700039E22Rik	RIKEN cDNA 1700039E22 gene	Promoter (<=1kb)	Sorbs2	sorbin and SH3 domain containing 2	Intron (ENSMUST00000067065.13/234214, intron 1 of 25)
1700039E22Rik	RIKEN cDNA 1700039E22 gene	Promoter (<=1kb)	Tenm3	teneurin transmembrane protein 3	Distal Intergenic
Pdzd7	PDZ domain containing 7	Promoter (2-3kb)	Tenm3	teneurin transmembrane protein 3	Intron (ENSMUST00000033965.13/23965, intron 5 of 28)
Tlx1	T cell leukemia, homeobox 1	Promoter (<=1kb)	Tenm3	teneurin transmembrane protein 3	Intron (ENSMUST00000033965.13/23965, intron 4 of 28)
Tlx1	T cell leukemia, homeobox 1	Promoter (<=1kb)	Tenm3	teneurin transmembrane protein 3	Intron (ENSMUST00000033965.13/23965, intron 2 of 28)
Tlx1	T cell leukemia, homeobox 1	Promoter (2-3kb)	Tenm3	teneurin transmembrane protein 3	Intron (ENSMUST00000033965.13/23965, intron 2 of 28)
Lbx1	ladybird homeobox 1	Distal Intergenic	Tenm3	teneurin transmembrane protein 3	Intron (ENSMUST00000033965.13/23965, intron 2 of 28)
Lbx1	ladybird homeobox 1	Distal Intergenic	Tenm3	teneurin transmembrane protein 3	Intron (ENSMUST00000033965.13/23965, intron 2 of 28)
Lbx1	ladybird homeobox 1	Promoter (1-2kb)	Tenm3	teneurin transmembrane protein 3	Intron (ENSMUST00000033965.13/23965, intron 2 of 28)
Lbx1	ladybird homeobox 1	Promoter (<=1kb)	Tenm3	teneurin transmembrane protein 3	Intron (ENSMUST00000033965.13/23965, intron 2 of 28)
Lbx1	ladybird homeobox 1	Promoter (<=1kb)	Tenm3	teneurin transmembrane protein 3	Promoter (<=1kb)
Lbx1	ladybird homeobox 1	Promoter (<=1kb)	Tenm3	teneurin transmembrane protein 3	Promoter (2-3kb)
Fgf8	fibroblast growth factor 8	Promoter (<=1kb)	Tenm3	teneurin transmembrane protein 3	Intron (ENSMUST00000033965.13/23965, intron 2 of 28)
Kcnip2	Kv channel-interacting protein 2	Promoter (1-2kb)	Tenm3	teneurin transmembrane protein 3	Intron (ENSMUST00000033965.13/23965, intron 2 of 28)
Psd	pleckstrin and Sec7 domain containing	Promoter (<=1kb)	Tenm3	teneurin transmembrane protein 3	Intron (ENSMUST00000033965.13/23965, intron 2 of 28)
Sptbn2	spectrin beta, non-erythrocytic 2	Promoter (<=1kb)	Tenm3	teneurin transmembrane protein 3	Intron (ENSMUST00000033965.13/23965, intron 2 of 28)
Ctsf	cathepsin F	Promoter (<=1kb)	Tenm3	teneurin transmembrane protein 3	Intron (ENSMUST00000033965.13/23965, intron 2 of 28)
Sorcs3	sortilin-related VPS10 domain containing receptor 3	Intron (ENSMUST00000078880.5/66673, intron 7 of 26)	Tenm3	teneurin transmembrane protein 3	Intron (ENSMUST00000033965.13/23965, intron 1 of 28)
Sorcs3	sortilin-related VPS10 domain containing receptor 3	Distal Intergenic	Tenm3	teneurin transmembrane protein 3	Intron (ENSMUST00000033965.13/23965, intron 1 of 28)
Sorcs3	sortilin-related VPS10 domain containing receptor 3	Distal Intergenic	Tenm3	teneurin transmembrane protein 3	Intron (ENSMUST00000211812.1/23965, intron 1 of 2)
Sorcs3	sortilin-related VPS10 domain containing receptor 3	Distal Intergenic	Tenm3	teneurin transmembrane protein 3	Intron (ENSMUST00000211812.1/23965, intron 1 of 2)
Sorcs3	sortilin-related VPS10 domain containing receptor 3	Distal Intergenic	Tenm3	teneurin transmembrane protein 3	Intron (ENSMUST00000211812.1/23965, intron 1 of 2)
Sorcs1	sortilin-related VPS10 domain containing receptor 1	Intron (ENSMUST00000209413.1/58178, intron 1 of 25)	Tenm3	teneurin transmembrane protein 3	Intron (ENSMUST00000211812.1/23965, intron 1 of 2)
Sorcs1	sortilin-related VPS10 domain containing receptor 1	Distal Intergenic	Tenm3	teneurin transmembrane protein 3	Intron (ENSMUST00000211812.1/23965, intron 1 of 2)
Pacs1	phosphofurin acidic cluster sorting protein 1	Promoter (1-2kb)	Tenm3	teneurin transmembrane protein 3	Intron (ENSMUST00000211812.1/23965, intron 1 of 2)
Adra2a	adrenergic receptor, alpha 2a	Promoter (1-2kb)	Tenm3	teneurin transmembrane protein 3	Intron (ENSMUST00000211812.1/23965, intron 1 of 2)
Adra2a	adrenergic receptor, alpha 2a	Distal Intergenic	Tenm3	teneurin transmembrane protein 3	Exon (ENSMUST00000212945.1/ENSMUST00000212945.1, exon 1 of 2)
Gpam	glycerol-3-phosphate acyltransferase, mitochondrial	Distal Intergenic	Tenm3	teneurin transmembrane protein 3	Distal Intergenic
Ovol1	ovo like zinc finger 1	Promoter (<=1kb)	Tenm3	teneurin transmembrane protein 3	Distal Intergenic
Tcf7l2	transcription factor 7 like 2, T cell specific, HMG box	Intron (ENSMUST00000111662.10/21416, intron 4 of 13)	Tenm3	teneurin transmembrane protein 3	Distal Intergenic
Nrap	nebulin-related anchoring protein	Intron (ENSMUST00000167239.7/18175, intron 25 of 36)	Tenm3	teneurin transmembrane protein 3	Distal Intergenic
Ccdc186	coiled-coil domain containing 186	Distal Intergenic	Tenm3	teneurin transmembrane protein 3	Distal Intergenic
Ccdc186	coiled-coil domain containing 186	Promoter (1-2kb)	Tenm3	teneurin transmembrane protein 3	Distal Intergenic
Vwa2	von Willebrand factor A domain containing 2	Promoter (<=1kb)	Tenm3	teneurin transmembrane protein 3	Distal Intergenic
Afap1l2	actin filament associated protein 1-like 2	Promoter (1-2kb)	Tenm3	teneurin transmembrane protein 3	Distal Intergenic
Trub1	TruB pseudouridine (psi) synthase family member 1	Intron (ENSMUST00000026073.13/72133, intron 3 of 7)	Tenm3	teneurin transmembrane protein 3	Distal Intergenic
6720468P15Rik	RIKEN cDNA 6720468P15 gene	Promoter (2-3kb)	Tenm3	teneurin transmembrane protein 3	Distal Intergenic
Frmd8	FERM domain containing 8	Intron (ENSMUST00000025728.12/67457, intron 10 of 10)	Tenm3	teneurin transmembrane protein 3	Distal Intergenic
Hspa12a	heat shock protein 12A	Exon (ENSMUST00000066285.5/73442, exon 4 of 12)	Tenm3	teneurin transmembrane protein 3	Distal Intergenic
Eno4	enolase 4	Intron (ENSMUST00000163821.2/71653, intron 14 of 14)	Tenm3	teneurin transmembrane protein 3	Distal Intergenic
Vax1	ventral anterior homeobox 1	Promoter (<=1kb)	Tenm3	teneurin transmembrane protein 3	Distal Intergenic
Vax1	ventral anterior homeobox 1	Promoter (1-2kb)	Tenm3	teneurin transmembrane protein 3	Distal Intergenic
Vax1	ventral anterior homeobox 1	Distal Intergenic	Tenm3	teneurin transmembrane protein 3	Distal Intergenic
Pdzd8	PDZ domain containing 8	Distal Intergenic	Tenm3	teneurin transmembrane protein 3	Distal Intergenic
Pola2	polymerase (DNA directed), alpha 2	Distal Intergenic	Tenm3	teneurin transmembrane protein 3	Distal Intergenic
2700089I24Rik	RIKEN cDNA 2700089I24 gene	Intron (ENSMUST00000236333.1/ENSMUST00000236333.1, intron 1 of 1)	Tenm3	teneurin transmembrane protein 3	Distal Intergenic
Grk5	G protein-coupled receptor kinase 5	Promoter (2-3kb)	Tenm3	teneurin transmembrane protein 3	Distal Intergenic
Rasgrp2	RAS, guanyl releasing protein 2	Promoter (<=1kb)	Tenm3	teneurin transmembrane protein 3	Distal Intergenic
Nrxn2	neurexin II	Promoter (<=1kb)	Tenm3	teneurin transmembrane protein 3	Distal Intergenic
Ccdc88b	coiled-coil domain containing 88B	Promoter (<=1kb)	Tenm3	teneurin transmembrane protein 3	Intron (ENSMUST00000212179.1/ENSMUST00000212179.1, intron 4 of 9)
Otub1	OTU domain, ubiquitin aldehyde binding 1	Intron (ENSMUST00000040261.6/107227, intron 3 of 10)	Tenm3	teneurin transmembrane protein 3	Intron (ENSMUST00000212179.1/ENSMUST00000212179.1, intron 4 of 9)
Mark2	MAP/microtubule affinity regulating kinase 2	Distal Intergenic	Tenm3	teneurin transmembrane protein 3	Exon (ENSMUST00000212179.1/ENSMUST00000212179.1, exon 5 of 10)
Slc22a8	solute carrier family 22 (organic anion transporter), member 8	Promoter (2-3kb)	Tenm3	teneurin transmembrane protein 3	Intron (ENSMUST00000212179.1/ENSMUST00000212179.1, intron 5 of 9)
Traf6	TNF receptor-associated factor 6	Promoter (<=1kb)	Tenm3	teneurin transmembrane protein 3	Intron (ENSMUST00000212179.1/ENSMUST00000212179.1, intron 5 of 9)
Ldlrad3	low density lipoprotein receptor class A domain containing 3	Intron (ENSMUST00000111222.1/241576, intron 1 of 5)	Tenm3	teneurin transmembrane protein 3	Intron (ENSMUST00000212179.1/ENSMUST00000212179.1, intron 5 of 9)
Fjx1	four jointed box 1	Promoter (<=1kb)	Tenm3	teneurin transmembrane protein 3	Intron (ENSMUST00000212179.1/ENSMUST00000212179.1, intron 5 of 9)
Fjx1	four jointed box 1	Distal Intergenic	Tenm3	teneurin transmembrane protein 3	Intron (ENSMUST00000212179.1/ENSMUST00000212179.1, intron 5 of 9)
Pamr1	peptidase domain containing associated with muscle regeneration 1	Intron (ENSMUST00000028612.7/210622, intron 3 of 10)	Tenm3	teneurin transmembrane protein 3	Intron (ENSMUST00000212179.1/ENSMUST00000212179.1, intron 6 of 9)
Slc1a2	solute carrier family 1 (glial high affinity glutamate transporter), member 2	Promoter (<=1kb)	Tenm3	teneurin transmembrane protein 3	Exon (ENSMUST00000126285.1/ENSMUST00000126285.1, exon 1 of 3)
Slc1a2	solute carrier family 1 (glial high affinity glutamate transporter), member 2	Intron (ENSMUST00000005218.14/12505, intron 18 of 18)	Tenm3	teneurin transmembrane protein 3	Intron (ENSMUST00000212179.1/ENSMUST00000212179.1, intron 6 of 9)
Cd44	CD44 antigen	Distal Intergenic	Tenm3	teneurin transmembrane protein 3	Intron (ENSMUST00000212179.1/ENSMUST00000212179.1, intron 6 of 9)
Ehf	ets homologous factor	Distal Intergenic	Tenm3	teneurin transmembrane protein 3	Intron (ENSMUST00000212179.1/ENSMUST00000212179.1, intron 8 of 9)
Lmo2	LIM domain only 2	Promoter (<=1kb)	Tenm3	teneurin transmembrane protein 3	Intron (ENSMUST00000212179.1/ENSMUST00000212179.1, intron 8 of 9)
Wt1	WT1 transcription factor	Promoter (2-3kb)	Tenm3	teneurin transmembrane protein 3	Intron (ENSMUST00000212179.1/ENSMUST00000212179.1, intron 8 of 9)
Gm14015	predicted gene 14015	Intron (ENSMUST00000122388.9/ENSMUST00000122388.9, intron 34 of 35)	Tenm3	teneurin transmembrane protein 3	Exon (ENSMUST00000126285.1/ENSMUST00000126285.1, exon 3 of 3)
Mettl15	methyltransferase like 15	Distal Intergenic	Tenm3	teneurin transmembrane protein 3	Intron (ENSMUST00000212179.1/ENSMUST00000212179.1, intron 9 of 9)
Or4f15	olfactory receptor family 4 subfamily F member 15	Distal Intergenic	Tenm3	teneurin transmembrane protein 3	Distal Intergenic
Gm13293	predicted gene 13293	Distal Intergenic	Tenm3	teneurin transmembrane protein 3	Distal Intergenic
Arhgap11a	Rho GTPase activating protein 11A	Distal Intergenic	Tenm3	teneurin transmembrane protein 3	Distal Intergenic
4930528P14Rik	RIKEN cDNA 4930528P14 gene	Distal Intergenic	Tenm3	teneurin transmembrane protein 3	Distal Intergenic
D330050G23Rik	RIKEN cDNA D330050G23 gene	Distal Intergenic	Gm2516	predicted gene 2516	Distal Intergenic
Il15ra	interleukin 15 receptor, alpha chain	Promoter (2-3kb)	Gm2516	predicted gene 2516	Distal Intergenic
Rasgrp1	RAS guanyl releasing protein 1	Distal Intergenic	Gm2516	predicted gene 2516	Distal Intergenic
Bmf	BCL2 modifying factor	Distal Intergenic	Gm2516	predicted gene 2516	Distal Intergenic
Pak6	p21 (RAC1) activated kinase 6	Promoter (1-2kb)	Gm2516	predicted gene 2516	Distal Intergenic
Knl1	kinetochore scaffold 1	Promoter (<=1kb)	Gm2516	predicted gene 2516	Distal Intergenic
Spint1	serine protease inhibitor, Kunitz type 1	Promoter (<=1kb)	Gm2516	predicted gene 2516	Distal Intergenic
Chac1	ChaC, cation transport regulator 1	Distal Intergenic	1190028D05Rik	RIKEN cDNA 1190028D05 gene	Exon (ENSMUST00000182415.1/ENSMUST00000182415.1, exon 1 of 1)
Pla2g4e	phospholipase A2, group IVE	Intron (ENSMUST00000136845.7/329502, intron 8 of 16)	Vegfc	vascular endothelial growth factor C	Distal Intergenic
Ctdspl2	CTD (carboxy-terminal domain, RNA polymerase II, polypeptide A) small phosphatase like 2	Promoter (2-3kb)	Palld	palladin, cytoskeletal associated protein	Intron (ENSMUST00000121493.8/72333, intron 1 of 19)
Itga8	integrin alpha 8	Promoter (<=1kb)	Slc25a42	solute carrier family 25, member 42	Promoter (<=1kb)
Sema6d	sema domain, transmembrane domain (TM), and cytoplasmic domain, (semaphorin) 6D	Distal Intergenic	Sugp2	SURP and G patch domain containing 2	Promoter (<=1kb)
Sema6d	sema domain, transmembrane domain (TM), and cytoplasmic domain, (semaphorin) 6D	Distal Intergenic	Sugp2	SURP and G patch domain containing 2	Promoter (1-2kb)
Hdc	histidine decarboxylase	Promoter (1-2kb)	Rex1bd	required for excision 1-B domain containing	Promoter (1-2kb)
Snrnp200	small nuclear ribonucleoprotein 200 (U5)	Promoter (2-3kb)	Rex1bd	required for excision 1-B domain containing	Promoter (<=1kb)
Dusp2	dual specificity phosphatase 2	Distal Intergenic	Mpv17l2	MPV17 mitochondrial membrane protein-like 2	Promoter (<=1kb)
Adra2b	adrenergic receptor, alpha 2b	Promoter (<=1kb)	Use1	unconventional SNARE in the ER 1 homolog (S. cerevisiae)	Promoter (<=1kb)
Prom2	prominin 2	Distal Intergenic	Pgls	6-phosphogluconolactonase	Promoter (<=1kb)
Bcl2l11	BCL2-like 11 (apoptosis facilitator)	Intron (ENSMUST00000028859.7/74121, intron 17 of 17)	Slc10a7	solute carrier family 10 (sodium/bile acid cotransporter family), member 7	Intron (ENSMUST00000211332.1/76775, intron 4 of 10)
Anapc1	anaphase promoting complex subunit 1	Promoter (<=1kb)	Slc10a7	solute carrier family 10 (sodium/bile acid cotransporter family), member 7	Intron (ENSMUST00000211332.1/76775, intron 4 of 10)
Mertk	MER proto-oncogene tyrosine kinase	Exon (ENSMUST00000014505.4/17289, exon 17 of 19)	Slc10a7	solute carrier family 10 (sodium/bile acid cotransporter family), member 7	Intron (ENSMUST00000211332.1/76775, intron 4 of 10)
Zc3h8	zinc finger CCCH type containing 8	Distal Intergenic	Slc10a7	solute carrier family 10 (sodium/bile acid cotransporter family), member 7	Intron (ENSMUST00000211332.1/76775, intron 4 of 10)
Pdyn	prodynorphin	Distal Intergenic	Slc10a7	solute carrier family 10 (sodium/bile acid cotransporter family), member 7	Intron (ENSMUST00000211332.1/76775, intron 4 of 10)
Ebf4	early B cell factor 4	Promoter (<=1kb)	Slc10a7	solute carrier family 10 (sodium/bile acid cotransporter family), member 7	Intron (ENSMUST00000211332.1/76775, intron 4 of 10)
Cpxm1	carboxypeptidase X 1 (M14 family)	Exon (ENSMUST00000110288.8/228598, exon 15 of 18)	Slc10a7	solute carrier family 10 (sodium/bile acid cotransporter family), member 7	Intron (ENSMUST00000211332.1/76775, intron 4 of 10)
Erv3	endogenous retroviral sequence 3	Promoter (1-2kb)	Slc10a7	solute carrier family 10 (sodium/bile acid cotransporter family), member 7	Intron (ENSMUST00000211332.1/76775, intron 4 of 10)
Slc23a2	solute carrier family 23 (nucleobase transporters), member 2	Promoter (<=1kb)	Slc10a7	solute carrier family 10 (sodium/bile acid cotransporter family), member 7	Intron (ENSMUST00000211332.1/76775, intron 4 of 10)
Rsu1	Ras suppressor protein 1	Intron (ENSMUST00000149137.2/ENSMUST00000149137.2, intron 1 of 3)	Slc10a7	solute carrier family 10 (sodium/bile acid cotransporter family), member 7	Intron (ENSMUST00000211332.1/76775, intron 4 of 10)
Bmp2	bone morphogenetic protein 2	Distal Intergenic	Slc10a7	solute carrier family 10 (sodium/bile acid cotransporter family), member 7	Intron (ENSMUST00000211332.1/76775, intron 4 of 10)
Mir3090	microRNA 3090	Distal Intergenic	Slc10a7	solute carrier family 10 (sodium/bile acid cotransporter family), member 7	Promoter (<=1kb)
Plcb1	phospholipase C, beta 1	Intron (ENSMUST00000131552.4/18795, intron 27 of 32)	Slc10a7	solute carrier family 10 (sodium/bile acid cotransporter family), member 7	Promoter (<=1kb)
Snap25	synaptosomal-associated protein 25	Intron (ENSMUST00000028727.10/20614, intron 1 of 7)	Slc10a7	solute carrier family 10 (sodium/bile acid cotransporter family), member 7	Promoter (<=1kb)
Slx4ip	SLX4 interacting protein	Intron (ENSMUST00000028737.12/74243, intron 2 of 5)	Slc10a7	solute carrier family 10 (sodium/bile acid cotransporter family), member 7	Promoter (2-3kb)
Jag1	jagged 1	Distal Intergenic	Slc10a7	solute carrier family 10 (sodium/bile acid cotransporter family), member 7	Promoter (<=1kb)
St8sia6	ST8 alpha-N-acetyl-neuraminide alpha-2,8-sialyltransferase 6	Intron (ENSMUST00000003509.9/241230, intron 2 of 7)	Slc10a7	solute carrier family 10 (sodium/bile acid cotransporter family), member 7	Promoter (<=1kb)
Mir1952	microRNA 1952	Distal Intergenic	Slc10a7	solute carrier family 10 (sodium/bile acid cotransporter family), member 7	Promoter (<=1kb)
Ism1	isthmin 1, angiogenesis inhibitor	Distal Intergenic	Slc10a7	solute carrier family 10 (sodium/bile acid cotransporter family), member 7	Intron (ENSMUST00000211332.1/76775, intron 5 of 10)
Tmem236	transmembrane protein 236	Distal Intergenic	Slc10a7	solute carrier family 10 (sodium/bile acid cotransporter family), member 7	Intron (ENSMUST00000211332.1/76775, intron 5 of 10)
Kif16b	kinesin family member 16B	Distal Intergenic	Slc10a7	solute carrier family 10 (sodium/bile acid cotransporter family), member 7	Exon (ENSMUST00000211775.1/ENSMUST00000211775.1, exon 1 of 1)
Ovol2	ovo like zinc finger 2	Promoter (<=1kb)	Slc10a7	solute carrier family 10 (sodium/bile acid cotransporter family), member 7	Intron (ENSMUST00000211332.1/76775, intron 5 of 10)
Ovol2	ovo like zinc finger 2	Promoter (<=1kb)	Slc10a7	solute carrier family 10 (sodium/bile acid cotransporter family), member 7	Intron (ENSMUST00000211332.1/76775, intron 5 of 10)
Rin2	Ras and Rab interactor 2	Promoter (1-2kb)	Slc10a7	solute carrier family 10 (sodium/bile acid cotransporter family), member 7	Intron (ENSMUST00000211332.1/76775, intron 5 of 10)
Insm1	insulinoma-associated 1	Promoter (1-2kb)	Slc10a7	solute carrier family 10 (sodium/bile acid cotransporter family), member 7	Intron (ENSMUST00000211332.1/76775, intron 5 of 10)
Ralgapa2	Ral GTPase activating protein, alpha subunit 2 (catalytic)	Exon (ENSMUST00000109986.8/241694, exon 33 of 41)	Slc10a7	solute carrier family 10 (sodium/bile acid cotransporter family), member 7	Intron (ENSMUST00000211332.1/76775, intron 5 of 10)
Thbd	thrombomodulin	Distal Intergenic	Slc10a7	solute carrier family 10 (sodium/bile acid cotransporter family), member 7	Intron (ENSMUST00000211332.1/76775, intron 5 of 10)
Cd93	CD93 antigen	Distal Intergenic	Slc10a7	solute carrier family 10 (sodium/bile acid cotransporter family), member 7	Intron (ENSMUST00000211332.1/76775, intron 5 of 10)
Rad21l	RAD21-like (S. pombe)	Intron (ENSMUST00000096439.3/668929, intron 7 of 12)	Slc10a7	solute carrier family 10 (sodium/bile acid cotransporter family), member 7	Exon (ENSMUST00000209643.1/76775, exon 2 of 2)
Rspo4	R-spondin 4	Promoter (<=1kb)	Slc10a7	solute carrier family 10 (sodium/bile acid cotransporter family), member 7	Exon (ENSMUST00000209643.1/76775, exon 2 of 2)
Fam110a	family with sequence similarity 110, member A	Promoter (1-2kb)	Slc10a7	solute carrier family 10 (sodium/bile acid cotransporter family), member 7	Exon (ENSMUST00000209643.1/76775, exon 2 of 2)
Scrt2	scratch family zinc finger 2	Distal Intergenic	Slc10a7	solute carrier family 10 (sodium/bile acid cotransporter family), member 7	3' UTR
Tcf15	transcription factor 15	Promoter (<=1kb)	Slc10a7	solute carrier family 10 (sodium/bile acid cotransporter family), member 7	Intron (ENSMUST00000211332.1/76775, intron 6 of 10)
Zcchc3	zinc finger, CCHC domain containing 3	Distal Intergenic	Slc10a7	solute carrier family 10 (sodium/bile acid cotransporter family), member 7	Intron (ENSMUST00000211332.1/76775, intron 6 of 10)
Ccm2l	cerebral cavernous malformation 2-like	3' UTR	Slc10a7	solute carrier family 10 (sodium/bile acid cotransporter family), member 7	Intron (ENSMUST00000211332.1/76775, intron 6 of 10)
Hck	hemopoietic cell kinase	Distal Intergenic	Slc10a7	solute carrier family 10 (sodium/bile acid cotransporter family), member 7	Intron (ENSMUST00000211332.1/76775, intron 6 of 10)
Hck	hemopoietic cell kinase	Intron (ENSMUST00000189688.1/15162, intron 1 of 12)	Slc10a7	solute carrier family 10 (sodium/bile acid cotransporter family), member 7	Intron (ENSMUST00000211332.1/76775, intron 6 of 10)
Kif3b	kinesin family member 3B	Intron (ENSMUST00000028977.6/16569, intron 1 of 8)	Slc10a7	solute carrier family 10 (sodium/bile acid cotransporter family), member 7	Intron (ENSMUST00000211332.1/76775, intron 6 of 10)
Nol4l	nucleolar protein 4-like	Promoter (1-2kb)	Slc10a7	solute carrier family 10 (sodium/bile acid cotransporter family), member 7	3' UTR
Nol4l	nucleolar protein 4-like	Promoter (<=1kb)	Slc10a7	solute carrier family 10 (sodium/bile acid cotransporter family), member 7	Promoter (<=1kb)
Cbfa2t2	CBFA2/RUNX1 translocation partner 2	Intron (ENSMUST00000109725.7/12396, intron 1 of 10)	Slc10a7	solute carrier family 10 (sodium/bile acid cotransporter family), member 7	Promoter (<=1kb)
a	nonagouti	Intron (ENSMUST00000137333.7/50518, intron 3 of 4)	Slc10a7	solute carrier family 10 (sodium/bile acid cotransporter family), member 7	Promoter (<=1kb)
Mmp24	matrix metallopeptidase 24	Promoter (<=1kb)	Slc10a7	solute carrier family 10 (sodium/bile acid cotransporter family), member 7	Promoter (2-3kb)
Cpne1	copine I	Promoter (2-3kb)	Slc10a7	solute carrier family 10 (sodium/bile acid cotransporter family), member 7	Intron (ENSMUST00000211332.1/76775, intron 9 of 10)
Aar2	AAR2 splicing factor homolog	Distal Intergenic	Slc10a7	solute carrier family 10 (sodium/bile acid cotransporter family), member 7	3' UTR
Dlgap4	DLG associated protein 4	Promoter (<=1kb)	Slc10a7	solute carrier family 10 (sodium/bile acid cotransporter family), member 7	Exon (ENSMUST00000211332.1/76775, exon 11 of 11)
Dlgap4	DLG associated protein 4	Intron (ENSMUST00000109567.9/228836, intron 1 of 12)	Slc10a7	solute carrier family 10 (sodium/bile acid cotransporter family), member 7	Intron (ENSMUST00000209490.1/76775, intron 8 of 9)
Soga1	suppressor of glucose, autophagy associated 1	Intron (ENSMUST00000069098.6/320706, intron 3 of 14)	Slc10a7	solute carrier family 10 (sodium/bile acid cotransporter family), member 7	3' UTR
Blcap	bladder cancer associated protein	Distal Intergenic	Slc10a7	solute carrier family 10 (sodium/bile acid cotransporter family), member 7	3' UTR
Vstm2l	V-set and transmembrane domain containing 2-like	Intron (ENSMUST00000109523.1/277432, intron 1 of 3)	Slc10a7	solute carrier family 10 (sodium/bile acid cotransporter family), member 7	3' UTR
Vstm2l	V-set and transmembrane domain containing 2-like	Intron (ENSMUST00000109523.1/277432, intron 3 of 3)	Slc10a7	solute carrier family 10 (sodium/bile acid cotransporter family), member 7	Distal Intergenic
Tti1	TELO2 interacting protein 1	Distal Intergenic	Slc10a7	solute carrier family 10 (sodium/bile acid cotransporter family), member 7	Distal Intergenic
Tti1	TELO2 interacting protein 1	Intron (ENSMUST00000029179.10/75425, intron 2 of 7)	Lsm6	LSM6 homolog, U6 small nuclear RNA and mRNA degradation associated	Exon (ENSMUST00000218647.1/ENSMUST00000218647.1, exon 8 of 8)
Bpi	bactericidal permeablility increasing protein	Intron (ENSMUST00000109499.7/329547, intron 7 of 14)	Lsm6	LSM6 homolog, U6 small nuclear RNA and mRNA degradation associated	Exon (ENSMUST00000218647.1/ENSMUST00000218647.1, exon 4 of 8)
Lbp	lipopolysaccharide binding protein	Exon (ENSMUST00000109499.7/329547, exon 14 of 15)	Lsm6	LSM6 homolog, U6 small nuclear RNA and mRNA degradation associated	Exon (ENSMUST00000218647.1/ENSMUST00000218647.1, exon 3 of 8)
Slc32a1	solute carrier family 32 (GABA vesicular transporter), member 1	Promoter (<=1kb)	Lsm6	LSM6 homolog, U6 small nuclear RNA and mRNA degradation associated	Exon (ENSMUST00000218647.1/ENSMUST00000218647.1, exon 3 of 8)
Gm826	predicted gene 826	Distal Intergenic	Lsm6	LSM6 homolog, U6 small nuclear RNA and mRNA degradation associated	Exon (ENSMUST00000218647.1/ENSMUST00000218647.1, exon 1 of 8)
Pkig	protein kinase inhibitor, gamma	Intron (ENSMUST00000147385.7/18769, intron 2 of 2)	Lsm6	LSM6 homolog, U6 small nuclear RNA and mRNA degradation associated	Exon (ENSMUST00000218647.1/ENSMUST00000218647.1, exon 1 of 8)
Stk4	serine/threonine kinase 4	Intron (ENSMUST00000018353.13/58231, intron 10 of 10)	Lsm6	LSM6 homolog, U6 small nuclear RNA and mRNA degradation associated	Exon (ENSMUST00000209348.1/ENSMUST00000209348.1, exon 1 of 1)
Slc12a5	solute carrier family 12, member 5	Promoter (<=1kb)	Lsm6	LSM6 homolog, U6 small nuclear RNA and mRNA degradation associated	Distal Intergenic
Cdh22	cadherin 22	Intron (ENSMUST00000065438.12/104010, intron 1 of 11)	Lsm6	LSM6 homolog, U6 small nuclear RNA and mRNA degradation associated	Distal Intergenic
Cdh22	cadherin 22	Promoter (<=1kb)	Lsm6	LSM6 homolog, U6 small nuclear RNA and mRNA degradation associated	3' UTR
Ncoa3	nuclear receptor coactivator 3	Exon (ENSMUST00000109252.7/17979, exon 12 of 23)	Lsm6	LSM6 homolog, U6 small nuclear RNA and mRNA degradation associated	Promoter (<=1kb)
Sulf2	sulfatase 2	Promoter (<=1kb)	Lsm6	LSM6 homolog, U6 small nuclear RNA and mRNA degradation associated	Promoter (<=1kb)
Prex1	phosphatidylinositol-3,4,5-trisphosphate-dependent Rac exchange factor 1	Promoter (1-2kb)	Lsm6	LSM6 homolog, U6 small nuclear RNA and mRNA degradation associated	Promoter (<=1kb)
Pard6b	par-6 family cell polarity regulator beta	Distal Intergenic	Lsm6	LSM6 homolog, U6 small nuclear RNA and mRNA degradation associated	Distal Intergenic
Sall4	spalt like transcription factor 4	Intron (ENSMUST00000075044.9/99377, intron 1 of 2)	Lsm6	LSM6 homolog, U6 small nuclear RNA and mRNA degradation associated	Distal Intergenic
Sall4	spalt like transcription factor 4	Promoter (<=1kb)	Lsm6	LSM6 homolog, U6 small nuclear RNA and mRNA degradation associated	Distal Intergenic
Sall4	spalt like transcription factor 4	Promoter (<=1kb)	Lsm6	LSM6 homolog, U6 small nuclear RNA and mRNA degradation associated	Distal Intergenic
Zfp64	zinc finger protein 64	Distal Intergenic	Lsm6	LSM6 homolog, U6 small nuclear RNA and mRNA degradation associated	Distal Intergenic
Bcas1	brain enriched myelin associated protein 1	Promoter (1-2kb)	Lsm6	LSM6 homolog, U6 small nuclear RNA and mRNA degradation associated	Distal Intergenic
Cyp24a1	cytochrome P450, family 24, subfamily a, polypeptide 1	Promoter (<=1kb)	Lsm6	LSM6 homolog, U6 small nuclear RNA and mRNA degradation associated	Distal Intergenic
Pck1	phosphoenolpyruvate carboxykinase 1, cytosolic	Promoter (<=1kb)	Lsm6	LSM6 homolog, U6 small nuclear RNA and mRNA degradation associated	Distal Intergenic
Pmepa1	prostate transmembrane protein, androgen induced 1	Intron (ENSMUST00000036248.12/65112, intron 1 of 3)	Lsm6	LSM6 homolog, U6 small nuclear RNA and mRNA degradation associated	Distal Intergenic
Pmepa1	prostate transmembrane protein, androgen induced 1	Intron (ENSMUST00000036248.12/65112, intron 1 of 3)	Lsm6	LSM6 homolog, U6 small nuclear RNA and mRNA degradation associated	Distal Intergenic
Gnas	GNAS (guanine nucleotide binding protein, alpha stimulating) complex locus	Promoter (1-2kb)	Lsm6	LSM6 homolog, U6 small nuclear RNA and mRNA degradation associated	Distal Intergenic
Nebl	nebulette	Intron (ENSMUST00000028080.11/74103, intron 2 of 6)	Lsm6	LSM6 homolog, U6 small nuclear RNA and mRNA degradation associated	Distal Intergenic
Phactr3	phosphatase and actin regulator 3	Intron (ENSMUST00000108917.7/74189, intron 1 of 12)	Lsm6	LSM6 homolog, U6 small nuclear RNA and mRNA degradation associated	Distal Intergenic
4930591A17Rik	RIKEN cDNA 4930591A17 gene	Distal Intergenic	Lsm6	LSM6 homolog, U6 small nuclear RNA and mRNA degradation associated	Distal Intergenic
Cdh4	cadherin 4	Intron (ENSMUST00000000314.12/12561, intron 2 of 15)	Lsm6	LSM6 homolog, U6 small nuclear RNA and mRNA degradation associated	Distal Intergenic
Lsm14b	LSM family member 14B	Distal Intergenic	Lsm6	LSM6 homolog, U6 small nuclear RNA and mRNA degradation associated	Distal Intergenic
Slco4a1	solute carrier organic anion transporter family, member 4a1	Distal Intergenic	Lsm6	LSM6 homolog, U6 small nuclear RNA and mRNA degradation associated	Distal Intergenic
Mir124a-3	microRNA 124a-3	Promoter (<=1kb)	Lsm6	LSM6 homolog, U6 small nuclear RNA and mRNA degradation associated	Distal Intergenic
Mir124a-3	microRNA 124a-3	Promoter (<=1kb)	Lsm6	LSM6 homolog, U6 small nuclear RNA and mRNA degradation associated	Distal Intergenic
Ythdf1	YTH N6-methyladenosine RNA binding protein 1	Promoter (1-2kb)	Lsm6	LSM6 homolog, U6 small nuclear RNA and mRNA degradation associated	Distal Intergenic
Chrna4	cholinergic receptor, nicotinic, alpha polypeptide 4	Distal Intergenic	Lsm6	LSM6 homolog, U6 small nuclear RNA and mRNA degradation associated	Distal Intergenic
Arfrp1	ADP-ribosylation factor related protein 1	Promoter (1-2kb)	Lsm6	LSM6 homolog, U6 small nuclear RNA and mRNA degradation associated	Distal Intergenic
Zbtb46	zinc finger and BTB domain containing 46	Promoter (<=1kb)	Lsm6	LSM6 homolog, U6 small nuclear RNA and mRNA degradation associated	Distal Intergenic
Sox18	SRY (sex determining region Y)-box 18	Promoter (<=1kb)	Lsm6	LSM6 homolog, U6 small nuclear RNA and mRNA degradation associated	Distal Intergenic
Sox18	SRY (sex determining region Y)-box 18	Promoter (<=1kb)	Lsm6	LSM6 homolog, U6 small nuclear RNA and mRNA degradation associated	Distal Intergenic
Pcmtd2	protein-L-isoaspartate (D-aspartate) O-methyltransferase domain containing 2	Distal Intergenic	Lsm6	LSM6 homolog, U6 small nuclear RNA and mRNA degradation associated	Distal Intergenic
Dnajc1	DnaJ heat shock protein family (Hsp40) member C1	Distal Intergenic	Lsm6	LSM6 homolog, U6 small nuclear RNA and mRNA degradation associated	Distal Intergenic
Commd3	COMM domain containing 3	Distal Intergenic	Lsm6	LSM6 homolog, U6 small nuclear RNA and mRNA degradation associated	Distal Intergenic
Bmi1	Bmi1 polycomb ring finger oncogene	Promoter (<=1kb)	Lsm6	LSM6 homolog, U6 small nuclear RNA and mRNA degradation associated	Distal Intergenic
4930447M23Rik	RIKEN cDNA 4930447M23 gene	Promoter (<=1kb)	Lsm6	LSM6 homolog, U6 small nuclear RNA and mRNA degradation associated	Distal Intergenic
4921504E06Rik	RIKEN cDNA 4921504E06 gene	Promoter (<=1kb)	Lsm6	LSM6 homolog, U6 small nuclear RNA and mRNA degradation associated	Distal Intergenic
Otud1	OTU domain containing 1	Distal Intergenic	Lsm6	LSM6 homolog, U6 small nuclear RNA and mRNA degradation associated	Distal Intergenic
Etl4	enhancer trap locus 4	Distal Intergenic	Zfp827	zinc finger protein 827	Distal Intergenic
Etl4	enhancer trap locus 4	Intron (ENSMUST00000114610.7/208618, intron 2 of 7)	Zfp827	zinc finger protein 827	Distal Intergenic
Acbd5	acyl-Coenzyme A binding domain containing 5	Intron (ENSMUST00000028119.6/67121, intron 9 of 11)	Zfp827	zinc finger protein 827	Distal Intergenic
Pax8	paired box 8	Distal Intergenic	Zfp827	zinc finger protein 827	Distal Intergenic
Cacna1b	calcium channel, voltage-dependent, N type, alpha 1B subunit	Intron (ENSMUST00000070864.13/12287, intron 13 of 45)	Zfp827	zinc finger protein 827	Distal Intergenic
Ehmt1	euchromatic histone methyltransferase 1	Intron (ENSMUST00000147147.7/77683, intron 4 of 26)	Zfp827	zinc finger protein 827	Exon (ENSMUST00000209234.1/ENSMUST00000209234.1, exon 2 of 3)
Anapc2	anaphase promoting complex subunit 2	Promoter (<=1kb)	Zfp827	zinc finger protein 827	Exon (ENSMUST00000210045.1/ENSMUST00000210045.1, exon 1 of 5)
Abca2	ATP-binding cassette, sub-family A (ABC1), member 2	Promoter (<=1kb)	Zfp827	zinc finger protein 827	Intron (ENSMUST00000210045.1/ENSMUST00000210045.1, intron 1 of 4)
Lcn10	lipocalin 10	Promoter (2-3kb)	Zfp827	zinc finger protein 827	Intron (ENSMUST00000210045.1/ENSMUST00000210045.1, intron 1 of 4)
Bmyc	brain expressed myelocytomatosis oncogene	Promoter (<=1kb)	Zfp827	zinc finger protein 827	Intron (ENSMUST00000210045.1/ENSMUST00000210045.1, intron 1 of 4)
Ubac1	ubiquitin associated domain containing 1	Promoter (1-2kb)	Zfp827	zinc finger protein 827	Intron (ENSMUST00000210045.1/ENSMUST00000210045.1, intron 1 of 4)
Lhx3	LIM homeobox protein 3	Promoter (1-2kb)	Zfp827	zinc finger protein 827	Intron (ENSMUST00000210045.1/ENSMUST00000210045.1, intron 1 of 4)
Rexo4	REX4, 3'-5' exonuclease	Intron (ENSMUST00000055406.8/279029, intron 7 of 18)	Zfp827	zinc finger protein 827	Intron (ENSMUST00000210045.1/ENSMUST00000210045.1, intron 1 of 4)
Olfm1	olfactomedin 1	Distal Intergenic	Zfp827	zinc finger protein 827	Intron (ENSMUST00000210045.1/ENSMUST00000210045.1, intron 1 of 4)
Ralgds	ral guanine nucleotide dissociation stimulator	Promoter (1-2kb)	Zfp827	zinc finger protein 827	Intron (ENSMUST00000210045.1/ENSMUST00000210045.1, intron 1 of 4)
Cfap77	cilia and flagella associated protein 77	Promoter (2-3kb)	Zfp827	zinc finger protein 827	Intron (ENSMUST00000210045.1/ENSMUST00000210045.1, intron 1 of 4)
Ntng2	netrin G2	Distal Intergenic	Zfp827	zinc finger protein 827	Intron (ENSMUST00000210045.1/ENSMUST00000210045.1, intron 1 of 4)
Rapgef1	Rap guanine nucleotide exchange factor (GEF) 1	Distal Intergenic	Zfp827	zinc finger protein 827	Intron (ENSMUST00000210045.1/ENSMUST00000210045.1, intron 1 of 4)
Coq4	coenzyme Q4	Promoter (<=1kb)	Zfp827	zinc finger protein 827	Intron (ENSMUST00000210045.1/ENSMUST00000210045.1, intron 1 of 4)
Phyhd1	phytanoyl-CoA dioxygenase domain containing 1	Intron (ENSMUST00000113654.7/241296, intron 1 of 2)	Zfp827	zinc finger protein 827	Intron (ENSMUST00000210045.1/ENSMUST00000210045.1, intron 1 of 4)
Asb6	ankyrin repeat and SOCS box-containing 6	Promoter (<=1kb)	Zfp827	zinc finger protein 827	Intron (ENSMUST00000210045.1/ENSMUST00000210045.1, intron 1 of 4)
Prrx2	paired related homeobox 2	Distal Intergenic	Zfp827	zinc finger protein 827	Intron (ENSMUST00000210045.1/ENSMUST00000210045.1, intron 1 of 4)
Gm5424	argininosuccinate synthase pseudogene	Distal Intergenic	Zfp827	zinc finger protein 827	Exon (ENSMUST00000210045.1/ENSMUST00000210045.1, exon 2 of 5)
Prdm12	PR domain containing 12	Exon (ENSMUST00000145389.2/ENSMUST00000145389.2, exon 3 of 3)	Zfp827	zinc finger protein 827	Exon (ENSMUST00000210045.1/ENSMUST00000210045.1, exon 4 of 5)
Prdm12	PR domain containing 12	Exon (ENSMUST00000145389.2/ENSMUST00000145389.2, exon 3 of 3)	Zfp827	zinc finger protein 827	Intron (ENSMUST00000210045.1/ENSMUST00000210045.1, intron 4 of 4)
Prdm12	PR domain containing 12	Promoter (1-2kb)	Zfp827	zinc finger protein 827	Exon (ENSMUST00000210045.1/ENSMUST00000210045.1, exon 5 of 5)
Prdm12	PR domain containing 12	3' UTR	Zfp827	zinc finger protein 827	Exon (ENSMUST00000210045.1/ENSMUST00000210045.1, exon 5 of 5)
Abl1	c-abl oncogene 1, non-receptor tyrosine kinase	Intron (ENSMUST00000075759.12/11350, intron 1 of 10)	Zfp827	zinc finger protein 827	Distal Intergenic
Fam78a	family with sequence similarity 78, member A	Promoter (<=1kb)	Zfp827	zinc finger protein 827	Distal Intergenic
Prrc2b	proline-rich coiled-coil 2B	Intron (ENSMUST00000036691.13/227723, intron 1 of 29)	Zfp827	zinc finger protein 827	Promoter (<=1kb)
Uck1	uridine-cytidine kinase 1	Promoter (<=1kb)	Zfp827	zinc finger protein 827	Promoter (<=1kb)
Slc25a25	solute carrier family 25 (mitochondrial carrier, phosphate carrier), member 25	Distal Intergenic	Zfp827	zinc finger protein 827	Intron (ENSMUST00000087927.10/622675, intron 1 of 2)
Ralgps1	Ral GEF with PH domain and SH3 binding motif 1	Promoter (<=1kb)	Zfp827	zinc finger protein 827	Intron (ENSMUST00000087927.10/622675, intron 1 of 2)
Ralgps1	Ral GEF with PH domain and SH3 binding motif 1	Intron (ENSMUST00000131298.6/241308, intron 1 of 17)	Zfp827	zinc finger protein 827	Exon (ENSMUST00000087927.10/622675, exon 2 of 3)
Zbtb43	zinc finger and BTB domain containing 43	Distal Intergenic	Zfp827	zinc finger protein 827	Intron (ENSMUST00000087927.10/622675, intron 2 of 2)
Lmx1b	LIM homeobox transcription factor 1 beta	Intron (ENSMUST00000041730.10/16917, intron 2 of 7)	Zfp827	zinc finger protein 827	3' UTR
Lmx1b	LIM homeobox transcription factor 1 beta	Promoter (<=1kb)	Zfp827	zinc finger protein 827	3' UTR
C130021I20Rik	Riken cDNA C130021I20 gene	Promoter (<=1kb)	Zfp827	zinc finger protein 827	3' UTR
C130021I20Rik	Riken cDNA C130021I20 gene	Promoter (1-2kb)	Zfp827	zinc finger protein 827	Intron (ENSMUST00000098614.8/622675, intron 4 of 14)
Mapkap1	mitogen-activated protein kinase associated protein 1	Intron (ENSMUST00000149383.7/227743, intron 4 of 4)	Zfp827	zinc finger protein 827	Intron (ENSMUST00000098614.8/622675, intron 4 of 14)
Hc	hemolytic complement	Promoter (<=1kb)	Zfp827	zinc finger protein 827	Intron (ENSMUST00000098614.8/622675, intron 4 of 14)
AI182371	expressed sequence AI182371	Promoter (1-2kb)	Zfp827	zinc finger protein 827	Exon (ENSMUST00000098614.8/622675, exon 5 of 15)
Fam107b	family with sequence similarity 107, member B	Intron (ENSMUST00000226435.1/66540, intron 2 of 4)	Zfp827	zinc finger protein 827	Exon (ENSMUST00000098614.8/622675, exon 5 of 15)
Crb2	crumbs family member 2	Intron (ENSMUST00000050372.9/241324, intron 1 of 12)	Zfp827	zinc finger protein 827	Intron (ENSMUST00000098614.8/622675, intron 5 of 14)
Dennd1a	DENN/MADD domain containing 1A	Distal Intergenic	Zfp827	zinc finger protein 827	Promoter (<=1kb)
Lhx2	LIM homeobox protein 2	Promoter (<=1kb)	Zfp827	zinc finger protein 827	Promoter (2-3kb)
Nek6	NIMA (never in mitosis gene a)-related expressed kinase 6	Distal Intergenic	Zfp827	zinc finger protein 827	Intron (ENSMUST00000098614.8/622675, intron 7 of 14)
Nek6	NIMA (never in mitosis gene a)-related expressed kinase 6	Promoter (<=1kb)	Zfp827	zinc finger protein 827	Exon (ENSMUST00000098614.8/622675, exon 8 of 15)
Ppp6c	protein phosphatase 6, catalytic subunit	Exon (ENSMUST00000117649.1/ENSMUST00000117649.1, exon 1 of 1)	Zfp827	zinc finger protein 827	Exon (ENSMUST00000098614.8/622675, exon 8 of 15)
Lrp1b	low density lipoprotein-related protein 1B	Intron (ENSMUST00000052550.12/94217, intron 3 of 90)	Zfp827	zinc finger protein 827	Intron (ENSMUST00000098614.8/622675, intron 8 of 14)
1700019E08Rik	RIKEN cDNA 1700019E08 gene	Distal Intergenic	Zfp827	zinc finger protein 827	Intron (ENSMUST00000098614.8/622675, intron 8 of 14)
1700019E08Rik	RIKEN cDNA 1700019E08 gene	Distal Intergenic	Zfp827	zinc finger protein 827	Promoter (<=1kb)
Bend7	BEN domain containing 7	Promoter (<=1kb)	Zfp827	zinc finger protein 827	Promoter (<=1kb)
Orc4	origin recognition complex, subunit 4	Promoter (1-2kb)	Zfp827	zinc finger protein 827	Promoter (<=1kb)
Lypd6b	LY6/PLAUR domain containing 6B	Intron (ENSMUST00000028103.12/71897, intron 4 of 9)	Zfp827	zinc finger protein 827	Promoter (<=1kb)
Lypd6b	LY6/PLAUR domain containing 6B	Intron (ENSMUST00000028103.12/71897, intron 4 of 9)	Zfp827	zinc finger protein 827	Promoter (2-3kb)
Ccdc3	coiled-coil domain containing 3	Promoter (<=1kb)	Zfp827	zinc finger protein 827	Promoter (2-3kb)
Rbm43	RNA binding motif protein 43	Distal Intergenic	Zfp827	zinc finger protein 827	3' UTR
Neb	nebulin	Intron (ENSMUST00000036934.11/17996, intron 23 of 156)	Zfp827	zinc finger protein 827	3' UTR
Galnt13	polypeptide N-acetylgalactosaminyltransferase 13	Intron (ENSMUST00000112636.7/271786, intron 2 of 11)	Zfp827	zinc finger protein 827	3' UTR
Camk1d	calcium/calmodulin-dependent protein kinase ID	Intron (ENSMUST00000044009.13/227541, intron 2 of 10)	Zfp827	zinc finger protein 827	3' UTR
Nr4a2	nuclear receptor subfamily 4, group A, member 2	Distal Intergenic	1700011L22Rik	RIKEN cDNA 1700011L22 gene	Exon (ENSMUST00000034109.5/67687, exon 3 of 6)
Acvr1	activin A receptor, type 1	Intron (ENSMUST00000145495.7/11477, intron 2 of 10)	1700011L22Rik	RIKEN cDNA 1700011L22 gene	Exon (ENSMUST00000211572.1/ENSMUST00000211572.1, exon 1 of 3)
Pkp4	plakophilin 4	Intron (ENSMUST00000168631.7/227937, intron 3 of 20)	1700011L22Rik	RIKEN cDNA 1700011L22 gene	Exon (ENSMUST00000211572.1/ENSMUST00000211572.1, exon 1 of 3)
Tanc1	tetratricopeptide repeat, ankyrin repeat and coiled-coil containing 1	Promoter (<=1kb)	1700011L22Rik	RIKEN cDNA 1700011L22 gene	Promoter (2-3kb)
Tanc1	tetratricopeptide repeat, ankyrin repeat and coiled-coil containing 1	Intron (ENSMUST00000112568.7/66860, intron 2 of 26)	1700011L22Rik	RIKEN cDNA 1700011L22 gene	Promoter (<=1kb)
Upf2	UPF2 regulator of nonsense transcripts homolog (yeast)	Distal Intergenic	1700011L22Rik	RIKEN cDNA 1700011L22 gene	Promoter (<=1kb)
Grb14	growth factor receptor bound protein 14	Promoter (<=1kb)	1700011L22Rik	RIKEN cDNA 1700011L22 gene	3' UTR
Grb14	growth factor receptor bound protein 14	Distal Intergenic	1700011L22Rik	RIKEN cDNA 1700011L22 gene	3' UTR
Cobll1	Cobl-like 1	Distal Intergenic	Mmaa	methylmalonic aciduria (cobalamin deficiency) type A	3' UTR
Galnt3	polypeptide N-acetylgalactosaminyltransferase 3	Promoter (<=1kb)	Mmaa	methylmalonic aciduria (cobalamin deficiency) type A	Promoter (<=1kb)
Celf2	CUGBP, Elav-like family member 2	Intron (ENSMUST00000002176.12/14007, intron 3 of 15)	Gm4890	predicted gene 4890	Intron (ENSMUST00000181030.2/234479, intron 2 of 2)
Nostrin	nitric oxide synthase trafficker	Intron (ENSMUST00000028426.8/241447, intron 9 of 9)	Gm4890	predicted gene 4890	Intron (ENSMUST00000181030.2/234479, intron 2 of 2)
Ssb	small RNA binding exonuclease protection factor La	Distal Intergenic	Gm4890	predicted gene 4890	Exon (ENSMUST00000181030.2/234479, exon 3 of 3)
Gad1	glutamate decarboxylase 1	Promoter (<=1kb)	Gm4890	predicted gene 4890	Downstream (<=300bp)
Gorasp2	golgi reassembly stacking protein 2	Distal Intergenic	Gm4890	predicted gene 4890	Distal Intergenic
Tlk1	tousled-like kinase 1	Promoter (2-3kb)	Gm4890	predicted gene 4890	Distal Intergenic
Dync1i2	dynein cytoplasmic 1 intermediate chain 2	Distal Intergenic	Smad1	SMAD family member 1	Distal Intergenic
Metap1d	methionyl aminopeptidase type 1D (mitochondrial)	Intron (ENSMUST00000037210.8/66559, intron 6 of 9)	Smad1	SMAD family member 1	Distal Intergenic
Itga6	integrin alpha 6	Intron (ENSMUST00000133124.7/16403, intron 3 of 5)	Smad1	SMAD family member 1	Distal Intergenic
Rapgef4	Rap guanine nucleotide exchange factor (GEF) 4	Intron (ENSMUST00000090826.11/56508, intron 1 of 30)	Smad1	SMAD family member 1	Distal Intergenic
Rapgef4	Rap guanine nucleotide exchange factor (GEF) 4	Intron (ENSMUST00000090826.11/56508, intron 4 of 30)	Smad1	SMAD family member 1	Distal Intergenic
Cdca7	cell division cycle associated 7	Distal Intergenic	Smad1	SMAD family member 1	Distal Intergenic
Ola1	Obg-like ATPase 1	Intron (ENSMUST00000028517.12/67059, intron 7 of 10)	Smad1	SMAD family member 1	Distal Intergenic
Sp9	trans-acting transcription factor 9	Promoter (<=1kb)	Smad1	SMAD family member 1	3' UTR
Sp9	trans-acting transcription factor 9	Promoter (1-2kb)	Smad1	SMAD family member 1	3' UTR
Wipf1	WAS/WASL interacting protein family, member 1	Intron (ENSMUST00000094681.10/215280, intron 1 of 7)	Smad1	SMAD family member 1	3' UTR
Evx2	even-skipped homeobox 2	Distal Intergenic	Smad1	SMAD family member 1	3' UTR
[truncated: 2,759 more rows]
